# Supplementary material for: The Isolated Thumb Domain of Acid‐Sensing Ion Channels Forms a Minimal Folding Unit Enabling Ligand Binding Studies
Source: Angew Chem Int Ed Engl. 2026 Mar 25;65(19):e23977. doi: 10.1002/anie.202523977 (PMC13134594; doi:10.1002/anie.202523977)
Supplement: Supplementary file 2 — Supporting File 2: anie71882‐sup‐0002‐Data.zip. [file ANIE-65-e23977-s001.zip]

Archive with 3 entries (2 files):
- anie71882-sup-0002-Data/
- anie71882-sup-0002-Data/7LIE.cif
- anie71882-sup-0002-Data/anie71882-sup-0001-SuppMat.pdf
