# Supplementary material for: The Isolated Thumb Domain of Acid‐Sensing Ion Channels Forms a Minimal Folding Unit Enabling Ligand Binding Studies
Source: Angew Chem Int Ed Engl. 2026 Mar 25;65(19):e23977. doi: 10.1002/anie.202523977 (PMC13134594; doi:10.1002/anie.202523977)
Supplement: Supplementary file 2 — Supporting File 2: anie71882‐sup‐0002‐Data.zip. [file ANIE-65-e23977-s001.zip › anie71882-sup-0002-Data/7LIE.cif]

data_7LIE
# 
_entry.id   7LIE 
# 
_audit_conform.dict_name       mmcif_pdbx.dic 
_audit_conform.dict_version    5.397 
_audit_conform.dict_location   http://mmcif.pdb.org/dictionaries/ascii/mmcif_pdbx.dic 
# 
loop_
_database_2.database_id 
_database_2.database_code 
_database_2.pdbx_database_accession 
_database_2.pdbx_DOI 
PDB   7LIE         pdb_00007lie 10.2210/pdb7lie/pdb 
WWPDB D_1000254285 ?            ?                   
BMRB  30850        ?            10.13018/BMR30850   
# 
loop_
_pdbx_audit_revision_history.ordinal 
_pdbx_audit_revision_history.data_content_type 
_pdbx_audit_revision_history.major_revision 
_pdbx_audit_revision_history.minor_revision 
_pdbx_audit_revision_history.revision_date 
1 'Structure model' 1 0 2022-08-10 
2 'Structure model' 1 1 2024-10-23 
# 
_pdbx_audit_revision_details.ordinal             1 
_pdbx_audit_revision_details.revision_ordinal    1 
_pdbx_audit_revision_details.data_content_type   'Structure model' 
_pdbx_audit_revision_details.provider            repository 
_pdbx_audit_revision_details.type                'Initial release' 
_pdbx_audit_revision_details.description         ? 
_pdbx_audit_revision_details.details             ? 
# 
loop_
_pdbx_audit_revision_group.ordinal 
_pdbx_audit_revision_group.revision_ordinal 
_pdbx_audit_revision_group.data_content_type 
_pdbx_audit_revision_group.group 
1 2 'Structure model' 'Data collection'     
2 2 'Structure model' 'Database references' 
3 2 'Structure model' 'Structure summary'   
# 
loop_
_pdbx_audit_revision_category.ordinal 
_pdbx_audit_revision_category.revision_ordinal 
_pdbx_audit_revision_category.data_content_type 
_pdbx_audit_revision_category.category 
1 2 'Structure model' chem_comp_atom            
2 2 'Structure model' chem_comp_bond            
3 2 'Structure model' database_2                
4 2 'Structure model' pdbx_entry_details        
5 2 'Structure model' pdbx_modification_feature 
# 
_pdbx_audit_revision_item.ordinal             1 
_pdbx_audit_revision_item.revision_ordinal    2 
_pdbx_audit_revision_item.data_content_type   'Structure model' 
_pdbx_audit_revision_item.item                '_database_2.pdbx_DOI' 
# 
_pdbx_database_status.status_code                     REL 
_pdbx_database_status.status_code_sf                  ? 
_pdbx_database_status.status_code_mr                  REL 
_pdbx_database_status.entry_id                        7LIE 
_pdbx_database_status.recvd_initial_deposition_date   2021-01-27 
_pdbx_database_status.SG_entry                        N 
_pdbx_database_status.deposit_site                    RCSB 
_pdbx_database_status.process_site                    RCSB 
_pdbx_database_status.status_code_cs                  REL 
_pdbx_database_status.status_code_nmr_data            ? 
_pdbx_database_status.methods_development_category    ? 
_pdbx_database_status.pdb_format_compatible           Y 
# 
_pdbx_database_related.db_name        BMRB 
_pdbx_database_related.details        
;The isolated chicken ASIC1a thumb domain (ATD-c1a) retains the structure and ligand binding properties of the full length chicken ASIC1a
;
_pdbx_database_related.db_id          30850 
_pdbx_database_related.content_type   unspecified 
# 
loop_
_audit_author.name 
_audit_author.pdbx_ordinal 
_audit_author.identifier_ORCID 
'Mishra, B.M.' 1 0000-0001-7069-3138 
'Mobli, M.'    2 0000-0003-2420-4262 
# 
_citation.abstract                  ? 
_citation.abstract_id_CAS           ? 
_citation.book_id_ISBN              ? 
_citation.book_publisher            ? 
_citation.book_publisher_city       ? 
_citation.book_title                ? 
_citation.coordinate_linkage        ? 
_citation.country                   ? 
_citation.database_id_Medline       ? 
_citation.details                   ? 
_citation.id                        primary 
_citation.journal_abbrev            'To Be Published' 
_citation.journal_id_ASTM           ? 
_citation.journal_id_CSD            0353 
_citation.journal_id_ISSN           ? 
_citation.journal_full              ? 
_citation.journal_issue             ? 
_citation.journal_volume            ? 
_citation.language                  ? 
_citation.page_first                ? 
_citation.page_last                 ? 
_citation.title                     
'A reductionist approach for studying the ASIC thumb domain to screen for channel modulators as novel therapeutic leads' 
_citation.year                      ? 
_citation.database_id_CSD           ? 
_citation.pdbx_database_id_DOI      ? 
_citation.pdbx_database_id_PubMed   ? 
_citation.unpublished_flag          ? 
# 
loop_
_citation_author.citation_id 
_citation_author.name 
_citation_author.ordinal 
_citation_author.identifier_ORCID 
primary 'Mishra, B.M.' 1 ? 
primary 'Mobli, M.'    2 ? 
# 
_entity.id                         1 
_entity.type                       polymer 
_entity.src_method                 man 
_entity.pdbx_description           'Acid-sensing ion channel 1' 
_entity.formula_weight             8921.990 
_entity.pdbx_number_of_molecules   1 
_entity.pdbx_ec                    ? 
_entity.pdbx_mutation              ? 
_entity.pdbx_fragment              'Thumb domain, residues 291-367' 
_entity.details                    ? 
# 
_entity_name_com.entity_id   1 
_entity_name_com.name        'ASIC1,Amiloride-sensitive cation channel 2,neuronal' 
# 
_entity_poly.entity_id                      1 
_entity_poly.type                           'polypeptide(L)' 
_entity_poly.nstd_linkage                   no 
_entity_poly.nstd_monomer                   no 
_entity_poly.pdbx_seq_one_letter_code       SCKATTGDSEFYDTYSITACRIDCETRYLVENCNCRMVHMPGDAPYCTPEQYKECADPALDFLVEKDNEYCVCEMPCN 
_entity_poly.pdbx_seq_one_letter_code_can   SCKATTGDSEFYDTYSITACRIDCETRYLVENCNCRMVHMPGDAPYCTPEQYKECADPALDFLVEKDNEYCVCEMPCN 
_entity_poly.pdbx_strand_id                 A 
_entity_poly.pdbx_target_identifier         ? 
# 
loop_
_entity_poly_seq.entity_id 
_entity_poly_seq.num 
_entity_poly_seq.mon_id 
_entity_poly_seq.hetero 
1 1  SER n 
1 2  CYS n 
1 3  LYS n 
1 4  ALA n 
1 5  THR n 
1 6  THR n 
1 7  GLY n 
1 8  ASP n 
1 9  SER n 
1 10 GLU n 
1 11 PHE n 
1 12 TYR n 
1 13 ASP n 
1 14 THR n 
1 15 TYR n 
1 16 SER n 
1 17 ILE n 
1 18 THR n 
1 19 ALA n 
1 20 CYS n 
1 21 ARG n 
1 22 ILE n 
1 23 ASP n 
1 24 CYS n 
1 25 GLU n 
1 26 THR n 
1 27 ARG n 
1 28 TYR n 
1 29 LEU n 
1 30 VAL n 
1 31 GLU n 
1 32 ASN n 
1 33 CYS n 
1 34 ASN n 
1 35 CYS n 
1 36 ARG n 
1 37 MET n 
1 38 VAL n 
1 39 HIS n 
1 40 MET n 
1 41 PRO n 
1 42 GLY n 
1 43 ASP n 
1 44 ALA n 
1 45 PRO n 
1 46 TYR n 
1 47 CYS n 
1 48 THR n 
1 49 PRO n 
1 50 GLU n 
1 51 GLN n 
1 52 TYR n 
1 53 LYS n 
1 54 GLU n 
1 55 CYS n 
1 56 ALA n 
1 57 ASP n 
1 58 PRO n 
1 59 ALA n 
1 60 LEU n 
1 61 ASP n 
1 62 PHE n 
1 63 LEU n 
1 64 VAL n 
1 65 GLU n 
1 66 LYS n 
1 67 ASP n 
1 68 ASN n 
1 69 GLU n 
1 70 TYR n 
1 71 CYS n 
1 72 VAL n 
1 73 CYS n 
1 74 GLU n 
1 75 MET n 
1 76 PRO n 
1 77 CYS n 
1 78 ASN n 
# 
_entity_src_gen.entity_id                          1 
_entity_src_gen.pdbx_src_id                        1 
_entity_src_gen.pdbx_alt_source_flag               sample 
_entity_src_gen.pdbx_seq_type                      'Biological sequence' 
_entity_src_gen.pdbx_beg_seq_num                   1 
_entity_src_gen.pdbx_end_seq_num                   78 
_entity_src_gen.gene_src_common_name               Chicken 
_entity_src_gen.gene_src_genus                     ? 
_entity_src_gen.pdbx_gene_src_gene                 'ASIC1, ACCN2' 
_entity_src_gen.gene_src_species                   ? 
_entity_src_gen.gene_src_strain                    ? 
_entity_src_gen.gene_src_tissue                    ? 
_entity_src_gen.gene_src_tissue_fraction           ? 
_entity_src_gen.gene_src_details                   ? 
_entity_src_gen.pdbx_gene_src_fragment             ? 
_entity_src_gen.pdbx_gene_src_scientific_name      'Gallus gallus' 
_entity_src_gen.pdbx_gene_src_ncbi_taxonomy_id     9031 
_entity_src_gen.pdbx_gene_src_variant              ? 
_entity_src_gen.pdbx_gene_src_cell_line            ? 
_entity_src_gen.pdbx_gene_src_atcc                 ? 
_entity_src_gen.pdbx_gene_src_organ                ? 
_entity_src_gen.pdbx_gene_src_organelle            ? 
_entity_src_gen.pdbx_gene_src_cell                 ? 
_entity_src_gen.pdbx_gene_src_cellular_location    ? 
_entity_src_gen.host_org_common_name               ? 
_entity_src_gen.pdbx_host_org_scientific_name      'Escherichia coli' 
_entity_src_gen.pdbx_host_org_ncbi_taxonomy_id     562 
_entity_src_gen.host_org_genus                     ? 
_entity_src_gen.pdbx_host_org_gene                 ? 
_entity_src_gen.pdbx_host_org_organ                ? 
_entity_src_gen.host_org_species                   ? 
_entity_src_gen.pdbx_host_org_tissue               ? 
_entity_src_gen.pdbx_host_org_tissue_fraction      ? 
_entity_src_gen.pdbx_host_org_strain               ? 
_entity_src_gen.pdbx_host_org_variant              ? 
_entity_src_gen.pdbx_host_org_cell_line            ? 
_entity_src_gen.pdbx_host_org_atcc                 ? 
_entity_src_gen.pdbx_host_org_culture_collection   ? 
_entity_src_gen.pdbx_host_org_cell                 ? 
_entity_src_gen.pdbx_host_org_organelle            ? 
_entity_src_gen.pdbx_host_org_cellular_location    ? 
_entity_src_gen.pdbx_host_org_vector_type          ? 
_entity_src_gen.pdbx_host_org_vector               ? 
_entity_src_gen.host_org_details                   ? 
_entity_src_gen.expression_system_id               ? 
_entity_src_gen.plasmid_name                       ? 
_entity_src_gen.plasmid_details                    ? 
_entity_src_gen.pdbx_description                   ? 
# 
loop_
_chem_comp.id 
_chem_comp.type 
_chem_comp.mon_nstd_flag 
_chem_comp.name 
_chem_comp.pdbx_synonyms 
_chem_comp.formula 
_chem_comp.formula_weight 
ALA 'L-peptide linking' y ALANINE         ? 'C3 H7 N O2'     89.093  
ARG 'L-peptide linking' y ARGININE        ? 'C6 H15 N4 O2 1' 175.209 
ASN 'L-peptide linking' y ASPARAGINE      ? 'C4 H8 N2 O3'    132.118 
ASP 'L-peptide linking' y 'ASPARTIC ACID' ? 'C4 H7 N O4'     133.103 
CYS 'L-peptide linking' y CYSTEINE        ? 'C3 H7 N O2 S'   121.158 
GLN 'L-peptide linking' y GLUTAMINE       ? 'C5 H10 N2 O3'   146.144 
GLU 'L-peptide linking' y 'GLUTAMIC ACID' ? 'C5 H9 N O4'     147.129 
GLY 'peptide linking'   y GLYCINE         ? 'C2 H5 N O2'     75.067  
HIS 'L-peptide linking' y HISTIDINE       ? 'C6 H10 N3 O2 1' 156.162 
ILE 'L-peptide linking' y ISOLEUCINE      ? 'C6 H13 N O2'    131.173 
LEU 'L-peptide linking' y LEUCINE         ? 'C6 H13 N O2'    131.173 
LYS 'L-peptide linking' y LYSINE          ? 'C6 H15 N2 O2 1' 147.195 
MET 'L-peptide linking' y METHIONINE      ? 'C5 H11 N O2 S'  149.211 
PHE 'L-peptide linking' y PHENYLALANINE   ? 'C9 H11 N O2'    165.189 
PRO 'L-peptide linking' y PROLINE         ? 'C5 H9 N O2'     115.130 
SER 'L-peptide linking' y SERINE          ? 'C3 H7 N O3'     105.093 
THR 'L-peptide linking' y THREONINE       ? 'C4 H9 N O3'     119.119 
TYR 'L-peptide linking' y TYROSINE        ? 'C9 H11 N O3'    181.189 
VAL 'L-peptide linking' y VALINE          ? 'C5 H11 N O2'    117.146 
# 
loop_
_pdbx_poly_seq_scheme.asym_id 
_pdbx_poly_seq_scheme.entity_id 
_pdbx_poly_seq_scheme.seq_id 
_pdbx_poly_seq_scheme.mon_id 
_pdbx_poly_seq_scheme.ndb_seq_num 
_pdbx_poly_seq_scheme.pdb_seq_num 
_pdbx_poly_seq_scheme.auth_seq_num 
_pdbx_poly_seq_scheme.pdb_mon_id 
_pdbx_poly_seq_scheme.auth_mon_id 
_pdbx_poly_seq_scheme.pdb_strand_id 
_pdbx_poly_seq_scheme.pdb_ins_code 
_pdbx_poly_seq_scheme.hetero 
A 1 1  SER 1  290 290 SER SER A . n 
A 1 2  CYS 2  291 291 CYS CYS A . n 
A 1 3  LYS 3  292 292 LYS LYS A . n 
A 1 4  ALA 4  293 293 ALA ALA A . n 
A 1 5  THR 5  294 294 THR THR A . n 
A 1 6  THR 6  295 295 THR THR A . n 
A 1 7  GLY 7  296 296 GLY GLY A . n 
A 1 8  ASP 8  297 297 ASP ASP A . n 
A 1 9  SER 9  298 298 SER SER A . n 
A 1 10 GLU 10 299 299 GLU GLU A . n 
A 1 11 PHE 11 300 300 PHE PHE A . n 
A 1 12 TYR 12 301 301 TYR TYR A . n 
A 1 13 ASP 13 302 302 ASP ASP A . n 
A 1 14 THR 14 303 303 THR THR A . n 
A 1 15 TYR 15 304 304 TYR TYR A . n 
A 1 16 SER 16 305 305 SER SER A . n 
A 1 17 ILE 17 306 306 ILE ILE A . n 
A 1 18 THR 18 307 307 THR THR A . n 
A 1 19 ALA 19 308 308 ALA ALA A . n 
A 1 20 CYS 20 309 309 CYS CYS A . n 
A 1 21 ARG 21 310 310 ARG ARG A . n 
A 1 22 ILE 22 311 311 ILE ILE A . n 
A 1 23 ASP 23 312 312 ASP ASP A . n 
A 1 24 CYS 24 313 313 CYS CYS A . n 
A 1 25 GLU 25 314 314 GLU GLU A . n 
A 1 26 THR 26 315 315 THR THR A . n 
A 1 27 ARG 27 316 316 ARG ARG A . n 
A 1 28 TYR 28 317 317 TYR TYR A . n 
A 1 29 LEU 29 318 318 LEU LEU A . n 
A 1 30 VAL 30 319 319 VAL VAL A . n 
A 1 31 GLU 31 320 320 GLU GLU A . n 
A 1 32 ASN 32 321 321 ASN ASN A . n 
A 1 33 CYS 33 322 322 CYS CYS A . n 
A 1 34 ASN 34 323 323 ASN ASN A . n 
A 1 35 CYS 35 324 324 CYS CYS A . n 
A 1 36 ARG 36 325 325 ARG ARG A . n 
A 1 37 MET 37 326 326 MET MET A . n 
A 1 38 VAL 38 327 327 VAL VAL A . n 
A 1 39 HIS 39 328 328 HIS HIS A . n 
A 1 40 MET 40 329 329 MET MET A . n 
A 1 41 PRO 41 330 330 PRO PRO A . n 
A 1 42 GLY 42 331 331 GLY GLY A . n 
A 1 43 ASP 43 332 332 ASP ASP A . n 
A 1 44 ALA 44 333 333 ALA ALA A . n 
A 1 45 PRO 45 334 334 PRO PRO A . n 
A 1 46 TYR 46 335 335 TYR TYR A . n 
A 1 47 CYS 47 336 336 CYS CYS A . n 
A 1 48 THR 48 337 337 THR THR A . n 
A 1 49 PRO 49 338 338 PRO PRO A . n 
A 1 50 GLU 50 339 339 GLU GLU A . n 
A 1 51 GLN 51 340 340 GLN GLN A . n 
A 1 52 TYR 52 341 341 TYR TYR A . n 
A 1 53 LYS 53 342 342 LYS LYS A . n 
A 1 54 GLU 54 343 343 GLU GLU A . n 
A 1 55 CYS 55 344 344 CYS CYS A . n 
A 1 56 ALA 56 345 345 ALA ALA A . n 
A 1 57 ASP 57 346 346 ASP ASP A . n 
A 1 58 PRO 58 347 347 PRO PRO A . n 
A 1 59 ALA 59 348 348 ALA ALA A . n 
A 1 60 LEU 60 349 349 LEU LEU A . n 
A 1 61 ASP 61 350 350 ASP ASP A . n 
A 1 62 PHE 62 351 351 PHE PHE A . n 
A 1 63 LEU 63 352 352 LEU LEU A . n 
A 1 64 VAL 64 353 353 VAL VAL A . n 
A 1 65 GLU 65 354 354 GLU GLU A . n 
A 1 66 LYS 66 355 355 LYS LYS A . n 
A 1 67 ASP 67 356 356 ASP ASP A . n 
A 1 68 ASN 68 357 357 ASN ASN A . n 
A 1 69 GLU 69 358 358 GLU GLU A . n 
A 1 70 TYR 70 359 359 TYR TYR A . n 
A 1 71 CYS 71 360 360 CYS CYS A . n 
A 1 72 VAL 72 361 361 VAL VAL A . n 
A 1 73 CYS 73 362 362 CYS CYS A . n 
A 1 74 GLU 74 363 363 GLU GLU A . n 
A 1 75 MET 75 364 364 MET MET A . n 
A 1 76 PRO 76 365 365 PRO PRO A . n 
A 1 77 CYS 77 366 366 CYS CYS A . n 
A 1 78 ASN 78 367 367 ASN ASN A . n 
# 
_exptl.absorpt_coefficient_mu     ? 
_exptl.absorpt_correction_T_max   ? 
_exptl.absorpt_correction_T_min   ? 
_exptl.absorpt_correction_type    ? 
_exptl.absorpt_process_details    ? 
_exptl.entry_id                   7LIE 
_exptl.crystals_number            ? 
_exptl.details                    ? 
_exptl.method                     'SOLUTION NMR' 
_exptl.method_details             ? 
# 
_struct.entry_id                     7LIE 
_struct.title                        
;The isolated chicken ASIC1a thumb domain (ATD-c1a) retains the structure and ligand binding properties of the full length chicken ASIC1a
;
_struct.pdbx_model_details           ? 
_struct.pdbx_formula_weight          ? 
_struct.pdbx_formula_weight_method   ? 
_struct.pdbx_model_type_details      ? 
_struct.pdbx_CASP_flag               N 
# 
_struct_keywords.entry_id        7LIE 
_struct_keywords.text            'ion channel domain, membrane protein domain, ASIC1a thumb domain, MEMBRANE PROTEIN' 
_struct_keywords.pdbx_keywords   'MEMBRANE PROTEIN' 
# 
_struct_asym.id                            A 
_struct_asym.pdbx_blank_PDB_chainid_flag   N 
_struct_asym.pdbx_modified                 N 
_struct_asym.entity_id                     1 
_struct_asym.details                       ? 
# 
_struct_ref.id                         1 
_struct_ref.db_name                    UNP 
_struct_ref.db_code                    ASIC1_CHICK 
_struct_ref.pdbx_db_accession          Q1XA76 
_struct_ref.pdbx_db_isoform            ? 
_struct_ref.entity_id                  1 
_struct_ref.pdbx_seq_one_letter_code   CKATTGDSEFYDTYSITACRIDCETRYLVENCNCRMVHMPGDAPYCTPEQYKECADPALDFLVEKDNEYCVCEMPCN 
_struct_ref.pdbx_align_begin           291 
# 
_struct_ref_seq.align_id                      1 
_struct_ref_seq.ref_id                        1 
_struct_ref_seq.pdbx_PDB_id_code              7LIE 
_struct_ref_seq.pdbx_strand_id                A 
_struct_ref_seq.seq_align_beg                 2 
_struct_ref_seq.pdbx_seq_align_beg_ins_code   ? 
_struct_ref_seq.seq_align_end                 78 
_struct_ref_seq.pdbx_seq_align_end_ins_code   ? 
_struct_ref_seq.pdbx_db_accession             Q1XA76 
_struct_ref_seq.db_align_beg                  291 
_struct_ref_seq.pdbx_db_align_beg_ins_code    ? 
_struct_ref_seq.db_align_end                  367 
_struct_ref_seq.pdbx_db_align_end_ins_code    ? 
_struct_ref_seq.pdbx_auth_seq_align_beg       291 
_struct_ref_seq.pdbx_auth_seq_align_end       367 
# 
_struct_ref_seq_dif.align_id                     1 
_struct_ref_seq_dif.pdbx_pdb_id_code             7LIE 
_struct_ref_seq_dif.mon_id                       SER 
_struct_ref_seq_dif.pdbx_pdb_strand_id           A 
_struct_ref_seq_dif.seq_num                      1 
_struct_ref_seq_dif.pdbx_pdb_ins_code            ? 
_struct_ref_seq_dif.pdbx_seq_db_name             UNP 
_struct_ref_seq_dif.pdbx_seq_db_accession_code   Q1XA76 
_struct_ref_seq_dif.db_mon_id                    ? 
_struct_ref_seq_dif.pdbx_seq_db_seq_num          ? 
_struct_ref_seq_dif.details                      'expression tag' 
_struct_ref_seq_dif.pdbx_auth_seq_num            290 
_struct_ref_seq_dif.pdbx_ordinal                 1 
# 
_pdbx_struct_assembly.id                   1 
_pdbx_struct_assembly.details              author_defined_assembly 
_pdbx_struct_assembly.method_details       ? 
_pdbx_struct_assembly.oligomeric_details   monomeric 
_pdbx_struct_assembly.oligomeric_count     1 
# 
_pdbx_struct_assembly_gen.assembly_id       1 
_pdbx_struct_assembly_gen.oper_expression   1 
_pdbx_struct_assembly_gen.asym_id_list      A 
# 
_pdbx_struct_assembly_auth_evidence.id                     1 
_pdbx_struct_assembly_auth_evidence.assembly_id            1 
_pdbx_struct_assembly_auth_evidence.experimental_support   none 
_pdbx_struct_assembly_auth_evidence.details                ? 
# 
_pdbx_struct_oper_list.id                   1 
_pdbx_struct_oper_list.type                 'identity operation' 
_pdbx_struct_oper_list.name                 1_555 
_pdbx_struct_oper_list.symmetry_operation   ? 
_pdbx_struct_oper_list.matrix[1][1]         1.0000000000 
_pdbx_struct_oper_list.matrix[1][2]         0.0000000000 
_pdbx_struct_oper_list.matrix[1][3]         0.0000000000 
_pdbx_struct_oper_list.vector[1]            0.0000000000 
_pdbx_struct_oper_list.matrix[2][1]         0.0000000000 
_pdbx_struct_oper_list.matrix[2][2]         1.0000000000 
_pdbx_struct_oper_list.matrix[2][3]         0.0000000000 
_pdbx_struct_oper_list.vector[2]            0.0000000000 
_pdbx_struct_oper_list.matrix[3][1]         0.0000000000 
_pdbx_struct_oper_list.matrix[3][2]         0.0000000000 
_pdbx_struct_oper_list.matrix[3][3]         1.0000000000 
_pdbx_struct_oper_list.vector[3]            0.0000000000 
# 
loop_
_struct_conf.conf_type_id 
_struct_conf.id 
_struct_conf.pdbx_PDB_helix_id 
_struct_conf.beg_label_comp_id 
_struct_conf.beg_label_asym_id 
_struct_conf.beg_label_seq_id 
_struct_conf.pdbx_beg_PDB_ins_code 
_struct_conf.end_label_comp_id 
_struct_conf.end_label_asym_id 
_struct_conf.end_label_seq_id 
_struct_conf.pdbx_end_PDB_ins_code 
_struct_conf.beg_auth_comp_id 
_struct_conf.beg_auth_asym_id 
_struct_conf.beg_auth_seq_id 
_struct_conf.end_auth_comp_id 
_struct_conf.end_auth_asym_id 
_struct_conf.end_auth_seq_id 
_struct_conf.pdbx_PDB_helix_class 
_struct_conf.details 
_struct_conf.pdbx_PDB_helix_length 
HELX_P HELX_P1 AA1 THR A 14 ? CYS A 33 ? THR A 303 CYS A 322 1 ? 20 
HELX_P HELX_P2 AA2 THR A 48 ? VAL A 64 ? THR A 337 VAL A 353 1 ? 17 
# 
_struct_conf_type.id          HELX_P 
_struct_conf_type.criteria    ? 
_struct_conf_type.reference   ? 
# 
loop_
_struct_conn.id 
_struct_conn.conn_type_id 
_struct_conn.pdbx_leaving_atom_flag 
_struct_conn.pdbx_PDB_id 
_struct_conn.ptnr1_label_asym_id 
_struct_conn.ptnr1_label_comp_id 
_struct_conn.ptnr1_label_seq_id 
_struct_conn.ptnr1_label_atom_id 
_struct_conn.pdbx_ptnr1_label_alt_id 
_struct_conn.pdbx_ptnr1_PDB_ins_code 
_struct_conn.pdbx_ptnr1_standard_comp_id 
_struct_conn.ptnr1_symmetry 
_struct_conn.ptnr2_label_asym_id 
_struct_conn.ptnr2_label_comp_id 
_struct_conn.ptnr2_label_seq_id 
_struct_conn.ptnr2_label_atom_id 
_struct_conn.pdbx_ptnr2_label_alt_id 
_struct_conn.pdbx_ptnr2_PDB_ins_code 
_struct_conn.ptnr1_auth_asym_id 
_struct_conn.ptnr1_auth_comp_id 
_struct_conn.ptnr1_auth_seq_id 
_struct_conn.ptnr2_auth_asym_id 
_struct_conn.ptnr2_auth_comp_id 
_struct_conn.ptnr2_auth_seq_id 
_struct_conn.ptnr2_symmetry 
_struct_conn.pdbx_ptnr3_label_atom_id 
_struct_conn.pdbx_ptnr3_label_seq_id 
_struct_conn.pdbx_ptnr3_label_comp_id 
_struct_conn.pdbx_ptnr3_label_asym_id 
_struct_conn.pdbx_ptnr3_label_alt_id 
_struct_conn.pdbx_ptnr3_PDB_ins_code 
_struct_conn.details 
_struct_conn.pdbx_dist_value 
_struct_conn.pdbx_value_order 
_struct_conn.pdbx_role 
disulf1 disulf ? ? A CYS 2  SG ? ? ? 1_555 A CYS 77 SG ? ? A CYS 291 A CYS 366 1_555 ? ? ? ? ? ? ? 2.091 ? ? 
disulf2 disulf ? ? A CYS 20 SG ? ? ? 1_555 A CYS 73 SG ? ? A CYS 309 A CYS 362 1_555 ? ? ? ? ? ? ? 2.045 ? ? 
disulf3 disulf ? ? A CYS 24 SG ? ? ? 1_555 A CYS 71 SG ? ? A CYS 313 A CYS 360 1_555 ? ? ? ? ? ? ? 2.104 ? ? 
disulf4 disulf ? ? A CYS 33 SG ? ? ? 1_555 A CYS 55 SG ? ? A CYS 322 A CYS 344 1_555 ? ? ? ? ? ? ? 2.006 ? ? 
disulf5 disulf ? ? A CYS 35 SG ? ? ? 1_555 A CYS 47 SG ? ? A CYS 324 A CYS 336 1_555 ? ? ? ? ? ? ? 1.982 ? ? 
# 
_struct_conn_type.id          disulf 
_struct_conn_type.criteria    ? 
_struct_conn_type.reference   ? 
# 
loop_
_pdbx_modification_feature.ordinal 
_pdbx_modification_feature.label_comp_id 
_pdbx_modification_feature.label_asym_id 
_pdbx_modification_feature.label_seq_id 
_pdbx_modification_feature.label_alt_id 
_pdbx_modification_feature.modified_residue_label_comp_id 
_pdbx_modification_feature.modified_residue_label_asym_id 
_pdbx_modification_feature.modified_residue_label_seq_id 
_pdbx_modification_feature.modified_residue_label_alt_id 
_pdbx_modification_feature.auth_comp_id 
_pdbx_modification_feature.auth_asym_id 
_pdbx_modification_feature.auth_seq_id 
_pdbx_modification_feature.PDB_ins_code 
_pdbx_modification_feature.symmetry 
_pdbx_modification_feature.modified_residue_auth_comp_id 
_pdbx_modification_feature.modified_residue_auth_asym_id 
_pdbx_modification_feature.modified_residue_auth_seq_id 
_pdbx_modification_feature.modified_residue_PDB_ins_code 
_pdbx_modification_feature.modified_residue_symmetry 
_pdbx_modification_feature.comp_id_linking_atom 
_pdbx_modification_feature.modified_residue_id_linking_atom 
_pdbx_modification_feature.modified_residue_id 
_pdbx_modification_feature.ref_pcm_id 
_pdbx_modification_feature.ref_comp_id 
_pdbx_modification_feature.type 
_pdbx_modification_feature.category 
1 CYS A 2  ? CYS A 77 ? CYS A 291 ? 1_555 CYS A 366 ? 1_555 SG SG . . . None 'Disulfide bridge' 
2 CYS A 20 ? CYS A 73 ? CYS A 309 ? 1_555 CYS A 362 ? 1_555 SG SG . . . None 'Disulfide bridge' 
3 CYS A 24 ? CYS A 71 ? CYS A 313 ? 1_555 CYS A 360 ? 1_555 SG SG . . . None 'Disulfide bridge' 
4 CYS A 33 ? CYS A 55 ? CYS A 322 ? 1_555 CYS A 344 ? 1_555 SG SG . . . None 'Disulfide bridge' 
5 CYS A 35 ? CYS A 47 ? CYS A 324 ? 1_555 CYS A 336 ? 1_555 SG SG . . . None 'Disulfide bridge' 
# 
_pdbx_entry_details.entry_id                   7LIE 
_pdbx_entry_details.compound_details           ? 
_pdbx_entry_details.source_details             ? 
_pdbx_entry_details.nonpolymer_details         ? 
_pdbx_entry_details.sequence_details           ? 
_pdbx_entry_details.has_ligand_of_interest     ? 
_pdbx_entry_details.has_protein_modification   Y 
# 
loop_
_pdbx_validate_torsion.id 
_pdbx_validate_torsion.PDB_model_num 
_pdbx_validate_torsion.auth_comp_id 
_pdbx_validate_torsion.auth_asym_id 
_pdbx_validate_torsion.auth_seq_id 
_pdbx_validate_torsion.PDB_ins_code 
_pdbx_validate_torsion.label_alt_id 
_pdbx_validate_torsion.phi 
_pdbx_validate_torsion.psi 
1   1  CYS A 291 ? ? -97.90  53.56   
2   1  THR A 294 ? ? -69.95  85.73   
3   1  ASP A 297 ? ? -128.82 -63.95  
4   1  PHE A 300 ? ? -125.40 -53.99  
5   1  ASP A 332 ? ? -162.67 -77.71  
6   1  CYS A 360 ? ? -93.31  30.32   
7   2  CYS A 291 ? ? -62.01  -173.34 
8   2  LYS A 292 ? ? 64.20   112.66  
9   2  ALA A 293 ? ? -165.80 35.42   
10  2  THR A 295 ? ? -165.16 81.28   
11  2  SER A 298 ? ? -173.22 136.34  
12  2  GLU A 299 ? ? -99.38  -72.49  
13  2  PHE A 300 ? ? -136.63 -41.90  
14  2  ASP A 302 ? ? -92.72  46.15   
15  2  ASP A 332 ? ? -179.45 -74.65  
16  2  LYS A 355 ? ? -80.06  -71.00  
17  3  LYS A 292 ? ? -52.95  171.16  
18  3  THR A 295 ? ? -52.78  102.52  
19  3  PHE A 300 ? ? -52.15  -74.06  
20  3  ASP A 332 ? ? -151.81 -41.13  
21  3  LYS A 355 ? ? -101.32 52.86   
22  4  ALA A 293 ? ? -174.17 113.93  
23  4  THR A 294 ? ? -174.59 108.23  
24  4  THR A 295 ? ? -103.43 -75.12  
25  4  GLU A 299 ? ? -126.08 -58.26  
26  4  ASP A 302 ? ? -100.30 48.75   
27  4  ALA A 333 ? ? -49.52  160.00  
28  4  LYS A 355 ? ? -77.20  -75.64  
29  5  ALA A 293 ? ? -179.32 101.82  
30  5  ASP A 297 ? ? -87.09  -74.19  
31  5  ASP A 302 ? ? -117.07 79.70   
32  5  ASP A 332 ? ? -179.56 -75.83  
33  5  LYS A 355 ? ? -82.31  -74.57  
34  6  CYS A 291 ? ? -96.94  55.33   
35  6  SER A 298 ? ? -164.82 111.27  
36  6  GLU A 299 ? ? -73.33  -74.50  
37  7  PHE A 300 ? ? -139.41 -73.68  
38  7  ASP A 332 ? ? -168.78 -78.42  
39  7  LYS A 355 ? ? -77.71  -74.76  
40  8  CYS A 291 ? ? -51.96  -70.57  
41  8  ALA A 293 ? ? -174.71 -171.81 
42  8  THR A 295 ? ? -52.04  104.23  
43  8  PHE A 300 ? ? -133.22 -74.33  
44  8  ASP A 302 ? ? -92.87  46.07   
45  8  ASP A 332 ? ? -179.69 -77.30  
46  8  LYS A 355 ? ? -80.70  -74.22  
47  8  CYS A 360 ? ? -97.63  30.11   
48  9  CYS A 291 ? ? -102.23 58.99   
49  9  ALA A 293 ? ? -174.39 136.57  
50  9  ASP A 332 ? ? -179.83 -76.84  
51  10 ASP A 297 ? ? -99.10  -64.68  
52  10 PHE A 300 ? ? -71.18  -73.71  
53  10 ASP A 302 ? ? -98.38  51.63   
54  10 ASP A 332 ? ? -167.85 -78.08  
55  10 LYS A 355 ? ? -79.16  -73.67  
56  11 ALA A 293 ? ? -178.67 -172.87 
57  11 THR A 295 ? ? -51.13  103.09  
58  11 GLU A 299 ? ? -121.87 -61.62  
59  11 ASP A 332 ? ? -177.37 -75.30  
60  11 LYS A 355 ? ? -107.71 58.00   
61  11 ASP A 356 ? ? -160.36 30.03   
62  11 CYS A 360 ? ? -95.36  30.30   
63  12 ALA A 293 ? ? -65.95  -175.65 
64  12 THR A 294 ? ? -69.68  87.55   
65  12 ASP A 332 ? ? -175.47 -72.51  
66  13 CYS A 291 ? ? -164.41 104.49  
67  13 ASP A 297 ? ? -132.10 -67.57  
68  13 GLU A 299 ? ? -133.93 -41.62  
69  13 ASP A 302 ? ? -91.71  45.85   
70  13 ASP A 332 ? ? 178.06  -76.66  
71  13 LYS A 355 ? ? -76.11  -70.06  
72  14 CYS A 291 ? ? -95.76  36.30   
73  14 THR A 295 ? ? -98.66  -75.14  
74  14 GLU A 299 ? ? -124.98 -51.97  
75  14 PHE A 300 ? ? -53.09  -71.62  
76  14 ASP A 302 ? ? -95.12  46.31   
77  14 ALA A 333 ? ? -49.64  158.81  
78  14 LYS A 355 ? ? -77.56  -75.90  
79  14 CYS A 360 ? ? -95.77  30.02   
80  15 SER A 298 ? ? -60.03  -176.79 
81  15 PHE A 300 ? ? -121.14 -53.04  
82  15 ASP A 302 ? ? -101.10 53.12   
83  15 LYS A 355 ? ? -74.59  -73.83  
84  16 PHE A 300 ? ? -128.92 -74.86  
85  16 ASP A 332 ? ? 179.42  -77.48  
86  16 LYS A 355 ? ? -103.05 57.45   
87  17 PHE A 300 ? ? -112.16 -164.41 
88  17 CYS A 360 ? ? -99.19  30.50   
89  18 CYS A 291 ? ? -106.03 76.46   
90  18 ALA A 293 ? ? -174.70 149.11  
91  18 THR A 294 ? ? -98.90  45.99   
92  18 THR A 295 ? ? 62.14   85.26   
93  18 PHE A 300 ? ? -137.59 -74.25  
94  18 ASP A 302 ? ? -107.19 46.06   
95  18 LYS A 355 ? ? -102.04 49.39   
96  18 ASP A 356 ? ? -140.33 -40.84  
97  19 CYS A 291 ? ? -106.29 55.57   
98  19 THR A 294 ? ? -116.11 78.11   
99  19 PHE A 300 ? ? -134.92 -56.99  
100 19 ASP A 332 ? ? 179.23  -75.86  
101 19 LYS A 355 ? ? -71.76  -73.51  
102 20 SER A 298 ? ? -61.75  -166.31 
103 20 ASP A 302 ? ? -107.91 44.19   
104 20 ALA A 333 ? ? -49.79  159.51  
105 20 LYS A 355 ? ? -81.62  -74.45  
# 
_pdbx_nmr_ensemble.entry_id                                      7LIE 
_pdbx_nmr_ensemble.conformers_calculated_total_number            20 
_pdbx_nmr_ensemble.conformers_submitted_total_number             20 
_pdbx_nmr_ensemble.conformer_selection_criteria                  'target function' 
_pdbx_nmr_ensemble.representative_conformer                      ? 
_pdbx_nmr_ensemble.average_constraints_per_residue               ? 
_pdbx_nmr_ensemble.average_constraint_violations_per_residue     ? 
_pdbx_nmr_ensemble.maximum_distance_constraint_violation         ? 
_pdbx_nmr_ensemble.average_distance_constraint_violation         ? 
_pdbx_nmr_ensemble.maximum_upper_distance_constraint_violation   ? 
_pdbx_nmr_ensemble.maximum_lower_distance_constraint_violation   ? 
_pdbx_nmr_ensemble.distance_constraint_violation_method          ? 
_pdbx_nmr_ensemble.maximum_torsion_angle_constraint_violation    ? 
_pdbx_nmr_ensemble.average_torsion_angle_constraint_violation    ? 
_pdbx_nmr_ensemble.torsion_angle_constraint_violation_method     ? 
# 
_pdbx_nmr_representative.entry_id             7LIE 
_pdbx_nmr_representative.conformer_id         1 
_pdbx_nmr_representative.selection_criteria   'target function' 
# 
_pdbx_nmr_sample_details.solution_id      1 
_pdbx_nmr_sample_details.contents         
'320 uM [U-100% 13C; U-100% 15N] Thumb domain of the chicken acid-sensing ion channel 1a (cASIC1a), 95% H2O/5% D2O' 
_pdbx_nmr_sample_details.solvent_system   '95% H2O/5% D2O' 
_pdbx_nmr_sample_details.label            13C/15N_ATD-c1a 
_pdbx_nmr_sample_details.type             solution 
_pdbx_nmr_sample_details.details          
;The freeze-dried ATD-c1a powder was dissolved in 300 uL of 50 mM Bis-Tris buffer pH 7.0 containing 5% D2O, 3 mM sodium azide and 1 mM EDTA. The final concentration of ATD-c1a in solution was 320 uM.
;
# 
_pdbx_nmr_exptl_sample.solution_id           1 
_pdbx_nmr_exptl_sample.component             'Thumb domain of the chicken acid-sensing ion channel 1a (cASIC1a)' 
_pdbx_nmr_exptl_sample.concentration         320 
_pdbx_nmr_exptl_sample.concentration_range   ? 
_pdbx_nmr_exptl_sample.concentration_units   uM 
_pdbx_nmr_exptl_sample.isotopic_labeling     '[U-100% 13C; U-100% 15N]' 
# 
_pdbx_nmr_exptl_sample_conditions.conditions_id          1 
_pdbx_nmr_exptl_sample_conditions.temperature            298 
_pdbx_nmr_exptl_sample_conditions.pressure_units         atm 
_pdbx_nmr_exptl_sample_conditions.pressure               1 
_pdbx_nmr_exptl_sample_conditions.pH                     7.0 
_pdbx_nmr_exptl_sample_conditions.ionic_strength         '50 mM Bis-Tris pH 7.0' 
_pdbx_nmr_exptl_sample_conditions.details                'Sample was kept at room temperature and pressure' 
_pdbx_nmr_exptl_sample_conditions.ionic_strength_err     0.2 
_pdbx_nmr_exptl_sample_conditions.ionic_strength_units   mM 
_pdbx_nmr_exptl_sample_conditions.label                  ATD-c1a 
_pdbx_nmr_exptl_sample_conditions.pH_err                 0.05 
_pdbx_nmr_exptl_sample_conditions.pH_units               pH 
_pdbx_nmr_exptl_sample_conditions.pressure_err           0.01 
_pdbx_nmr_exptl_sample_conditions.temperature_err        0.2 
_pdbx_nmr_exptl_sample_conditions.temperature_units      K 
# 
loop_
_pdbx_nmr_exptl.experiment_id 
_pdbx_nmr_exptl.conditions_id 
_pdbx_nmr_exptl.solution_id 
_pdbx_nmr_exptl.type 
_pdbx_nmr_exptl.spectrometer_id 
_pdbx_nmr_exptl.sample_state 
1  1 1 '2D 1H-15N HSQC'            1 isotropic 
2  1 1 '3D CBCA(CO)NH'             1 isotropic 
3  1 1 '3D HNCACB'                 1 isotropic 
4  1 1 '3D H(CCO)NH'               1 isotropic 
5  1 1 '3D HNCO'                   1 isotropic 
6  1 1 '3D HBHA(CO)NH'             1 isotropic 
7  1 1 '3D 1H-15N NOESY'           1 isotropic 
8  1 1 '3D 1H-13C NOESY aliphatic' 1 isotropic 
9  1 1 '3D 1H-13C NOESY aromatic'  1 isotropic 
10 1 1 '2D 1H-1H NOESY'            1 isotropic 
11 1 1 '2D 1H-13C HSQC'            1 isotropic 
12 1 1 '3D HN(CA)CO'               1 isotropic 
13 1 1 '3D C(CO)NH'                1 isotropic 
# 
_pdbx_nmr_refine.entry_id           7LIE 
_pdbx_nmr_refine.method             'torsion angle dynamics' 
_pdbx_nmr_refine.details            'using automated NOE assignments' 
_pdbx_nmr_refine.software_ordinal   6 
# 
loop_
_pdbx_nmr_software.ordinal 
_pdbx_nmr_software.classification 
_pdbx_nmr_software.name 
_pdbx_nmr_software.version 
_pdbx_nmr_software.authors 
1 collection                  TopSpin                        4.0.7   'Bruker Biospin'                    
2 processing                  'Rowland NMR Toolkit (RNMRTK)' 3.0     'Hoch and Stern'                    
3 'peak picking'              'CcpNmr Analysis'              2.4.2   CCPN                                
4 'chemical shift assignment' 'CcpNmr Analysis'              2.4.2   CCPN                                
5 'structure calculation'     CYANA                          3.98.13 'Guntert, Mumenthaler and Wuthrich' 
6 refinement                  CYANA                          3.98.13 'Guntert, Mumenthaler and Wuthrich' 
# 
loop_
_chem_comp_atom.comp_id 
_chem_comp_atom.atom_id 
_chem_comp_atom.type_symbol 
_chem_comp_atom.pdbx_aromatic_flag 
_chem_comp_atom.pdbx_stereo_config 
_chem_comp_atom.pdbx_ordinal 
ALA N    N N N 1   
ALA CA   C N S 2   
ALA C    C N N 3   
ALA O    O N N 4   
ALA CB   C N N 5   
ALA OXT  O N N 6   
ALA H    H N N 7   
ALA H2   H N N 8   
ALA HA   H N N 9   
ALA HB1  H N N 10  
ALA HB2  H N N 11  
ALA HB3  H N N 12  
ALA HXT  H N N 13  
ARG N    N N N 14  
ARG CA   C N S 15  
ARG C    C N N 16  
ARG O    O N N 17  
ARG CB   C N N 18  
ARG CG   C N N 19  
ARG CD   C N N 20  
ARG NE   N N N 21  
ARG CZ   C N N 22  
ARG NH1  N N N 23  
ARG NH2  N N N 24  
ARG OXT  O N N 25  
ARG H    H N N 26  
ARG H2   H N N 27  
ARG HA   H N N 28  
ARG HB2  H N N 29  
ARG HB3  H N N 30  
ARG HG2  H N N 31  
ARG HG3  H N N 32  
ARG HD2  H N N 33  
ARG HD3  H N N 34  
ARG HE   H N N 35  
ARG HH11 H N N 36  
ARG HH12 H N N 37  
ARG HH21 H N N 38  
ARG HH22 H N N 39  
ARG HXT  H N N 40  
ASN N    N N N 41  
ASN CA   C N S 42  
ASN C    C N N 43  
ASN O    O N N 44  
ASN CB   C N N 45  
ASN CG   C N N 46  
ASN OD1  O N N 47  
ASN ND2  N N N 48  
ASN OXT  O N N 49  
ASN H    H N N 50  
ASN H2   H N N 51  
ASN HA   H N N 52  
ASN HB2  H N N 53  
ASN HB3  H N N 54  
ASN HD21 H N N 55  
ASN HD22 H N N 56  
ASN HXT  H N N 57  
ASP N    N N N 58  
ASP CA   C N S 59  
ASP C    C N N 60  
ASP O    O N N 61  
ASP CB   C N N 62  
ASP CG   C N N 63  
ASP OD1  O N N 64  
ASP OD2  O N N 65  
ASP OXT  O N N 66  
ASP H    H N N 67  
ASP H2   H N N 68  
ASP HA   H N N 69  
ASP HB2  H N N 70  
ASP HB3  H N N 71  
ASP HD2  H N N 72  
ASP HXT  H N N 73  
CYS N    N N N 74  
CYS CA   C N R 75  
CYS C    C N N 76  
CYS O    O N N 77  
CYS CB   C N N 78  
CYS SG   S N N 79  
CYS OXT  O N N 80  
CYS H    H N N 81  
CYS H2   H N N 82  
CYS HA   H N N 83  
CYS HB2  H N N 84  
CYS HB3  H N N 85  
CYS HG   H N N 86  
CYS HXT  H N N 87  
GLN N    N N N 88  
GLN CA   C N S 89  
GLN C    C N N 90  
GLN O    O N N 91  
GLN CB   C N N 92  
GLN CG   C N N 93  
GLN CD   C N N 94  
GLN OE1  O N N 95  
GLN NE2  N N N 96  
GLN OXT  O N N 97  
GLN H    H N N 98  
GLN H2   H N N 99  
GLN HA   H N N 100 
GLN HB2  H N N 101 
GLN HB3  H N N 102 
GLN HG2  H N N 103 
GLN HG3  H N N 104 
GLN HE21 H N N 105 
GLN HE22 H N N 106 
GLN HXT  H N N 107 
GLU N    N N N 108 
GLU CA   C N S 109 
GLU C    C N N 110 
GLU O    O N N 111 
GLU CB   C N N 112 
GLU CG   C N N 113 
GLU CD   C N N 114 
GLU OE1  O N N 115 
GLU OE2  O N N 116 
GLU OXT  O N N 117 
GLU H    H N N 118 
GLU H2   H N N 119 
GLU HA   H N N 120 
GLU HB2  H N N 121 
GLU HB3  H N N 122 
GLU HG2  H N N 123 
GLU HG3  H N N 124 
GLU HE2  H N N 125 
GLU HXT  H N N 126 
GLY N    N N N 127 
GLY CA   C N N 128 
GLY C    C N N 129 
GLY O    O N N 130 
GLY OXT  O N N 131 
GLY H    H N N 132 
GLY H2   H N N 133 
GLY HA2  H N N 134 
GLY HA3  H N N 135 
GLY HXT  H N N 136 
HIS N    N N N 137 
HIS CA   C N S 138 
HIS C    C N N 139 
HIS O    O N N 140 
HIS CB   C N N 141 
HIS CG   C Y N 142 
HIS ND1  N Y N 143 
HIS CD2  C Y N 144 
HIS CE1  C Y N 145 
HIS NE2  N Y N 146 
HIS OXT  O N N 147 
HIS H    H N N 148 
HIS H2   H N N 149 
HIS HA   H N N 150 
HIS HB2  H N N 151 
HIS HB3  H N N 152 
HIS HD1  H N N 153 
HIS HD2  H N N 154 
HIS HE1  H N N 155 
HIS HE2  H N N 156 
HIS HXT  H N N 157 
ILE N    N N N 158 
ILE CA   C N S 159 
ILE C    C N N 160 
ILE O    O N N 161 
ILE CB   C N S 162 
ILE CG1  C N N 163 
ILE CG2  C N N 164 
ILE CD1  C N N 165 
ILE OXT  O N N 166 
ILE H    H N N 167 
ILE H2   H N N 168 
ILE HA   H N N 169 
ILE HB   H N N 170 
ILE HG12 H N N 171 
ILE HG13 H N N 172 
ILE HG21 H N N 173 
ILE HG22 H N N 174 
ILE HG23 H N N 175 
ILE HD11 H N N 176 
ILE HD12 H N N 177 
ILE HD13 H N N 178 
ILE HXT  H N N 179 
LEU N    N N N 180 
LEU CA   C N S 181 
LEU C    C N N 182 
LEU O    O N N 183 
LEU CB   C N N 184 
LEU CG   C N N 185 
LEU CD1  C N N 186 
LEU CD2  C N N 187 
LEU OXT  O N N 188 
LEU H    H N N 189 
LEU H2   H N N 190 
LEU HA   H N N 191 
LEU HB2  H N N 192 
LEU HB3  H N N 193 
LEU HG   H N N 194 
LEU HD11 H N N 195 
LEU HD12 H N N 196 
LEU HD13 H N N 197 
LEU HD21 H N N 198 
LEU HD22 H N N 199 
LEU HD23 H N N 200 
LEU HXT  H N N 201 
LYS N    N N N 202 
LYS CA   C N S 203 
LYS C    C N N 204 
LYS O    O N N 205 
LYS CB   C N N 206 
LYS CG   C N N 207 
LYS CD   C N N 208 
LYS CE   C N N 209 
LYS NZ   N N N 210 
LYS OXT  O N N 211 
LYS H    H N N 212 
LYS H2   H N N 213 
LYS HA   H N N 214 
LYS HB2  H N N 215 
LYS HB3  H N N 216 
LYS HG2  H N N 217 
LYS HG3  H N N 218 
LYS HD2  H N N 219 
LYS HD3  H N N 220 
LYS HE2  H N N 221 
LYS HE3  H N N 222 
LYS HZ1  H N N 223 
LYS HZ2  H N N 224 
LYS HZ3  H N N 225 
LYS HXT  H N N 226 
MET N    N N N 227 
MET CA   C N S 228 
MET C    C N N 229 
MET O    O N N 230 
MET CB   C N N 231 
MET CG   C N N 232 
MET SD   S N N 233 
MET CE   C N N 234 
MET OXT  O N N 235 
MET H    H N N 236 
MET H2   H N N 237 
MET HA   H N N 238 
MET HB2  H N N 239 
MET HB3  H N N 240 
MET HG2  H N N 241 
MET HG3  H N N 242 
MET HE1  H N N 243 
MET HE2  H N N 244 
MET HE3  H N N 245 
MET HXT  H N N 246 
PHE N    N N N 247 
PHE CA   C N S 248 
PHE C    C N N 249 
PHE O    O N N 250 
PHE CB   C N N 251 
PHE CG   C Y N 252 
PHE CD1  C Y N 253 
PHE CD2  C Y N 254 
PHE CE1  C Y N 255 
PHE CE2  C Y N 256 
PHE CZ   C Y N 257 
PHE OXT  O N N 258 
PHE H    H N N 259 
PHE H2   H N N 260 
PHE HA   H N N 261 
PHE HB2  H N N 262 
PHE HB3  H N N 263 
PHE HD1  H N N 264 
PHE HD2  H N N 265 
PHE HE1  H N N 266 
PHE HE2  H N N 267 
PHE HZ   H N N 268 
PHE HXT  H N N 269 
PRO N    N N N 270 
PRO CA   C N S 271 
PRO C    C N N 272 
PRO O    O N N 273 
PRO CB   C N N 274 
PRO CG   C N N 275 
PRO CD   C N N 276 
PRO OXT  O N N 277 
PRO H    H N N 278 
PRO HA   H N N 279 
PRO HB2  H N N 280 
PRO HB3  H N N 281 
PRO HG2  H N N 282 
PRO HG3  H N N 283 
PRO HD2  H N N 284 
PRO HD3  H N N 285 
PRO HXT  H N N 286 
SER N    N N N 287 
SER CA   C N S 288 
SER C    C N N 289 
SER O    O N N 290 
SER CB   C N N 291 
SER OG   O N N 292 
SER OXT  O N N 293 
SER H    H N N 294 
SER H2   H N N 295 
SER HA   H N N 296 
SER HB2  H N N 297 
SER HB3  H N N 298 
SER HG   H N N 299 
SER HXT  H N N 300 
THR N    N N N 301 
THR CA   C N S 302 
THR C    C N N 303 
THR O    O N N 304 
THR CB   C N R 305 
THR OG1  O N N 306 
THR CG2  C N N 307 
THR OXT  O N N 308 
THR H    H N N 309 
THR H2   H N N 310 
THR HA   H N N 311 
THR HB   H N N 312 
THR HG1  H N N 313 
THR HG21 H N N 314 
THR HG22 H N N 315 
THR HG23 H N N 316 
THR HXT  H N N 317 
TYR N    N N N 318 
TYR CA   C N S 319 
TYR C    C N N 320 
TYR O    O N N 321 
TYR CB   C N N 322 
TYR CG   C Y N 323 
TYR CD1  C Y N 324 
TYR CD2  C Y N 325 
TYR CE1  C Y N 326 
TYR CE2  C Y N 327 
TYR CZ   C Y N 328 
TYR OH   O N N 329 
TYR OXT  O N N 330 
TYR H    H N N 331 
TYR H2   H N N 332 
TYR HA   H N N 333 
TYR HB2  H N N 334 
TYR HB3  H N N 335 
TYR HD1  H N N 336 
TYR HD2  H N N 337 
TYR HE1  H N N 338 
TYR HE2  H N N 339 
TYR HH   H N N 340 
TYR HXT  H N N 341 
VAL N    N N N 342 
VAL CA   C N S 343 
VAL C    C N N 344 
VAL O    O N N 345 
VAL CB   C N N 346 
VAL CG1  C N N 347 
VAL CG2  C N N 348 
VAL OXT  O N N 349 
VAL H    H N N 350 
VAL H2   H N N 351 
VAL HA   H N N 352 
VAL HB   H N N 353 
VAL HG11 H N N 354 
VAL HG12 H N N 355 
VAL HG13 H N N 356 
VAL HG21 H N N 357 
VAL HG22 H N N 358 
VAL HG23 H N N 359 
VAL HXT  H N N 360 
# 
loop_
_chem_comp_bond.comp_id 
_chem_comp_bond.atom_id_1 
_chem_comp_bond.atom_id_2 
_chem_comp_bond.value_order 
_chem_comp_bond.pdbx_aromatic_flag 
_chem_comp_bond.pdbx_stereo_config 
_chem_comp_bond.pdbx_ordinal 
ALA N   CA   sing N N 1   
ALA N   H    sing N N 2   
ALA N   H2   sing N N 3   
ALA CA  C    sing N N 4   
ALA CA  CB   sing N N 5   
ALA CA  HA   sing N N 6   
ALA C   O    doub N N 7   
ALA C   OXT  sing N N 8   
ALA CB  HB1  sing N N 9   
ALA CB  HB2  sing N N 10  
ALA CB  HB3  sing N N 11  
ALA OXT HXT  sing N N 12  
ARG N   CA   sing N N 13  
ARG N   H    sing N N 14  
ARG N   H2   sing N N 15  
ARG CA  C    sing N N 16  
ARG CA  CB   sing N N 17  
ARG CA  HA   sing N N 18  
ARG C   O    doub N N 19  
ARG C   OXT  sing N N 20  
ARG CB  CG   sing N N 21  
ARG CB  HB2  sing N N 22  
ARG CB  HB3  sing N N 23  
ARG CG  CD   sing N N 24  
ARG CG  HG2  sing N N 25  
ARG CG  HG3  sing N N 26  
ARG CD  NE   sing N N 27  
ARG CD  HD2  sing N N 28  
ARG CD  HD3  sing N N 29  
ARG NE  CZ   sing N N 30  
ARG NE  HE   sing N N 31  
ARG CZ  NH1  sing N N 32  
ARG CZ  NH2  doub N N 33  
ARG NH1 HH11 sing N N 34  
ARG NH1 HH12 sing N N 35  
ARG NH2 HH21 sing N N 36  
ARG NH2 HH22 sing N N 37  
ARG OXT HXT  sing N N 38  
ASN N   CA   sing N N 39  
ASN N   H    sing N N 40  
ASN N   H2   sing N N 41  
ASN CA  C    sing N N 42  
ASN CA  CB   sing N N 43  
ASN CA  HA   sing N N 44  
ASN C   O    doub N N 45  
ASN C   OXT  sing N N 46  
ASN CB  CG   sing N N 47  
ASN CB  HB2  sing N N 48  
ASN CB  HB3  sing N N 49  
ASN CG  OD1  doub N N 50  
ASN CG  ND2  sing N N 51  
ASN ND2 HD21 sing N N 52  
ASN ND2 HD22 sing N N 53  
ASN OXT HXT  sing N N 54  
ASP N   CA   sing N N 55  
ASP N   H    sing N N 56  
ASP N   H2   sing N N 57  
ASP CA  C    sing N N 58  
ASP CA  CB   sing N N 59  
ASP CA  HA   sing N N 60  
ASP C   O    doub N N 61  
ASP C   OXT  sing N N 62  
ASP CB  CG   sing N N 63  
ASP CB  HB2  sing N N 64  
ASP CB  HB3  sing N N 65  
ASP CG  OD1  doub N N 66  
ASP CG  OD2  sing N N 67  
ASP OD2 HD2  sing N N 68  
ASP OXT HXT  sing N N 69  
CYS N   CA   sing N N 70  
CYS N   H    sing N N 71  
CYS N   H2   sing N N 72  
CYS CA  C    sing N N 73  
CYS CA  CB   sing N N 74  
CYS CA  HA   sing N N 75  
CYS C   O    doub N N 76  
CYS C   OXT  sing N N 77  
CYS CB  SG   sing N N 78  
CYS CB  HB2  sing N N 79  
CYS CB  HB3  sing N N 80  
CYS SG  HG   sing N N 81  
CYS OXT HXT  sing N N 82  
GLN N   CA   sing N N 83  
GLN N   H    sing N N 84  
GLN N   H2   sing N N 85  
GLN CA  C    sing N N 86  
GLN CA  CB   sing N N 87  
GLN CA  HA   sing N N 88  
GLN C   O    doub N N 89  
GLN C   OXT  sing N N 90  
GLN CB  CG   sing N N 91  
GLN CB  HB2  sing N N 92  
GLN CB  HB3  sing N N 93  
GLN CG  CD   sing N N 94  
GLN CG  HG2  sing N N 95  
GLN CG  HG3  sing N N 96  
GLN CD  OE1  doub N N 97  
GLN CD  NE2  sing N N 98  
GLN NE2 HE21 sing N N 99  
GLN NE2 HE22 sing N N 100 
GLN OXT HXT  sing N N 101 
GLU N   CA   sing N N 102 
GLU N   H    sing N N 103 
GLU N   H2   sing N N 104 
GLU CA  C    sing N N 105 
GLU CA  CB   sing N N 106 
GLU CA  HA   sing N N 107 
GLU C   O    doub N N 108 
GLU C   OXT  sing N N 109 
GLU CB  CG   sing N N 110 
GLU CB  HB2  sing N N 111 
GLU CB  HB3  sing N N 112 
GLU CG  CD   sing N N 113 
GLU CG  HG2  sing N N 114 
GLU CG  HG3  sing N N 115 
GLU CD  OE1  doub N N 116 
GLU CD  OE2  sing N N 117 
GLU OE2 HE2  sing N N 118 
GLU OXT HXT  sing N N 119 
GLY N   CA   sing N N 120 
GLY N   H    sing N N 121 
GLY N   H2   sing N N 122 
GLY CA  C    sing N N 123 
GLY CA  HA2  sing N N 124 
GLY CA  HA3  sing N N 125 
GLY C   O    doub N N 126 
GLY C   OXT  sing N N 127 
GLY OXT HXT  sing N N 128 
HIS N   CA   sing N N 129 
HIS N   H    sing N N 130 
HIS N   H2   sing N N 131 
HIS CA  C    sing N N 132 
HIS CA  CB   sing N N 133 
HIS CA  HA   sing N N 134 
HIS C   O    doub N N 135 
HIS C   OXT  sing N N 136 
HIS CB  CG   sing N N 137 
HIS CB  HB2  sing N N 138 
HIS CB  HB3  sing N N 139 
HIS CG  ND1  sing Y N 140 
HIS CG  CD2  doub Y N 141 
HIS ND1 CE1  doub Y N 142 
HIS ND1 HD1  sing N N 143 
HIS CD2 NE2  sing Y N 144 
HIS CD2 HD2  sing N N 145 
HIS CE1 NE2  sing Y N 146 
HIS CE1 HE1  sing N N 147 
HIS NE2 HE2  sing N N 148 
HIS OXT HXT  sing N N 149 
ILE N   CA   sing N N 150 
ILE N   H    sing N N 151 
ILE N   H2   sing N N 152 
ILE CA  C    sing N N 153 
ILE CA  CB   sing N N 154 
ILE CA  HA   sing N N 155 
ILE C   O    doub N N 156 
ILE C   OXT  sing N N 157 
ILE CB  CG1  sing N N 158 
ILE CB  CG2  sing N N 159 
ILE CB  HB   sing N N 160 
ILE CG1 CD1  sing N N 161 
ILE CG1 HG12 sing N N 162 
ILE CG1 HG13 sing N N 163 
ILE CG2 HG21 sing N N 164 
ILE CG2 HG22 sing N N 165 
ILE CG2 HG23 sing N N 166 
ILE CD1 HD11 sing N N 167 
ILE CD1 HD12 sing N N 168 
ILE CD1 HD13 sing N N 169 
ILE OXT HXT  sing N N 170 
LEU N   CA   sing N N 171 
LEU N   H    sing N N 172 
LEU N   H2   sing N N 173 
LEU CA  C    sing N N 174 
LEU CA  CB   sing N N 175 
LEU CA  HA   sing N N 176 
LEU C   O    doub N N 177 
LEU C   OXT  sing N N 178 
LEU CB  CG   sing N N 179 
LEU CB  HB2  sing N N 180 
LEU CB  HB3  sing N N 181 
LEU CG  CD1  sing N N 182 
LEU CG  CD2  sing N N 183 
LEU CG  HG   sing N N 184 
LEU CD1 HD11 sing N N 185 
LEU CD1 HD12 sing N N 186 
LEU CD1 HD13 sing N N 187 
LEU CD2 HD21 sing N N 188 
LEU CD2 HD22 sing N N 189 
LEU CD2 HD23 sing N N 190 
LEU OXT HXT  sing N N 191 
LYS N   CA   sing N N 192 
LYS N   H    sing N N 193 
LYS N   H2   sing N N 194 
LYS CA  C    sing N N 195 
LYS CA  CB   sing N N 196 
LYS CA  HA   sing N N 197 
LYS C   O    doub N N 198 
LYS C   OXT  sing N N 199 
LYS CB  CG   sing N N 200 
LYS CB  HB2  sing N N 201 
LYS CB  HB3  sing N N 202 
LYS CG  CD   sing N N 203 
LYS CG  HG2  sing N N 204 
LYS CG  HG3  sing N N 205 
LYS CD  CE   sing N N 206 
LYS CD  HD2  sing N N 207 
LYS CD  HD3  sing N N 208 
LYS CE  NZ   sing N N 209 
LYS CE  HE2  sing N N 210 
LYS CE  HE3  sing N N 211 
LYS NZ  HZ1  sing N N 212 
LYS NZ  HZ2  sing N N 213 
LYS NZ  HZ3  sing N N 214 
LYS OXT HXT  sing N N 215 
MET N   CA   sing N N 216 
MET N   H    sing N N 217 
MET N   H2   sing N N 218 
MET CA  C    sing N N 219 
MET CA  CB   sing N N 220 
MET CA  HA   sing N N 221 
MET C   O    doub N N 222 
MET C   OXT  sing N N 223 
MET CB  CG   sing N N 224 
MET CB  HB2  sing N N 225 
MET CB  HB3  sing N N 226 
MET CG  SD   sing N N 227 
MET CG  HG2  sing N N 228 
MET CG  HG3  sing N N 229 
MET SD  CE   sing N N 230 
MET CE  HE1  sing N N 231 
MET CE  HE2  sing N N 232 
MET CE  HE3  sing N N 233 
MET OXT HXT  sing N N 234 
PHE N   CA   sing N N 235 
PHE N   H    sing N N 236 
PHE N   H2   sing N N 237 
PHE CA  C    sing N N 238 
PHE CA  CB   sing N N 239 
PHE CA  HA   sing N N 240 
PHE C   O    doub N N 241 
PHE C   OXT  sing N N 242 
PHE CB  CG   sing N N 243 
PHE CB  HB2  sing N N 244 
PHE CB  HB3  sing N N 245 
PHE CG  CD1  doub Y N 246 
PHE CG  CD2  sing Y N 247 
PHE CD1 CE1  sing Y N 248 
PHE CD1 HD1  sing N N 249 
PHE CD2 CE2  doub Y N 250 
PHE CD2 HD2  sing N N 251 
PHE CE1 CZ   doub Y N 252 
PHE CE1 HE1  sing N N 253 
PHE CE2 CZ   sing Y N 254 
PHE CE2 HE2  sing N N 255 
PHE CZ  HZ   sing N N 256 
PHE OXT HXT  sing N N 257 
PRO N   CA   sing N N 258 
PRO N   CD   sing N N 259 
PRO N   H    sing N N 260 
PRO CA  C    sing N N 261 
PRO CA  CB   sing N N 262 
PRO CA  HA   sing N N 263 
PRO C   O    doub N N 264 
PRO C   OXT  sing N N 265 
PRO CB  CG   sing N N 266 
PRO CB  HB2  sing N N 267 
PRO CB  HB3  sing N N 268 
PRO CG  CD   sing N N 269 
PRO CG  HG2  sing N N 270 
PRO CG  HG3  sing N N 271 
PRO CD  HD2  sing N N 272 
PRO CD  HD3  sing N N 273 
PRO OXT HXT  sing N N 274 
SER N   CA   sing N N 275 
SER N   H    sing N N 276 
SER N   H2   sing N N 277 
SER CA  C    sing N N 278 
SER CA  CB   sing N N 279 
SER CA  HA   sing N N 280 
SER C   O    doub N N 281 
SER C   OXT  sing N N 282 
SER CB  OG   sing N N 283 
SER CB  HB2  sing N N 284 
SER CB  HB3  sing N N 285 
SER OG  HG   sing N N 286 
SER OXT HXT  sing N N 287 
THR N   CA   sing N N 288 
THR N   H    sing N N 289 
THR N   H2   sing N N 290 
THR CA  C    sing N N 291 
THR CA  CB   sing N N 292 
THR CA  HA   sing N N 293 
THR C   O    doub N N 294 
THR C   OXT  sing N N 295 
THR CB  OG1  sing N N 296 
THR CB  CG2  sing N N 297 
THR CB  HB   sing N N 298 
THR OG1 HG1  sing N N 299 
THR CG2 HG21 sing N N 300 
THR CG2 HG22 sing N N 301 
THR CG2 HG23 sing N N 302 
THR OXT HXT  sing N N 303 
TYR N   CA   sing N N 304 
TYR N   H    sing N N 305 
TYR N   H2   sing N N 306 
TYR CA  C    sing N N 307 
TYR CA  CB   sing N N 308 
TYR CA  HA   sing N N 309 
TYR C   O    doub N N 310 
TYR C   OXT  sing N N 311 
TYR CB  CG   sing N N 312 
TYR CB  HB2  sing N N 313 
TYR CB  HB3  sing N N 314 
TYR CG  CD1  doub Y N 315 
TYR CG  CD2  sing Y N 316 
TYR CD1 CE1  sing Y N 317 
TYR CD1 HD1  sing N N 318 
TYR CD2 CE2  doub Y N 319 
TYR CD2 HD2  sing N N 320 
TYR CE1 CZ   doub Y N 321 
TYR CE1 HE1  sing N N 322 
TYR CE2 CZ   sing Y N 323 
TYR CE2 HE2  sing N N 324 
TYR CZ  OH   sing N N 325 
TYR OH  HH   sing N N 326 
TYR OXT HXT  sing N N 327 
VAL N   CA   sing N N 328 
VAL N   H    sing N N 329 
VAL N   H2   sing N N 330 
VAL CA  C    sing N N 331 
VAL CA  CB   sing N N 332 
VAL CA  HA   sing N N 333 
VAL C   O    doub N N 334 
VAL C   OXT  sing N N 335 
VAL CB  CG1  sing N N 336 
VAL CB  CG2  sing N N 337 
VAL CB  HB   sing N N 338 
VAL CG1 HG11 sing N N 339 
VAL CG1 HG12 sing N N 340 
VAL CG1 HG13 sing N N 341 
VAL CG2 HG21 sing N N 342 
VAL CG2 HG22 sing N N 343 
VAL CG2 HG23 sing N N 344 
VAL OXT HXT  sing N N 345 
# 
_pdbx_audit_support.funding_organization   'National Health and Medical Research Council (NHMRC, Australia)' 
_pdbx_audit_support.country                Australia 
_pdbx_audit_support.grant_number           1162597 
_pdbx_audit_support.ordinal                1 
# 
_pdbx_nmr_spectrometer.spectrometer_id   1 
_pdbx_nmr_spectrometer.model             AVANCE 
_pdbx_nmr_spectrometer.type              ? 
_pdbx_nmr_spectrometer.manufacturer      Bruker 
_pdbx_nmr_spectrometer.field_strength    900 
_pdbx_nmr_spectrometer.details           'The instrument is fitted with a triple-resonance TCI cryoprobe' 
# 
_atom_sites.entry_id                    7LIE 
_atom_sites.Cartn_transf_matrix[1][1]   ? 
_atom_sites.Cartn_transf_matrix[1][2]   ? 
_atom_sites.Cartn_transf_matrix[1][3]   ? 
_atom_sites.Cartn_transf_matrix[2][1]   ? 
_atom_sites.Cartn_transf_matrix[2][2]   ? 
_atom_sites.Cartn_transf_matrix[2][3]   ? 
_atom_sites.Cartn_transf_matrix[3][1]   ? 
_atom_sites.Cartn_transf_matrix[3][2]   ? 
_atom_sites.Cartn_transf_matrix[3][3]   ? 
_atom_sites.Cartn_transf_vector[1]      ? 
_atom_sites.Cartn_transf_vector[2]      ? 
_atom_sites.Cartn_transf_vector[3]      ? 
_atom_sites.fract_transf_matrix[1][1]   1.000000 
_atom_sites.fract_transf_matrix[1][2]   0.000000 
_atom_sites.fract_transf_matrix[1][3]   0.000000 
_atom_sites.fract_transf_matrix[2][1]   0.000000 
_atom_sites.fract_transf_matrix[2][2]   1.000000 
_atom_sites.fract_transf_matrix[2][3]   0.000000 
_atom_sites.fract_transf_matrix[3][1]   0.000000 
_atom_sites.fract_transf_matrix[3][2]   0.000000 
_atom_sites.fract_transf_matrix[3][3]   1.000000 
_atom_sites.fract_transf_vector[1]      0.00000 
_atom_sites.fract_transf_vector[2]      0.00000 
_atom_sites.fract_transf_vector[3]      0.00000 
_atom_sites.solution_primary            ? 
_atom_sites.solution_secondary          ? 
_atom_sites.solution_hydrogens          ? 
_atom_sites.special_details             ? 
# 
loop_
_atom_type.symbol 
C 
H 
N 
O 
S 
# 
loop_
_atom_site.group_PDB 
_atom_site.id 
_atom_site.type_symbol 
_atom_site.label_atom_id 
_atom_site.label_alt_id 
_atom_site.label_comp_id 
_atom_site.label_asym_id 
_atom_site.label_entity_id 
_atom_site.label_seq_id 
_atom_site.pdbx_PDB_ins_code 
_atom_site.Cartn_x 
_atom_site.Cartn_y 
_atom_site.Cartn_z 
_atom_site.occupancy 
_atom_site.B_iso_or_equiv 
_atom_site.pdbx_formal_charge 
_atom_site.auth_seq_id 
_atom_site.auth_comp_id 
_atom_site.auth_asym_id 
_atom_site.auth_atom_id 
_atom_site.pdbx_PDB_model_num 
ATOM 1     N N    . SER A 1 1  ? 13.615  14.770  -7.743  1.00 41.30 ?  290 SER A N    1  
ATOM 2     C CA   . SER A 1 1  ? 12.569  14.887  -8.752  1.00 12.42 ?  290 SER A CA   1  
ATOM 3     C C    . SER A 1 1  ? 11.907  13.538  -9.009  1.00 40.03 ?  290 SER A C    1  
ATOM 4     O O    . SER A 1 1  ? 11.539  13.218  -10.140 1.00 73.13 ?  290 SER A O    1  
ATOM 5     C CB   . SER A 1 1  ? 13.148  15.441  -10.056 1.00 53.35 ?  290 SER A CB   1  
ATOM 6     O OG   . SER A 1 1  ? 13.484  16.811  -9.923  1.00 53.34 ?  290 SER A OG   1  
ATOM 7     H H1   . SER A 1 1  ? 14.508  14.468  -8.013  1.00 33.04 ?  290 SER A H1   1  
ATOM 8     H HA   . SER A 1 1  ? 11.824  15.575  -8.379  1.00 43.52 ?  290 SER A HA   1  
ATOM 9     H HB2  . SER A 1 1  ? 14.039  14.889  -10.314 1.00 3.53  ?  290 SER A HB2  1  
ATOM 10    H HB3  . SER A 1 1  ? 12.417  15.336  -10.844 1.00 44.42 ?  290 SER A HB3  1  
ATOM 11    H HG   . SER A 1 1  ? 13.274  17.272  -10.739 1.00 42.34 ?  290 SER A HG   1  
ATOM 12    N N    . CYS A 1 2  ? 11.758  12.748  -7.951  1.00 60.30 ?  291 CYS A N    1  
ATOM 13    C CA   . CYS A 1 2  ? 11.142  11.432  -8.059  1.00 45.32 ?  291 CYS A CA   1  
ATOM 14    C C    . CYS A 1 2  ? 9.671   11.485  -7.658  1.00 10.35 ?  291 CYS A C    1  
ATOM 15    O O    . CYS A 1 2  ? 9.222   10.726  -6.798  1.00 55.33 ?  291 CYS A O    1  
ATOM 16    C CB   . CYS A 1 2  ? 11.885  10.423  -7.181  1.00 63.12 ?  291 CYS A CB   1  
ATOM 17    S SG   . CYS A 1 2  ? 13.666  10.293  -7.540  1.00 11.34 ?  291 CYS A SG   1  
ATOM 18    H H    . CYS A 1 2  ? 12.073  13.057  -7.074  1.00 34.20 ?  291 CYS A H    1  
ATOM 19    H HA   . CYS A 1 2  ? 11.210  11.116  -9.089  1.00 73.30 ?  291 CYS A HA   1  
ATOM 20    H HB2  . CYS A 1 2  ? 11.781  10.714  -6.145  1.00 60.52 ?  291 CYS A HB2  1  
ATOM 21    H HB3  . CYS A 1 2  ? 11.449  9.445   -7.319  1.00 61.15 ?  291 CYS A HB3  1  
ATOM 22    N N    . LYS A 1 3  ? 8.925   12.387  -8.286  1.00 32.25 ?  292 LYS A N    1  
ATOM 23    C CA   . LYS A 1 3  ? 7.504   12.541  -7.996  1.00 33.12 ?  292 LYS A CA   1  
ATOM 24    C C    . LYS A 1 3  ? 6.659   12.199  -9.220  1.00 33.34 ?  292 LYS A C    1  
ATOM 25    O O    . LYS A 1 3  ? 7.190   11.840  -10.271 1.00 24.25 ?  292 LYS A O    1  
ATOM 26    C CB   . LYS A 1 3  ? 7.206   13.971  -7.543  1.00 44.43 ?  292 LYS A CB   1  
ATOM 27    C CG   . LYS A 1 3  ? 7.994   15.026  -8.300  1.00 5.12  ?  292 LYS A CG   1  
ATOM 28    C CD   . LYS A 1 3  ? 7.608   15.061  -9.770  1.00 14.12 ?  292 LYS A CD   1  
ATOM 29    C CE   . LYS A 1 3  ? 7.959   16.397  -10.405 1.00 63.13 ?  292 LYS A CE   1  
ATOM 30    N NZ   . LYS A 1 3  ? 9.431   16.589  -10.520 1.00 60.12 1  292 LYS A NZ   1  
ATOM 31    H H    . LYS A 1 3  ? 9.340   12.964  -8.961  1.00 61.33 ?  292 LYS A H    1  
ATOM 32    H HA   . LYS A 1 3  ? 7.252   11.858  -7.199  1.00 63.11 ?  292 LYS A HA   1  
ATOM 33    H HB2  . LYS A 1 3  ? 6.153   14.169  -7.682  1.00 73.32 ?  292 LYS A HB2  1  
ATOM 34    H HB3  . LYS A 1 3  ? 7.444   14.059  -6.492  1.00 62.43 ?  292 LYS A HB3  1  
ATOM 35    H HG2  . LYS A 1 3  ? 7.795   15.994  -7.863  1.00 15.15 ?  292 LYS A HG2  1  
ATOM 36    H HG3  . LYS A 1 3  ? 9.048   14.802  -8.219  1.00 63.33 ?  292 LYS A HG3  1  
ATOM 37    H HD2  . LYS A 1 3  ? 8.139   14.278  -10.291 1.00 41.43 ?  292 LYS A HD2  1  
ATOM 38    H HD3  . LYS A 1 3  ? 6.544   14.898  -9.858  1.00 12.54 ?  292 LYS A HD3  1  
ATOM 39    H HE2  . LYS A 1 3  ? 7.521   16.438  -11.391 1.00 23.35 ?  292 LYS A HE2  1  
ATOM 40    H HE3  . LYS A 1 3  ? 7.548   17.189  -9.796  1.00 74.14 ?  292 LYS A HE3  1  
ATOM 41    H HZ1  . LYS A 1 3  ? 9.899   16.300  -9.638  1.00 72.21 ?  292 LYS A HZ1  1  
ATOM 42    H HZ2  . LYS A 1 3  ? 9.806   16.014  -11.303 1.00 23.34 ?  292 LYS A HZ2  1  
ATOM 43    H HZ3  . LYS A 1 3  ? 9.649   17.589  -10.705 1.00 74.43 ?  292 LYS A HZ3  1  
ATOM 44    N N    . ALA A 1 4  ? 5.344   12.314  -9.077  1.00 23.11 ?  293 ALA A N    1  
ATOM 45    C CA   . ALA A 1 4  ? 4.428   12.020  -10.171 1.00 74.34 ?  293 ALA A CA   1  
ATOM 46    C C    . ALA A 1 4  ? 3.034   12.569  -9.883  1.00 4.22  ?  293 ALA A C    1  
ATOM 47    O O    . ALA A 1 4  ? 2.817   13.244  -8.877  1.00 53.23 ?  293 ALA A O    1  
ATOM 48    C CB   . ALA A 1 4  ? 4.365   10.520  -10.420 1.00 72.35 ?  293 ALA A CB   1  
ATOM 49    H H    . ALA A 1 4  ? 4.980   12.605  -8.214  1.00 30.13 ?  293 ALA A H    1  
ATOM 50    H HA   . ALA A 1 4  ? 4.811   12.493  -11.064 1.00 45.52 ?  293 ALA A HA   1  
ATOM 51    H HB1  . ALA A 1 4  ? 3.337   10.192  -10.392 1.00 62.04 ?  293 ALA A HB1  1  
ATOM 52    H HB2  . ALA A 1 4  ? 4.787   10.298  -11.390 1.00 5.50  ?  293 ALA A HB2  1  
ATOM 53    H HB3  . ALA A 1 4  ? 4.929   10.005  -9.656  1.00 64.04 ?  293 ALA A HB3  1  
ATOM 54    N N    . THR A 1 5  ? 2.090   12.274  -10.773 1.00 55.34 ?  294 THR A N    1  
ATOM 55    C CA   . THR A 1 5  ? 0.719   12.739  -10.615 1.00 23.14 ?  294 THR A CA   1  
ATOM 56    C C    . THR A 1 5  ? 0.027   12.029  -9.457  1.00 32.51 ?  294 THR A C    1  
ATOM 57    O O    . THR A 1 5  ? -0.656  11.022  -9.650  1.00 34.30 ?  294 THR A O    1  
ATOM 58    C CB   . THR A 1 5  ? -0.101  12.518  -11.900 1.00 33.34 ?  294 THR A CB   1  
ATOM 59    O OG1  . THR A 1 5  ? 0.144   11.206  -12.418 1.00 12.42 ?  294 THR A OG1  1  
ATOM 60    C CG2  . THR A 1 5  ? 0.253   13.559  -12.952 1.00 65.21 ?  294 THR A CG2  1  
ATOM 61    H H    . THR A 1 5  ? 2.325   11.731  -11.554 1.00 62.51 ?  294 THR A H    1  
ATOM 62    H HA   . THR A 1 5  ? 0.748   13.798  -10.408 1.00 32.43 ?  294 THR A HA   1  
ATOM 63    H HB   . THR A 1 5  ? -1.151  12.612  -11.660 1.00 12.54 ?  294 THR A HB   1  
ATOM 64    H HG1  . THR A 1 5  ? -0.511  11.000  -13.089 1.00 50.45 ?  294 THR A HG1  1  
ATOM 65    H HG21 . THR A 1 5  ? 0.953   13.135  -13.657 1.00 1.23  ?  294 THR A HG21 1  
ATOM 66    H HG22 . THR A 1 5  ? -0.644  13.862  -13.474 1.00 34.23 ?  294 THR A HG22 1  
ATOM 67    H HG23 . THR A 1 5  ? 0.698   14.418  -12.474 1.00 71.54 ?  294 THR A HG23 1  
ATOM 68    N N    . THR A 1 6  ? 0.208   12.558  -8.251  1.00 15.01 ?  295 THR A N    1  
ATOM 69    C CA   . THR A 1 6  ? -0.398  11.973  -7.061  1.00 10.15 ?  295 THR A CA   1  
ATOM 70    C C    . THR A 1 6  ? -1.898  11.782  -7.246  1.00 44.02 ?  295 THR A C    1  
ATOM 71    O O    . THR A 1 6  ? -2.523  12.448  -8.070  1.00 0.11  ?  295 THR A O    1  
ATOM 72    C CB   . THR A 1 6  ? -0.153  12.849  -5.818  1.00 15.13 ?  295 THR A CB   1  
ATOM 73    O OG1  . THR A 1 6  ? -0.953  12.384  -4.725  1.00 30.32 ?  295 THR A OG1  1  
ATOM 74    C CG2  . THR A 1 6  ? -0.482  14.306  -6.110  1.00 62.01 ?  295 THR A CG2  1  
ATOM 75    H H    . THR A 1 6  ? 0.764   13.360  -8.161  1.00 51.40 ?  295 THR A H    1  
ATOM 76    H HA   . THR A 1 6  ? 0.060   11.010  -6.892  1.00 21.04 ?  295 THR A HA   1  
ATOM 77    H HB   . THR A 1 6  ? 0.890   12.779  -5.546  1.00 13.43 ?  295 THR A HB   1  
ATOM 78    H HG1  . THR A 1 6  ? -0.967  13.050  -4.032  1.00 23.42 ?  295 THR A HG1  1  
ATOM 79    H HG21 . THR A 1 6  ? 0.435   14.865  -6.229  1.00 41.53 ?  295 THR A HG21 1  
ATOM 80    H HG22 . THR A 1 6  ? -1.063  14.370  -7.018  1.00 12.10 ?  295 THR A HG22 1  
ATOM 81    H HG23 . THR A 1 6  ? -1.051  14.718  -5.289  1.00 12.53 ?  295 THR A HG23 1  
ATOM 82    N N    . GLY A 1 7  ? -2.473  10.865  -6.473  1.00 1.14  ?  296 GLY A N    1  
ATOM 83    C CA   . GLY A 1 7  ? -3.897  10.603  -6.567  1.00 71.21 ?  296 GLY A CA   1  
ATOM 84    C C    . GLY A 1 7  ? -4.198  9.228   -7.132  1.00 5.24  ?  296 GLY A C    1  
ATOM 85    O O    . GLY A 1 7  ? -5.088  9.075   -7.968  1.00 23.13 ?  296 GLY A O    1  
ATOM 86    H H    . GLY A 1 7  ? -1.926  10.363  -5.834  1.00 13.02 ?  296 GLY A H    1  
ATOM 87    H HA2  . GLY A 1 7  ? -4.332  10.678  -5.581  1.00 1.31  ?  296 GLY A HA2  1  
ATOM 88    H HA3  . GLY A 1 7  ? -4.347  11.348  -7.207  1.00 62.41 ?  296 GLY A HA3  1  
ATOM 89    N N    . ASP A 1 8  ? -3.453  8.228   -6.675  1.00 44.10 ?  297 ASP A N    1  
ATOM 90    C CA   . ASP A 1 8  ? -3.644  6.858   -7.141  1.00 71.14 ?  297 ASP A CA   1  
ATOM 91    C C    . ASP A 1 8  ? -3.789  5.900   -5.964  1.00 44.21 ?  297 ASP A C    1  
ATOM 92    O O    . ASP A 1 8  ? -4.838  5.281   -5.781  1.00 35.52 ?  297 ASP A O    1  
ATOM 93    C CB   . ASP A 1 8  ? -2.470  6.429   -8.023  1.00 61.33 ?  297 ASP A CB   1  
ATOM 94    C CG   . ASP A 1 8  ? -2.672  6.802   -9.478  1.00 23.03 ?  297 ASP A CG   1  
ATOM 95    O OD1  . ASP A 1 8  ? -3.055  7.960   -9.745  1.00 55.34 ?  297 ASP A OD1  1  
ATOM 96    O OD2  . ASP A 1 8  ? -2.448  5.936   -10.349 1.00 2.34  -1 297 ASP A OD2  1  
ATOM 97    H H    . ASP A 1 8  ? -2.759  8.413   -6.008  1.00 75.45 ?  297 ASP A H    1  
ATOM 98    H HA   . ASP A 1 8  ? -4.550  6.831   -7.726  1.00 15.05 ?  297 ASP A HA   1  
ATOM 99    H HB2  . ASP A 1 8  ? -1.568  6.909   -7.670  1.00 21.41 ?  297 ASP A HB2  1  
ATOM 100   H HB3  . ASP A 1 8  ? -2.352  5.358   -7.956  1.00 43.23 ?  297 ASP A HB3  1  
ATOM 101   N N    . SER A 1 9  ? -2.731  5.780   -5.169  1.00 12.41 ?  298 SER A N    1  
ATOM 102   C CA   . SER A 1 9  ? -2.738  4.893   -4.012  1.00 71.14 ?  298 SER A CA   1  
ATOM 103   C C    . SER A 1 9  ? -2.628  5.689   -2.716  1.00 24.35 ?  298 SER A C    1  
ATOM 104   O O    . SER A 1 9  ? -2.173  6.833   -2.715  1.00 4.00  ?  298 SER A O    1  
ATOM 105   C CB   . SER A 1 9  ? -1.590  3.887   -4.106  1.00 65.15 ?  298 SER A CB   1  
ATOM 106   O OG   . SER A 1 9  ? -1.928  2.804   -4.955  1.00 5.45  ?  298 SER A OG   1  
ATOM 107   H H    . SER A 1 9  ? -1.924  6.301   -5.368  1.00 23.22 ?  298 SER A H    1  
ATOM 108   H HA   . SER A 1 9  ? -3.675  4.357   -4.012  1.00 33.34 ?  298 SER A HA   1  
ATOM 109   H HB2  . SER A 1 9  ? -0.715  4.380   -4.504  1.00 23.54 ?  298 SER A HB2  1  
ATOM 110   H HB3  . SER A 1 9  ? -1.370  3.503   -3.121  1.00 54.13 ?  298 SER A HB3  1  
ATOM 111   H HG   . SER A 1 9  ? -2.236  3.142   -5.799  1.00 24.11 ?  298 SER A HG   1  
ATOM 112   N N    . GLU A 1 10 ? -3.046  5.075   -1.614  1.00 23.43 ?  299 GLU A N    1  
ATOM 113   C CA   . GLU A 1 10 ? -2.995  5.728   -0.310  1.00 10.22 ?  299 GLU A CA   1  
ATOM 114   C C    . GLU A 1 10 ? -1.635  5.519   0.349   1.00 0.04  ?  299 GLU A C    1  
ATOM 115   O O    . GLU A 1 10 ? -1.069  6.441   0.937   1.00 52.31 ?  299 GLU A O    1  
ATOM 116   C CB   . GLU A 1 10 ? -4.103  5.190   0.598   1.00 1.33  ?  299 GLU A CB   1  
ATOM 117   C CG   . GLU A 1 10 ? -5.469  5.153   -0.065  1.00 62.41 ?  299 GLU A CG   1  
ATOM 118   C CD   . GLU A 1 10 ? -5.951  6.528   -0.483  1.00 64.52 ?  299 GLU A CD   1  
ATOM 119   O OE1  . GLU A 1 10 ? -5.634  7.509   0.222   1.00 62.30 ?  299 GLU A OE1  1  
ATOM 120   O OE2  . GLU A 1 10 ? -6.645  6.623   -1.518  1.00 43.01 -1 299 GLU A OE2  1  
ATOM 121   H H    . GLU A 1 10 ? -3.398  4.163   -1.678  1.00 62.41 ?  299 GLU A H    1  
ATOM 122   H HA   . GLU A 1 10 ? -3.149  6.785   -0.462  1.00 2.12  ?  299 GLU A HA   1  
ATOM 123   H HB2  . GLU A 1 10 ? -3.846  4.185   0.902   1.00 55.11 ?  299 GLU A HB2  1  
ATOM 124   H HB3  . GLU A 1 10 ? -4.168  5.816   1.475   1.00 74.34 ?  299 GLU A HB3  1  
ATOM 125   H HG2  . GLU A 1 10 ? -5.413  4.526   -0.942  1.00 14.23 ?  299 GLU A HG2  1  
ATOM 126   H HG3  . GLU A 1 10 ? -6.182  4.735   0.632   1.00 51.11 ?  299 GLU A HG3  1  
ATOM 127   N N    . PHE A 1 11 ? -1.116  4.300   0.247   1.00 70.54 ?  300 PHE A N    1  
ATOM 128   C CA   . PHE A 1 11 ? 0.177   3.968   0.835   1.00 74.31 ?  300 PHE A CA   1  
ATOM 129   C C    . PHE A 1 11 ? 1.116   3.378   -0.213  1.00 15.22 ?  300 PHE A C    1  
ATOM 130   O O    . PHE A 1 11 ? 2.234   3.858   -0.403  1.00 71.21 ?  300 PHE A O    1  
ATOM 131   C CB   . PHE A 1 11 ? -0.002  2.979   1.989   1.00 12.01 ?  300 PHE A CB   1  
ATOM 132   C CG   . PHE A 1 11 ? -0.494  3.620   3.256   1.00 3.30  ?  300 PHE A CG   1  
ATOM 133   C CD1  . PHE A 1 11 ? -1.802  3.436   3.677   1.00 52.23 ?  300 PHE A CD1  1  
ATOM 134   C CD2  . PHE A 1 11 ? 0.350   4.404   4.025   1.00 75.31 ?  300 PHE A CD2  1  
ATOM 135   C CE1  . PHE A 1 11 ? -2.258  4.024   4.841   1.00 60.54 ?  300 PHE A CE1  1  
ATOM 136   C CE2  . PHE A 1 11 ? -0.101  4.995   5.191   1.00 63.32 ?  300 PHE A CE2  1  
ATOM 137   C CZ   . PHE A 1 11 ? -1.406  4.804   5.599   1.00 24.23 ?  300 PHE A CZ   1  
ATOM 138   H H    . PHE A 1 11 ? -1.614  3.606   -0.233  1.00 63.20 ?  300 PHE A H    1  
ATOM 139   H HA   . PHE A 1 11 ? 0.611   4.879   1.217   1.00 23.45 ?  300 PHE A HA   1  
ATOM 140   H HB2  . PHE A 1 11 ? -0.717  2.225   1.700   1.00 31.42 ?  300 PHE A HB2  1  
ATOM 141   H HB3  . PHE A 1 11 ? 0.946   2.509   2.201   1.00 1.43  ?  300 PHE A HB3  1  
ATOM 142   H HD1  . PHE A 1 11 ? -2.469  2.827   3.086   1.00 74.05 ?  300 PHE A HD1  1  
ATOM 143   H HD2  . PHE A 1 11 ? 1.371   4.554   3.706   1.00 74.33 ?  300 PHE A HD2  1  
ATOM 144   H HE1  . PHE A 1 11 ? -3.279  3.874   5.159   1.00 13.41 ?  300 PHE A HE1  1  
ATOM 145   H HE2  . PHE A 1 11 ? 0.568   5.604   5.781   1.00 54.31 ?  300 PHE A HE2  1  
ATOM 146   H HZ   . PHE A 1 11 ? -1.761  5.265   6.509   1.00 41.13 ?  300 PHE A HZ   1  
ATOM 147   N N    . TYR A 1 12 ? 0.653   2.334   -0.892  1.00 44.20 ?  301 TYR A N    1  
ATOM 148   C CA   . TYR A 1 12 ? 1.451   1.675   -1.919  1.00 62.04 ?  301 TYR A CA   1  
ATOM 149   C C    . TYR A 1 12 ? 1.948   2.683   -2.952  1.00 31.51 ?  301 TYR A C    1  
ATOM 150   O O    . TYR A 1 12 ? 1.201   3.557   -3.392  1.00 30.54 ?  301 TYR A O    1  
ATOM 151   C CB   . TYR A 1 12 ? 0.633   0.583   -2.609  1.00 31.02 ?  301 TYR A CB   1  
ATOM 152   C CG   . TYR A 1 12 ? 1.471   -0.555  -3.145  1.00 21.33 ?  301 TYR A CG   1  
ATOM 153   C CD1  . TYR A 1 12 ? 2.303   -0.373  -4.244  1.00 42.21 ?  301 TYR A CD1  1  
ATOM 154   C CD2  . TYR A 1 12 ? 1.434   -1.810  -2.553  1.00 33.40 ?  301 TYR A CD2  1  
ATOM 155   C CE1  . TYR A 1 12 ? 3.070   -1.411  -4.738  1.00 2.14  ?  301 TYR A CE1  1  
ATOM 156   C CE2  . TYR A 1 12 ? 2.199   -2.853  -3.039  1.00 13.23 ?  301 TYR A CE2  1  
ATOM 157   C CZ   . TYR A 1 12 ? 3.015   -2.648  -4.132  1.00 21.51 ?  301 TYR A CZ   1  
ATOM 158   O OH   . TYR A 1 12 ? 3.779   -3.684  -4.621  1.00 71.23 ?  301 TYR A OH   1  
ATOM 159   H H    . TYR A 1 12 ? -0.246  1.997   -0.697  1.00 42.40 ?  301 TYR A H    1  
ATOM 160   H HA   . TYR A 1 12 ? 2.304   1.222   -1.436  1.00 14.12 ?  301 TYR A HA   1  
ATOM 161   H HB2  . TYR A 1 12 ? -0.071  0.171   -1.903  1.00 73.11 ?  301 TYR A HB2  1  
ATOM 162   H HB3  . TYR A 1 12 ? 0.093   1.016   -3.438  1.00 73.25 ?  301 TYR A HB3  1  
ATOM 163   H HD1  . TYR A 1 12 ? 2.344   0.597   -4.716  1.00 3.21  ?  301 TYR A HD1  1  
ATOM 164   H HD2  . TYR A 1 12 ? 0.794   -1.969  -1.697  1.00 74.03 ?  301 TYR A HD2  1  
ATOM 165   H HE1  . TYR A 1 12 ? 3.709   -1.250  -5.594  1.00 61.02 ?  301 TYR A HE1  1  
ATOM 166   H HE2  . TYR A 1 12 ? 2.156   -3.823  -2.565  1.00 54.02 ?  301 TYR A HE2  1  
ATOM 167   H HH   . TYR A 1 12 ? 3.553   -4.493  -4.157  1.00 43.55 ?  301 TYR A HH   1  
ATOM 168   N N    . ASP A 1 13 ? 3.214   2.553   -3.334  1.00 22.01 ?  302 ASP A N    1  
ATOM 169   C CA   . ASP A 1 13 ? 3.812   3.450   -4.317  1.00 14.10 ?  302 ASP A CA   1  
ATOM 170   C C    . ASP A 1 13 ? 3.719   2.858   -5.720  1.00 14.12 ?  302 ASP A C    1  
ATOM 171   O O    . ASP A 1 13 ? 4.735   2.556   -6.346  1.00 50.02 ?  302 ASP A O    1  
ATOM 172   C CB   . ASP A 1 13 ? 5.273   3.728   -3.962  1.00 22.33 ?  302 ASP A CB   1  
ATOM 173   C CG   . ASP A 1 13 ? 5.501   3.805   -2.465  1.00 22.10 ?  302 ASP A CG   1  
ATOM 174   O OD1  . ASP A 1 13 ? 6.560   3.333   -2.001  1.00 23.21 ?  302 ASP A OD1  1  
ATOM 175   O OD2  . ASP A 1 13 ? 4.621   4.339   -1.757  1.00 73.54 -1 302 ASP A OD2  1  
ATOM 176   H H    . ASP A 1 13 ? 3.758   1.836   -2.947  1.00 72.14 ?  302 ASP A H    1  
ATOM 177   H HA   . ASP A 1 13 ? 3.262   4.379   -4.294  1.00 43.14 ?  302 ASP A HA   1  
ATOM 178   H HB2  . ASP A 1 13 ? 5.891   2.935   -4.361  1.00 14.25 ?  302 ASP A HB2  1  
ATOM 179   H HB3  . ASP A 1 13 ? 5.571   4.667   -4.404  1.00 1.25  ?  302 ASP A HB3  1  
ATOM 180   N N    . THR A 1 14 ? 2.493   2.695   -6.208  1.00 44.44 ?  303 THR A N    1  
ATOM 181   C CA   . THR A 1 14 ? 2.267   2.137   -7.536  1.00 22.41 ?  303 THR A CA   1  
ATOM 182   C C    . THR A 1 14 ? 2.316   3.225   -8.604  1.00 1.55  ?  303 THR A C    1  
ATOM 183   O O    . THR A 1 14 ? 2.715   2.973   -9.741  1.00 63.15 ?  303 THR A O    1  
ATOM 184   C CB   . THR A 1 14 ? 0.910   1.413   -7.617  1.00 62.24 ?  303 THR A CB   1  
ATOM 185   O OG1  . THR A 1 14 ? 0.782   0.755   -8.882  1.00 22.21 ?  303 THR A OG1  1  
ATOM 186   C CG2  . THR A 1 14 ? -0.238  2.393   -7.430  1.00 40.25 ?  303 THR A CG2  1  
ATOM 187   H H    . THR A 1 14 ? 1.723   2.956   -5.661  1.00 61.54 ?  303 THR A H    1  
ATOM 188   H HA   . THR A 1 14 ? 3.049   1.417   -7.732  1.00 61.14 ?  303 THR A HA   1  
ATOM 189   H HB   . THR A 1 14 ? 0.866   0.675   -6.829  1.00 52.14 ?  303 THR A HB   1  
ATOM 190   H HG1  . THR A 1 14 ? 1.654   0.535   -9.219  1.00 63.30 ?  303 THR A HG1  1  
ATOM 191   H HG21 . THR A 1 14 ? -0.416  2.920   -8.356  1.00 2.31  ?  303 THR A HG21 1  
ATOM 192   H HG22 . THR A 1 14 ? -1.129  1.853   -7.146  1.00 43.12 ?  303 THR A HG22 1  
ATOM 193   H HG23 . THR A 1 14 ? 0.015   3.101   -6.656  1.00 23.41 ?  303 THR A HG23 1  
ATOM 194   N N    . TYR A 1 15 ? 1.907   4.432   -8.231  1.00 10.35 ?  304 TYR A N    1  
ATOM 195   C CA   . TYR A 1 15 ? 1.902   5.557   -9.157  1.00 13.12 ?  304 TYR A CA   1  
ATOM 196   C C    . TYR A 1 15 ? 3.253   5.696   -9.853  1.00 15.20 ?  304 TYR A C    1  
ATOM 197   O O    . TYR A 1 15 ? 3.329   6.110   -11.009 1.00 51.00 ?  304 TYR A O    1  
ATOM 198   C CB   . TYR A 1 15 ? 1.561   6.852   -8.419  1.00 3.40  ?  304 TYR A CB   1  
ATOM 199   C CG   . TYR A 1 15 ? 2.705   7.399   -7.596  1.00 21.34 ?  304 TYR A CG   1  
ATOM 200   C CD1  . TYR A 1 15 ? 3.255   8.644   -7.877  1.00 74.24 ?  304 TYR A CD1  1  
ATOM 201   C CD2  . TYR A 1 15 ? 3.235   6.673   -6.537  1.00 73.23 ?  304 TYR A CD2  1  
ATOM 202   C CE1  . TYR A 1 15 ? 4.301   9.148   -7.128  1.00 33.15 ?  304 TYR A CE1  1  
ATOM 203   C CE2  . TYR A 1 15 ? 4.280   7.170   -5.782  1.00 64.33 ?  304 TYR A CE2  1  
ATOM 204   C CZ   . TYR A 1 15 ? 4.809   8.407   -6.081  1.00 44.54 ?  304 TYR A CZ   1  
ATOM 205   O OH   . TYR A 1 15 ? 5.850   8.906   -5.333  1.00 63.13 ?  304 TYR A OH   1  
ATOM 206   H H    . TYR A 1 15 ? 1.600   4.571   -7.310  1.00 4.21  ?  304 TYR A H    1  
ATOM 207   H HA   . TYR A 1 15 ? 1.145   5.369   -9.904  1.00 45.25 ?  304 TYR A HA   1  
ATOM 208   H HB2  . TYR A 1 15 ? 1.281   7.605   -9.139  1.00 23.14 ?  304 TYR A HB2  1  
ATOM 209   H HB3  . TYR A 1 15 ? 0.729   6.671   -7.753  1.00 52.31 ?  304 TYR A HB3  1  
ATOM 210   H HD1  . TYR A 1 15 ? 2.855   9.222   -8.698  1.00 72.42 ?  304 TYR A HD1  1  
ATOM 211   H HD2  . TYR A 1 15 ? 2.818   5.704   -6.306  1.00 41.52 ?  304 TYR A HD2  1  
ATOM 212   H HE1  . TYR A 1 15 ? 4.716   10.118  -7.363  1.00 21.12 ?  304 TYR A HE1  1  
ATOM 213   H HE2  . TYR A 1 15 ? 4.678   6.589   -4.963  1.00 11.41 ?  304 TYR A HE2  1  
ATOM 214   H HH   . TYR A 1 15 ? 5.535   9.630   -4.787  1.00 12.40 ?  304 TYR A HH   1  
ATOM 215   N N    . SER A 1 16 ? 4.318   5.347   -9.137  1.00 4.52  ?  305 SER A N    1  
ATOM 216   C CA   . SER A 1 16 ? 5.668   5.435   -9.683  1.00 41.44 ?  305 SER A CA   1  
ATOM 217   C C    . SER A 1 16 ? 5.930   4.301   -10.670 1.00 63.42 ?  305 SER A C    1  
ATOM 218   O O    . SER A 1 16 ? 6.614   4.486   -11.676 1.00 60.12 ?  305 SER A O    1  
ATOM 219   C CB   . SER A 1 16 ? 6.700   5.394   -8.555  1.00 10.43 ?  305 SER A CB   1  
ATOM 220   O OG   . SER A 1 16 ? 8.011   5.595   -9.055  1.00 21.21 ?  305 SER A OG   1  
ATOM 221   H H    . SER A 1 16 ? 4.193   5.024   -8.221  1.00 60.31 ?  305 SER A H    1  
ATOM 222   H HA   . SER A 1 16 ? 5.754   6.377   -10.204 1.00 13.22 ?  305 SER A HA   1  
ATOM 223   H HB2  . SER A 1 16 ? 6.478   6.170   -7.839  1.00 41.22 ?  305 SER A HB2  1  
ATOM 224   H HB3  . SER A 1 16 ? 6.657   4.431   -8.067  1.00 1.33  ?  305 SER A HB3  1  
ATOM 225   H HG   . SER A 1 16 ? 7.991   6.260   -9.746  1.00 11.21 ?  305 SER A HG   1  
ATOM 226   N N    . ILE A 1 17 ? 5.382   3.128   -10.373 1.00 11.14 ?  306 ILE A N    1  
ATOM 227   C CA   . ILE A 1 17 ? 5.555   1.964   -11.232 1.00 10.32 ?  306 ILE A CA   1  
ATOM 228   C C    . ILE A 1 17 ? 4.693   2.074   -12.486 1.00 1.31  ?  306 ILE A C    1  
ATOM 229   O O    . ILE A 1 17 ? 5.075   1.608   -13.559 1.00 20.35 ?  306 ILE A O    1  
ATOM 230   C CB   . ILE A 1 17 ? 5.203   0.660   -10.494 1.00 44.31 ?  306 ILE A CB   1  
ATOM 231   C CG1  . ILE A 1 17 ? 5.834   0.651   -9.100  1.00 24.12 ?  306 ILE A CG1  1  
ATOM 232   C CG2  . ILE A 1 17 ? 5.664   -0.546  -11.298 1.00 50.43 ?  306 ILE A CG2  1  
ATOM 233   C CD1  . ILE A 1 17 ? 7.346   0.712   -9.121  1.00 1.45  ?  306 ILE A CD1  1  
ATOM 234   H H    . ILE A 1 17 ? 4.847   3.044   -9.555  1.00 71.14 ?  306 ILE A H    1  
ATOM 235   H HA   . ILE A 1 17 ? 6.593   1.919   -11.526 1.00 25.12 ?  306 ILE A HA   1  
ATOM 236   H HB   . ILE A 1 17 ? 4.129   0.607   -10.395 1.00 24.11 ?  306 ILE A HB   1  
ATOM 237   H HG12 . ILE A 1 17 ? 5.476   1.502   -8.544  1.00 53.12 ?  306 ILE A HG12 1  
ATOM 238   H HG13 . ILE A 1 17 ? 5.546   -0.255  -8.588  1.00 12.23 ?  306 ILE A HG13 1  
ATOM 239   H HG21 . ILE A 1 17 ? 6.078   -0.214  -12.238 1.00 73.13 ?  306 ILE A HG21 1  
ATOM 240   H HG22 . ILE A 1 17 ? 6.417   -1.083  -10.741 1.00 13.45 ?  306 ILE A HG22 1  
ATOM 241   H HG23 . ILE A 1 17 ? 4.823   -1.197  -11.485 1.00 13.14 ?  306 ILE A HG23 1  
ATOM 242   H HD11 . ILE A 1 17 ? 7.665   1.474   -9.818  1.00 42.33 ?  306 ILE A HD11 1  
ATOM 243   H HD12 . ILE A 1 17 ? 7.711   0.953   -8.134  1.00 25.32 ?  306 ILE A HD12 1  
ATOM 244   H HD13 . ILE A 1 17 ? 7.741   -0.245  -9.428  1.00 24.01 ?  306 ILE A HD13 1  
ATOM 245   N N    . THR A 1 18 ? 3.526   2.695   -12.343 1.00 33.50 ?  307 THR A N    1  
ATOM 246   C CA   . THR A 1 18 ? 2.609   2.868   -13.463 1.00 11.01 ?  307 THR A CA   1  
ATOM 247   C C    . THR A 1 18 ? 3.320   3.475   -14.666 1.00 23.32 ?  307 THR A C    1  
ATOM 248   O O    . THR A 1 18 ? 2.966   3.199   -15.813 1.00 23.04 ?  307 THR A O    1  
ATOM 249   C CB   . THR A 1 18 ? 1.417   3.763   -13.080 1.00 42.02 ?  307 THR A CB   1  
ATOM 250   O OG1  . THR A 1 18 ? 0.964   3.438   -11.761 1.00 73.11 ?  307 THR A OG1  1  
ATOM 251   C CG2  . THR A 1 18 ? 0.273   3.594   -14.069 1.00 62.34 ?  307 THR A CG2  1  
ATOM 252   H H    . THR A 1 18 ? 3.277   3.046   -11.462 1.00 23.13 ?  307 THR A H    1  
ATOM 253   H HA   . THR A 1 18 ? 2.229   1.893   -13.735 1.00 12.14 ?  307 THR A HA   1  
ATOM 254   H HB   . THR A 1 18 ? 1.739   4.794   -13.098 1.00 10.44 ?  307 THR A HB   1  
ATOM 255   H HG1  . THR A 1 18 ? 1.172   2.521   -11.567 1.00 25.14 ?  307 THR A HG1  1  
ATOM 256   H HG21 . THR A 1 18 ? -0.143  4.562   -14.307 1.00 23.32 ?  307 THR A HG21 1  
ATOM 257   H HG22 . THR A 1 18 ? 0.644   3.130   -14.971 1.00 15.05 ?  307 THR A HG22 1  
ATOM 258   H HG23 . THR A 1 18 ? -0.492  2.971   -13.632 1.00 1.34  ?  307 THR A HG23 1  
ATOM 259   N N    . ALA A 1 19 ? 4.326   4.303   -14.399 1.00 30.01 ?  308 ALA A N    1  
ATOM 260   C CA   . ALA A 1 19 ? 5.087   4.947   -15.462 1.00 64.21 ?  308 ALA A CA   1  
ATOM 261   C C    . ALA A 1 19 ? 6.150   4.008   -16.022 1.00 64.43 ?  308 ALA A C    1  
ATOM 262   O O    . ALA A 1 19 ? 6.478   4.063   -17.208 1.00 73.13 ?  308 ALA A O    1  
ATOM 263   C CB   . ALA A 1 19 ? 5.729   6.228   -14.948 1.00 62.24 ?  308 ALA A CB   1  
ATOM 264   H H    . ALA A 1 19 ? 4.560   4.483   -13.465 1.00 4.43  ?  308 ALA A H    1  
ATOM 265   H HA   . ALA A 1 19 ? 4.400   5.211   -16.253 1.00 1.51  ?  308 ALA A HA   1  
ATOM 266   H HB1  . ALA A 1 19 ? 5.110   7.072   -15.211 1.00 71.32 ?  308 ALA A HB1  1  
ATOM 267   H HB2  . ALA A 1 19 ? 5.829   6.175   -13.874 1.00 75.42 ?  308 ALA A HB2  1  
ATOM 268   H HB3  . ALA A 1 19 ? 6.707   6.345   -15.394 1.00 41.31 ?  308 ALA A HB3  1  
ATOM 269   N N    . CYS A 1 20 ? 6.685   3.148   -15.162 1.00 1.33  ?  309 CYS A N    1  
ATOM 270   C CA   . CYS A 1 20 ? 7.712   2.197   -15.571 1.00 51.50 ?  309 CYS A CA   1  
ATOM 271   C C    . CYS A 1 20 ? 7.183   1.255   -16.649 1.00 60.34 ?  309 CYS A C    1  
ATOM 272   O O    . CYS A 1 20 ? 7.769   1.136   -17.725 1.00 74.42 ?  309 CYS A O    1  
ATOM 273   C CB   . CYS A 1 20 ? 8.197   1.389   -14.366 1.00 71.01 ?  309 CYS A CB   1  
ATOM 274   S SG   . CYS A 1 20 ? 8.905   2.402   -13.028 1.00 31.32 ?  309 CYS A SG   1  
ATOM 275   H H    . CYS A 1 20 ? 6.383   3.152   -14.229 1.00 74.25 ?  309 CYS A H    1  
ATOM 276   H HA   . CYS A 1 20 ? 8.541   2.757   -15.975 1.00 11.53 ?  309 CYS A HA   1  
ATOM 277   H HB2  . CYS A 1 20 ? 7.364   0.837   -13.954 1.00 30.32 ?  309 CYS A HB2  1  
ATOM 278   H HB3  . CYS A 1 20 ? 8.958   0.694   -14.691 1.00 74.24 ?  309 CYS A HB3  1  
ATOM 279   N N    . ARG A 1 21 ? 6.072   0.589   -16.352 1.00 30.22 ?  310 ARG A N    1  
ATOM 280   C CA   . ARG A 1 21 ? 5.465   -0.342  -17.294 1.00 31.33 ?  310 ARG A CA   1  
ATOM 281   C C    . ARG A 1 21 ? 5.261   0.316   -18.656 1.00 22.11 ?  310 ARG A C    1  
ATOM 282   O O    . ARG A 1 21 ? 5.373   -0.335  -19.694 1.00 42.21 ?  310 ARG A O    1  
ATOM 283   C CB   . ARG A 1 21 ? 4.125   -0.846  -16.754 1.00 54.21 ?  310 ARG A CB   1  
ATOM 284   C CG   . ARG A 1 21 ? 3.023   0.200   -16.786 1.00 24.40 ?  310 ARG A CG   1  
ATOM 285   C CD   . ARG A 1 21 ? 2.180   0.084   -18.046 1.00 44.14 ?  310 ARG A CD   1  
ATOM 286   N NE   . ARG A 1 21 ? 0.786   0.449   -17.807 1.00 51.55 ?  310 ARG A NE   1  
ATOM 287   C CZ   . ARG A 1 21 ? -0.079  -0.331  -17.168 1.00 51.13 ?  310 ARG A CZ   1  
ATOM 288   N NH1  . ARG A 1 21 ? 0.305   -1.513  -16.706 1.00 13.24 1  310 ARG A NH1  1  
ATOM 289   N NH2  . ARG A 1 21 ? -1.331  0.072   -16.990 1.00 2.44  ?  310 ARG A NH2  1  
ATOM 290   H H    . ARG A 1 21 ? 5.651   0.726   -15.477 1.00 32.52 ?  310 ARG A H    1  
ATOM 291   H HA   . ARG A 1 21 ? 6.135   -1.181  -17.411 1.00 12.33 ?  310 ARG A HA   1  
ATOM 292   H HB2  . ARG A 1 21 ? 3.806   -1.691  -17.348 1.00 61.31 ?  310 ARG A HB2  1  
ATOM 293   H HB3  . ARG A 1 21 ? 4.260   -1.165  -15.732 1.00 34.32 ?  310 ARG A HB3  1  
ATOM 294   H HG2  . ARG A 1 21 ? 2.385   0.064   -15.925 1.00 33.23 ?  310 ARG A HG2  1  
ATOM 295   H HG3  . ARG A 1 21 ? 3.472   1.182   -16.753 1.00 23.50 ?  310 ARG A HG3  1  
ATOM 296   H HD2  . ARG A 1 21 ? 2.589   0.740   -18.800 1.00 5.10  ?  310 ARG A HD2  1  
ATOM 297   H HD3  . ARG A 1 21 ? 2.220   -0.936  -18.397 1.00 25.44 ?  310 ARG A HD3  1  
ATOM 298   H HE   . ARG A 1 21 ? 0.481   1.318   -18.141 1.00 63.13 ?  310 ARG A HE   1  
ATOM 299   H HH11 . ARG A 1 21 ? 1.248   -1.818  -16.838 1.00 50.53 ?  310 ARG A HH11 1  
ATOM 300   H HH12 . ARG A 1 21 ? -0.348  -2.097  -16.224 1.00 52.52 ?  310 ARG A HH12 1  
ATOM 301   H HH21 . ARG A 1 21 ? -1.624  0.962   -17.337 1.00 72.50 ?  310 ARG A HH21 1  
ATOM 302   H HH22 . ARG A 1 21 ? -1.981  -0.517  -16.510 1.00 11.20 ?  310 ARG A HH22 1  
ATOM 303   N N    . ILE A 1 22 ? 4.962   1.611   -18.642 1.00 12.03 ?  311 ILE A N    1  
ATOM 304   C CA   . ILE A 1 22 ? 4.744   2.357   -19.875 1.00 63.41 ?  311 ILE A CA   1  
ATOM 305   C C    . ILE A 1 22 ? 6.011   2.400   -20.722 1.00 41.42 ?  311 ILE A C    1  
ATOM 306   O O    . ILE A 1 22 ? 6.017   1.955   -21.870 1.00 52.52 ?  311 ILE A O    1  
ATOM 307   C CB   . ILE A 1 22 ? 4.283   3.799   -19.586 1.00 11.22 ?  311 ILE A CB   1  
ATOM 308   C CG1  . ILE A 1 22 ? 2.941   3.790   -18.853 1.00 73.23 ?  311 ILE A CG1  1  
ATOM 309   C CG2  . ILE A 1 22 ? 4.181   4.591   -20.881 1.00 10.44 ?  311 ILE A CG2  1  
ATOM 310   C CD1  . ILE A 1 22 ? 2.614   5.103   -18.176 1.00 51.32 ?  311 ILE A CD1  1  
ATOM 311   H H    . ILE A 1 22 ? 4.887   2.075   -17.783 1.00 22.43 ?  311 ILE A H    1  
ATOM 312   H HA   . ILE A 1 22 ? 3.967   1.856   -20.434 1.00 72.10 ?  311 ILE A HA   1  
ATOM 313   H HB   . ILE A 1 22 ? 5.024   4.271   -18.960 1.00 33.32 ?  311 ILE A HB   1  
ATOM 314   H HG12 . ILE A 1 22 ? 2.153   3.576   -19.558 1.00 44.14 ?  311 ILE A HG12 1  
ATOM 315   H HG13 . ILE A 1 22 ? 2.958   3.021   -18.094 1.00 15.25 ?  311 ILE A HG13 1  
ATOM 316   H HG21 . ILE A 1 22 ? 4.992   5.302   -20.933 1.00 62.42 ?  311 ILE A HG21 1  
ATOM 317   H HG22 . ILE A 1 22 ? 4.239   3.915   -21.721 1.00 52.31 ?  311 ILE A HG22 1  
ATOM 318   H HG23 . ILE A 1 22 ? 3.239   5.118   -20.907 1.00 31.41 ?  311 ILE A HG23 1  
ATOM 319   H HD11 . ILE A 1 22 ? 3.525   5.656   -18.004 1.00 43.51 ?  311 ILE A HD11 1  
ATOM 320   H HD12 . ILE A 1 22 ? 1.957   5.681   -18.810 1.00 41.13 ?  311 ILE A HD12 1  
ATOM 321   H HD13 . ILE A 1 22 ? 2.126   4.911   -17.232 1.00 64.31 ?  311 ILE A HD13 1  
ATOM 322   N N    . ASP A 1 23 ? 7.082   2.938   -20.149 1.00 74.40 ?  312 ASP A N    1  
ATOM 323   C CA   . ASP A 1 23 ? 8.356   3.037   -20.851 1.00 15.11 ?  312 ASP A CA   1  
ATOM 324   C C    . ASP A 1 23 ? 8.951   1.654   -21.095 1.00 73.53 ?  312 ASP A C    1  
ATOM 325   O O    . ASP A 1 23 ? 9.804   1.478   -21.965 1.00 22.00 ?  312 ASP A O    1  
ATOM 326   C CB   . ASP A 1 23 ? 9.338   3.894   -20.050 1.00 61.10 ?  312 ASP A CB   1  
ATOM 327   C CG   . ASP A 1 23 ? 10.402  4.527   -20.926 1.00 74.33 ?  312 ASP A CG   1  
ATOM 328   O OD1  . ASP A 1 23 ? 10.056  5.006   -22.027 1.00 22.21 ?  312 ASP A OD1  1  
ATOM 329   O OD2  . ASP A 1 23 ? 11.579  4.545   -20.510 1.00 1.33  -1 312 ASP A OD2  1  
ATOM 330   H H    . ASP A 1 23 ? 7.013   3.276   -19.232 1.00 32.43 ?  312 ASP A H    1  
ATOM 331   H HA   . ASP A 1 23 ? 8.174   3.511   -21.804 1.00 53.30 ?  312 ASP A HA   1  
ATOM 332   H HB2  . ASP A 1 23 ? 8.794   4.682   -19.550 1.00 22.13 ?  312 ASP A HB2  1  
ATOM 333   H HB3  . ASP A 1 23 ? 9.827   3.276   -19.312 1.00 35.23 ?  312 ASP A HB3  1  
ATOM 334   N N    . CYS A 1 24 ? 8.495   0.674   -20.321 1.00 24.53 ?  313 CYS A N    1  
ATOM 335   C CA   . CYS A 1 24 ? 8.982   -0.693  -20.452 1.00 22.11 ?  313 CYS A CA   1  
ATOM 336   C C    . CYS A 1 24 ? 8.508   -1.317  -21.762 1.00 33.21 ?  313 CYS A C    1  
ATOM 337   O O    . CYS A 1 24 ? 9.269   -2.001  -22.446 1.00 0.43  ?  313 CYS A O    1  
ATOM 338   C CB   . CYS A 1 24 ? 8.508   -1.541  -19.269 1.00 74.32 ?  313 CYS A CB   1  
ATOM 339   S SG   . CYS A 1 24 ? 8.759   -3.332  -19.490 1.00 0.24  ?  313 CYS A SG   1  
ATOM 340   H H    . CYS A 1 24 ? 7.814   0.876   -19.645 1.00 41.33 ?  313 CYS A H    1  
ATOM 341   H HA   . CYS A 1 24 ? 10.061  -0.663  -20.452 1.00 24.33 ?  313 CYS A HA   1  
ATOM 342   H HB2  . CYS A 1 24 ? 9.047   -1.241  -18.383 1.00 5.02  ?  313 CYS A HB2  1  
ATOM 343   H HB3  . CYS A 1 24 ? 7.452   -1.373  -19.116 1.00 41.11 ?  313 CYS A HB3  1  
ATOM 344   N N    . GLU A 1 25 ? 7.246   -1.076  -22.103 1.00 4.44  ?  314 GLU A N    1  
ATOM 345   C CA   . GLU A 1 25 ? 6.671   -1.614  -23.329 1.00 25.15 ?  314 GLU A CA   1  
ATOM 346   C C    . GLU A 1 25 ? 7.135   -0.816  -24.544 1.00 0.32  ?  314 GLU A C    1  
ATOM 347   O O    . GLU A 1 25 ? 7.329   -1.368  -25.628 1.00 34.34 ?  314 GLU A O    1  
ATOM 348   C CB   . GLU A 1 25 ? 5.143   -1.602  -23.251 1.00 73.52 ?  314 GLU A CB   1  
ATOM 349   C CG   . GLU A 1 25 ? 4.519   -0.307  -23.742 1.00 41.05 ?  314 GLU A CG   1  
ATOM 350   C CD   . GLU A 1 25 ? 3.080   -0.145  -23.290 1.00 53.11 ?  314 GLU A CD   1  
ATOM 351   O OE1  . GLU A 1 25 ? 2.249   -1.010  -23.638 1.00 53.51 ?  314 GLU A OE1  1  
ATOM 352   O OE2  . GLU A 1 25 ? 2.785   0.847   -22.591 1.00 22.51 -1 314 GLU A OE2  1  
ATOM 353   H H    . GLU A 1 25 ? 6.689   -0.523  -21.516 1.00 61.11 ?  314 GLU A H    1  
ATOM 354   H HA   . GLU A 1 25 ? 7.009   -2.634  -23.434 1.00 10.40 ?  314 GLU A HA   1  
ATOM 355   H HB2  . GLU A 1 25 ? 4.757   -2.414  -23.850 1.00 32.02 ?  314 GLU A HB2  1  
ATOM 356   H HB3  . GLU A 1 25 ? 4.846   -1.752  -22.224 1.00 62.21 ?  314 GLU A HB3  1  
ATOM 357   H HG2  . GLU A 1 25 ? 5.094   0.523   -23.362 1.00 62.25 ?  314 GLU A HG2  1  
ATOM 358   H HG3  . GLU A 1 25 ? 4.545   -0.297  -24.822 1.00 71.00 ?  314 GLU A HG3  1  
ATOM 359   N N    . THR A 1 26 ? 7.311   0.488   -24.356 1.00 42.23 ?  315 THR A N    1  
ATOM 360   C CA   . THR A 1 26 ? 7.750   1.365   -25.435 1.00 0.44  ?  315 THR A CA   1  
ATOM 361   C C    . THR A 1 26 ? 9.053   0.867   -26.050 1.00 4.32  ?  315 THR A C    1  
ATOM 362   O O    . THR A 1 26 ? 9.275   1.007   -27.253 1.00 23.31 ?  315 THR A O    1  
ATOM 363   C CB   . THR A 1 26 ? 7.947   2.809   -24.940 1.00 5.41  ?  315 THR A CB   1  
ATOM 364   O OG1  . THR A 1 26 ? 9.023   2.862   -23.997 1.00 24.25 ?  315 THR A OG1  1  
ATOM 365   C CG2  . THR A 1 26 ? 6.675   3.339   -24.296 1.00 23.43 ?  315 THR A CG2  1  
ATOM 366   H H    . THR A 1 26 ? 7.141   0.869   -23.470 1.00 45.22 ?  315 THR A H    1  
ATOM 367   H HA   . THR A 1 26 ? 6.983   1.367   -26.196 1.00 54.43 ?  315 THR A HA   1  
ATOM 368   H HB   . THR A 1 26 ? 8.191   3.434   -25.788 1.00 1.40  ?  315 THR A HB   1  
ATOM 369   H HG1  . THR A 1 26 ? 9.127   2.003   -23.582 1.00 74.32 ?  315 THR A HG1  1  
ATOM 370   H HG21 . THR A 1 26 ? 6.254   4.117   -24.916 1.00 52.12 ?  315 THR A HG21 1  
ATOM 371   H HG22 . THR A 1 26 ? 5.962   2.535   -24.194 1.00 70.31 ?  315 THR A HG22 1  
ATOM 372   H HG23 . THR A 1 26 ? 6.906   3.743   -23.321 1.00 34.13 ?  315 THR A HG23 1  
ATOM 373   N N    . ARG A 1 27 ? 9.912   0.288   -25.217 1.00 15.31 ?  316 ARG A N    1  
ATOM 374   C CA   . ARG A 1 27 ? 11.194  -0.230  -25.681 1.00 65.44 ?  316 ARG A CA   1  
ATOM 375   C C    . ARG A 1 27 ? 11.040  -1.638  -26.246 1.00 64.21 ?  316 ARG A C    1  
ATOM 376   O O    . ARG A 1 27 ? 11.746  -2.024  -27.179 1.00 4.33  ?  316 ARG A O    1  
ATOM 377   C CB   . ARG A 1 27 ? 12.209  -0.237  -24.536 1.00 72.03 ?  316 ARG A CB   1  
ATOM 378   C CG   . ARG A 1 27 ? 13.637  0.020   -24.987 1.00 24.21 ?  316 ARG A CG   1  
ATOM 379   C CD   . ARG A 1 27 ? 13.943  1.508   -25.056 1.00 11.12 ?  316 ARG A CD   1  
ATOM 380   N NE   . ARG A 1 27 ? 14.027  2.111   -23.728 1.00 22.34 ?  316 ARG A NE   1  
ATOM 381   C CZ   . ARG A 1 27 ? 15.107  2.041   -22.956 1.00 51.23 ?  316 ARG A CZ   1  
ATOM 382   N NH1  . ARG A 1 27 ? 16.186  1.398   -23.379 1.00 64.11 1  316 ARG A NH1  1  
ATOM 383   N NH2  . ARG A 1 27 ? 15.107  2.615   -21.761 1.00 33.13 ?  316 ARG A NH2  1  
ATOM 384   H H    . ARG A 1 27 ? 9.679   0.206   -24.269 1.00 53.04 ?  316 ARG A H    1  
ATOM 385   H HA   . ARG A 1 27 ? 11.553  0.422   -26.463 1.00 52.02 ?  316 ARG A HA   1  
ATOM 386   H HB2  . ARG A 1 27 ? 11.937  0.529   -23.824 1.00 4.44  ?  316 ARG A HB2  1  
ATOM 387   H HB3  . ARG A 1 27 ? 12.176  -1.198  -24.048 1.00 3.20  ?  316 ARG A HB3  1  
ATOM 388   H HG2  . ARG A 1 27 ? 14.316  -0.443  -24.284 1.00 55.43 ?  316 ARG A HG2  1  
ATOM 389   H HG3  . ARG A 1 27 ? 13.779  -0.414  -25.966 1.00 2.05  ?  316 ARG A HG3  1  
ATOM 390   H HD2  . ARG A 1 27 ? 14.885  1.646   -25.564 1.00 14.43 ?  316 ARG A HD2  1  
ATOM 391   H HD3  . ARG A 1 27 ? 13.157  1.997   -25.613 1.00 20.11 ?  316 ARG A HD3  1  
ATOM 392   H HE   . ARG A 1 27 ? 13.241  2.590   -23.396 1.00 50.43 ?  316 ARG A HE   1  
ATOM 393   H HH11 . ARG A 1 27 ? 16.190  0.965   -24.280 1.00 30.52 ?  316 ARG A HH11 1  
ATOM 394   H HH12 . ARG A 1 27 ? 16.999  1.347   -22.797 1.00 62.40 ?  316 ARG A HH12 1  
ATOM 395   H HH21 . ARG A 1 27 ? 14.296  3.101   -21.438 1.00 5.35  ?  316 ARG A HH21 1  
ATOM 396   H HH22 . ARG A 1 27 ? 15.920  2.562   -21.181 1.00 44.44 ?  316 ARG A HH22 1  
ATOM 397   N N    . TYR A 1 28 ? 10.114  -2.401  -25.675 1.00 30.43 ?  317 TYR A N    1  
ATOM 398   C CA   . TYR A 1 28 ? 9.870   -3.768  -26.121 1.00 21.13 ?  317 TYR A CA   1  
ATOM 399   C C    . TYR A 1 28 ? 9.255   -3.784  -27.517 1.00 44.35 ?  317 TYR A C    1  
ATOM 400   O O    . TYR A 1 28 ? 9.605   -4.619  -28.353 1.00 22.24 ?  317 TYR A O    1  
ATOM 401   C CB   . TYR A 1 28 ? 8.947   -4.489  -25.137 1.00 2.54  ?  317 TYR A CB   1  
ATOM 402   C CG   . TYR A 1 28 ? 9.437   -5.864  -24.744 1.00 5.04  ?  317 TYR A CG   1  
ATOM 403   C CD1  . TYR A 1 28 ? 8.747   -7.006  -25.131 1.00 0.35  ?  317 TYR A CD1  1  
ATOM 404   C CD2  . TYR A 1 28 ? 10.592  -6.022  -23.988 1.00 71.32 ?  317 TYR A CD2  1  
ATOM 405   C CE1  . TYR A 1 28 ? 9.191   -8.265  -24.774 1.00 55.45 ?  317 TYR A CE1  1  
ATOM 406   C CE2  . TYR A 1 28 ? 11.044  -7.276  -23.626 1.00 71.33 ?  317 TYR A CE2  1  
ATOM 407   C CZ   . TYR A 1 28 ? 10.340  -8.395  -24.022 1.00 74.14 ?  317 TYR A CZ   1  
ATOM 408   O OH   . TYR A 1 28 ? 10.787  -9.646  -23.665 1.00 72.51 ?  317 TYR A OH   1  
ATOM 409   H H    . TYR A 1 28 ? 9.584   -2.037  -24.936 1.00 41.34 ?  317 TYR A H    1  
ATOM 410   H HA   . TYR A 1 28 ? 10.819  -4.282  -26.151 1.00 34.42 ?  317 TYR A HA   1  
ATOM 411   H HB2  . TYR A 1 28 ? 8.860   -3.900  -24.237 1.00 73.42 ?  317 TYR A HB2  1  
ATOM 412   H HB3  . TYR A 1 28 ? 7.970   -4.600  -25.585 1.00 60.10 ?  317 TYR A HB3  1  
ATOM 413   H HD1  . TYR A 1 28 ? 7.848   -6.901  -25.720 1.00 4.40  ?  317 TYR A HD1  1  
ATOM 414   H HD2  . TYR A 1 28 ? 11.141  -5.144  -23.679 1.00 52.41 ?  317 TYR A HD2  1  
ATOM 415   H HE1  . TYR A 1 28 ? 8.640   -9.141  -25.083 1.00 2.32  ?  317 TYR A HE1  1  
ATOM 416   H HE2  . TYR A 1 28 ? 11.944  -7.379  -23.037 1.00 33.21 ?  317 TYR A HE2  1  
ATOM 417   H HH   . TYR A 1 28 ? 11.318  -9.581  -22.869 1.00 75.33 ?  317 TYR A HH   1  
ATOM 418   N N    . LEU A 1 29 ? 8.337   -2.856  -27.763 1.00 42.04 ?  318 LEU A N    1  
ATOM 419   C CA   . LEU A 1 29 ? 7.673   -2.761  -29.059 1.00 21.14 ?  318 LEU A CA   1  
ATOM 420   C C    . LEU A 1 29 ? 8.621   -2.209  -30.117 1.00 12.12 ?  318 LEU A C    1  
ATOM 421   O O    . LEU A 1 29 ? 8.806   -2.810  -31.175 1.00 11.32 ?  318 LEU A O    1  
ATOM 422   C CB   . LEU A 1 29 ? 6.432   -1.872  -28.954 1.00 43.15 ?  318 LEU A CB   1  
ATOM 423   C CG   . LEU A 1 29 ? 5.351   -2.341  -27.979 1.00 54.35 ?  318 LEU A CG   1  
ATOM 424   C CD1  . LEU A 1 29 ? 4.051   -1.592  -28.225 1.00 64.32 ?  318 LEU A CD1  1  
ATOM 425   C CD2  . LEU A 1 29 ? 5.136   -3.842  -28.102 1.00 52.05 ?  318 LEU A CD2  1  
ATOM 426   H H    . LEU A 1 29 ? 8.100   -2.219  -27.058 1.00 22.51 ?  318 LEU A H    1  
ATOM 427   H HA   . LEU A 1 29 ? 7.369   -3.757  -29.348 1.00 52.25 ?  318 LEU A HA   1  
ATOM 428   H HB2  . LEU A 1 29 ? 6.755   -0.891  -28.642 1.00 14.32 ?  318 LEU A HB2  1  
ATOM 429   H HB3  . LEU A 1 29 ? 5.988   -1.809  -29.937 1.00 50.11 ?  318 LEU A HB3  1  
ATOM 430   H HG   . LEU A 1 29 ? 5.672   -2.130  -26.968 1.00 34.14 ?  318 LEU A HG   1  
ATOM 431   H HD11 . LEU A 1 29 ? 4.255   -0.689  -28.780 1.00 13.34 ?  318 LEU A HD11 1  
ATOM 432   H HD12 . LEU A 1 29 ? 3.376   -2.218  -28.790 1.00 20.32 ?  318 LEU A HD12 1  
ATOM 433   H HD13 . LEU A 1 29 ? 3.597   -1.338  -27.279 1.00 71.12 ?  318 LEU A HD13 1  
ATOM 434   H HD21 . LEU A 1 29 ? 6.016   -4.361  -27.752 1.00 72.31 ?  318 LEU A HD21 1  
ATOM 435   H HD22 . LEU A 1 29 ? 4.285   -4.134  -27.505 1.00 24.44 ?  318 LEU A HD22 1  
ATOM 436   H HD23 . LEU A 1 29 ? 4.955   -4.096  -29.136 1.00 52.23 ?  318 LEU A HD23 1  
ATOM 437   N N    . VAL A 1 30 ? 9.222   -1.059  -29.825 1.00 33.43 ?  319 VAL A N    1  
ATOM 438   C CA   . VAL A 1 30 ? 10.153  -0.427  -30.750 1.00 32.54 ?  319 VAL A CA   1  
ATOM 439   C C    . VAL A 1 30 ? 11.355  -1.325  -31.022 1.00 65.34 ?  319 VAL A C    1  
ATOM 440   O O    . VAL A 1 30 ? 12.050  -1.163  -32.024 1.00 70.43 ?  319 VAL A O    1  
ATOM 441   C CB   . VAL A 1 30 ? 10.651  0.927   -30.209 1.00 42.32 ?  319 VAL A CB   1  
ATOM 442   C CG1  . VAL A 1 30 ? 11.666  1.543   -31.159 1.00 42.52 ?  319 VAL A CG1  1  
ATOM 443   C CG2  . VAL A 1 30 ? 9.480   1.872   -29.981 1.00 51.00 ?  319 VAL A CG2  1  
ATOM 444   H H    . VAL A 1 30 ? 9.034   -0.627  -28.966 1.00 44.21 ?  319 VAL A H    1  
ATOM 445   H HA   . VAL A 1 30 ? 9.632   -0.248  -31.679 1.00 53.23 ?  319 VAL A HA   1  
ATOM 446   H HB   . VAL A 1 30 ? 11.136  0.755   -29.260 1.00 63.24 ?  319 VAL A HB   1  
ATOM 447   H HG11 . VAL A 1 30 ? 11.510  2.610   -31.210 1.00 51.40 ?  319 VAL A HG11 1  
ATOM 448   H HG12 . VAL A 1 30 ? 12.664  1.342   -30.799 1.00 4.20  ?  319 VAL A HG12 1  
ATOM 449   H HG13 . VAL A 1 30 ? 11.545  1.113   -32.143 1.00 52.51 ?  319 VAL A HG13 1  
ATOM 450   H HG21 . VAL A 1 30 ? 9.807   2.714   -29.390 1.00 50.21 ?  319 VAL A HG21 1  
ATOM 451   H HG22 . VAL A 1 30 ? 9.110   2.222   -30.933 1.00 42.32 ?  319 VAL A HG22 1  
ATOM 452   H HG23 . VAL A 1 30 ? 8.693   1.349   -29.457 1.00 63.24 ?  319 VAL A HG23 1  
ATOM 453   N N    . GLU A 1 31 ? 11.592  -2.274  -30.120 1.00 72.24 ?  320 GLU A N    1  
ATOM 454   C CA   . GLU A 1 31 ? 12.710  -3.199  -30.263 1.00 51.42 ?  320 GLU A CA   1  
ATOM 455   C C    . GLU A 1 31 ? 12.549  -4.059  -31.513 1.00 20.45 ?  320 GLU A C    1  
ATOM 456   O O    . GLU A 1 31 ? 13.366  -4.001  -32.430 1.00 15.21 ?  320 GLU A O    1  
ATOM 457   C CB   . GLU A 1 31 ? 12.823  -4.092  -29.025 1.00 73.31 ?  320 GLU A CB   1  
ATOM 458   C CG   . GLU A 1 31 ? 13.777  -5.261  -29.204 1.00 40.12 ?  320 GLU A CG   1  
ATOM 459   C CD   . GLU A 1 31 ? 15.159  -4.824  -29.650 1.00 21.24 ?  320 GLU A CD   1  
ATOM 460   O OE1  . GLU A 1 31 ? 15.552  -3.682  -29.332 1.00 52.13 ?  320 GLU A OE1  1  
ATOM 461   O OE2  . GLU A 1 31 ? 15.847  -5.624  -30.317 1.00 32.22 -1 320 GLU A OE2  1  
ATOM 462   H H    . GLU A 1 31 ? 11.002  -2.353  -29.342 1.00 55.32 ?  320 GLU A H    1  
ATOM 463   H HA   . GLU A 1 31 ? 13.613  -2.616  -30.357 1.00 34.22 ?  320 GLU A HA   1  
ATOM 464   H HB2  . GLU A 1 31 ? 13.168  -3.494  -28.196 1.00 52.14 ?  320 GLU A HB2  1  
ATOM 465   H HB3  . GLU A 1 31 ? 11.844  -4.486  -28.791 1.00 10.23 ?  320 GLU A HB3  1  
ATOM 466   H HG2  . GLU A 1 31 ? 13.867  -5.782  -28.262 1.00 62.30 ?  320 GLU A HG2  1  
ATOM 467   H HG3  . GLU A 1 31 ? 13.370  -5.931  -29.947 1.00 71.42 ?  320 GLU A HG3  1  
ATOM 468   N N    . ASN A 1 32 ? 11.487  -4.859  -31.540 1.00 41.14 ?  321 ASN A N    1  
ATOM 469   C CA   . ASN A 1 32 ? 11.218  -5.733  -32.675 1.00 23.35 ?  321 ASN A CA   1  
ATOM 470   C C    . ASN A 1 32 ? 10.169  -5.120  -33.598 1.00 62.24 ?  321 ASN A C    1  
ATOM 471   O O    . ASN A 1 32 ? 10.366  -5.035  -34.810 1.00 3.10  ?  321 ASN A O    1  
ATOM 472   C CB   . ASN A 1 32 ? 10.746  -7.105  -32.190 1.00 13.55 ?  321 ASN A CB   1  
ATOM 473   C CG   . ASN A 1 32 ? 11.472  -7.556  -30.936 1.00 73.23 ?  321 ASN A CG   1  
ATOM 474   O OD1  . ASN A 1 32 ? 12.660  -7.877  -30.975 1.00 61.40 ?  321 ASN A OD1  1  
ATOM 475   N ND2  . ASN A 1 32 ? 10.759  -7.582  -29.816 1.00 3.54  ?  321 ASN A ND2  1  
ATOM 476   H H    . ASN A 1 32 ? 10.870  -4.861  -30.778 1.00 53.32 ?  321 ASN A H    1  
ATOM 477   H HA   . ASN A 1 32 ? 12.139  -5.854  -33.227 1.00 73.22 ?  321 ASN A HA   1  
ATOM 478   H HB2  . ASN A 1 32 ? 9.688   -7.059  -31.972 1.00 61.11 ?  321 ASN A HB2  1  
ATOM 479   H HB3  . ASN A 1 32 ? 10.918  -7.835  -32.966 1.00 64.51 ?  321 ASN A HB3  1  
ATOM 480   H HD21 . ASN A 1 32 ? 9.817   -7.311  -29.860 1.00 53.24 ?  321 ASN A HD21 1  
ATOM 481   H HD22 . ASN A 1 32 ? 11.203  -7.868  -28.990 1.00 41.15 ?  321 ASN A HD22 1  
ATOM 482   N N    . CYS A 1 33 ? 9.054   -4.693  -33.015 1.00 30.43 ?  322 CYS A N    1  
ATOM 483   C CA   . CYS A 1 33 ? 7.973   -4.087  -33.783 1.00 42.22 ?  322 CYS A CA   1  
ATOM 484   C C    . CYS A 1 33 ? 8.411   -2.752  -34.378 1.00 2.00  ?  322 CYS A C    1  
ATOM 485   O O    . CYS A 1 33 ? 7.860   -2.296  -35.380 1.00 31.11 ?  322 CYS A O    1  
ATOM 486   C CB   . CYS A 1 33 ? 6.742   -3.883  -32.897 1.00 31.23 ?  322 CYS A CB   1  
ATOM 487   S SG   . CYS A 1 33 ? 5.168   -3.830  -33.812 1.00 44.11 ?  322 CYS A SG   1  
ATOM 488   H H    . CYS A 1 33 ? 8.955   -4.788  -32.043 1.00 51.13 ?  322 CYS A H    1  
ATOM 489   H HA   . CYS A 1 33 ? 7.719   -4.759  -34.587 1.00 64.43 ?  322 CYS A HA   1  
ATOM 490   H HB2  . CYS A 1 33 ? 6.681   -4.695  -32.187 1.00 11.41 ?  322 CYS A HB2  1  
ATOM 491   H HB3  . CYS A 1 33 ? 6.843   -2.951  -32.362 1.00 13.12 ?  322 CYS A HB3  1  
ATOM 492   N N    . ASN A 1 34 ? 9.406   -2.130  -33.755 1.00 55.05 ?  323 ASN A N    1  
ATOM 493   C CA   . ASN A 1 34 ? 9.918   -0.847  -34.222 1.00 42.50 ?  323 ASN A CA   1  
ATOM 494   C C    . ASN A 1 34 ? 8.777   0.128   -34.494 1.00 72.32 ?  323 ASN A C    1  
ATOM 495   O O    . ASN A 1 34 ? 8.825   0.907   -35.447 1.00 50.42 ?  323 ASN A O    1  
ATOM 496   C CB   . ASN A 1 34 ? 10.753  -1.039  -35.490 1.00 34.14 ?  323 ASN A CB   1  
ATOM 497   C CG   . ASN A 1 34 ? 11.517  0.213   -35.875 1.00 24.42 ?  323 ASN A CG   1  
ATOM 498   O OD1  . ASN A 1 34 ? 11.802  1.064   -35.032 1.00 35.33 ?  323 ASN A OD1  1  
ATOM 499   N ND2  . ASN A 1 34 ? 11.853  0.332   -37.154 1.00 31.44 ?  323 ASN A ND2  1  
ATOM 500   H H    . ASN A 1 34 ? 9.806   -2.543  -32.960 1.00 14.23 ?  323 ASN A H    1  
ATOM 501   H HA   . ASN A 1 34 ? 10.548  -0.438  -33.445 1.00 23.03 ?  323 ASN A HA   1  
ATOM 502   H HB2  . ASN A 1 34 ? 11.465  -1.836  -35.328 1.00 5.23  ?  323 ASN A HB2  1  
ATOM 503   H HB3  . ASN A 1 34 ? 10.100  -1.306  -36.306 1.00 3.32  ?  323 ASN A HB3  1  
ATOM 504   H HD21 . ASN A 1 34 ? 11.593  -0.386  -37.769 1.00 31.33 ?  323 ASN A HD21 1  
ATOM 505   H HD22 . ASN A 1 34 ? 12.348  1.131   -37.430 1.00 51.10 ?  323 ASN A HD22 1  
ATOM 506   N N    . CYS A 1 35 ? 7.751   0.081   -33.650 1.00 55.11 ?  324 CYS A N    1  
ATOM 507   C CA   . CYS A 1 35 ? 6.598   0.959   -33.798 1.00 1.24  ?  324 CYS A CA   1  
ATOM 508   C C    . CYS A 1 35 ? 5.945   1.231   -32.446 1.00 31.42 ?  324 CYS A C    1  
ATOM 509   O O    . CYS A 1 35 ? 5.860   0.344   -31.596 1.00 2.14  ?  324 CYS A O    1  
ATOM 510   C CB   . CYS A 1 35 ? 5.577   0.338   -34.753 1.00 73.41 ?  324 CYS A CB   1  
ATOM 511   S SG   . CYS A 1 35 ? 4.027   1.283   -34.903 1.00 52.23 ?  324 CYS A SG   1  
ATOM 512   H H    . CYS A 1 35 ? 7.771   -0.562  -32.910 1.00 62.24 ?  324 CYS A H    1  
ATOM 513   H HA   . CYS A 1 35 ? 6.943   1.893   -34.212 1.00 23.14 ?  324 CYS A HA   1  
ATOM 514   H HB2  . CYS A 1 35 ? 6.014   0.267   -35.739 1.00 73.21 ?  324 CYS A HB2  1  
ATOM 515   H HB3  . CYS A 1 35 ? 5.325   -0.653  -34.405 1.00 15.12 ?  324 CYS A HB3  1  
ATOM 516   N N    . ARG A 1 36 ? 5.486   2.463   -32.254 1.00 24.51 ?  325 ARG A N    1  
ATOM 517   C CA   . ARG A 1 36 ? 4.842   2.854   -31.006 1.00 71.03 ?  325 ARG A CA   1  
ATOM 518   C C    . ARG A 1 36 ? 3.334   2.634   -31.081 1.00 53.10 ?  325 ARG A C    1  
ATOM 519   O O    . ARG A 1 36 ? 2.788   2.360   -32.150 1.00 20.24 ?  325 ARG A O    1  
ATOM 520   C CB   . ARG A 1 36 ? 5.139   4.321   -30.691 1.00 73.31 ?  325 ARG A CB   1  
ATOM 521   C CG   . ARG A 1 36 ? 4.532   5.293   -31.689 1.00 42.55 ?  325 ARG A CG   1  
ATOM 522   C CD   . ARG A 1 36 ? 4.227   6.636   -31.043 1.00 43.34 ?  325 ARG A CD   1  
ATOM 523   N NE   . ARG A 1 36 ? 4.497   7.751   -31.947 1.00 5.21  ?  325 ARG A NE   1  
ATOM 524   C CZ   . ARG A 1 36 ? 3.910   8.939   -31.844 1.00 71.54 ?  325 ARG A CZ   1  
ATOM 525   N NH1  . ARG A 1 36 ? 3.026   9.164   -30.883 1.00 64.13 1  325 ARG A NH1  1  
ATOM 526   N NH2  . ARG A 1 36 ? 4.208   9.904   -32.705 1.00 21.31 ?  325 ARG A NH2  1  
ATOM 527   H H    . ARG A 1 36 ? 5.583   3.127   -32.970 1.00 75.10 ?  325 ARG A H    1  
ATOM 528   H HA   . ARG A 1 36 ? 5.246   2.237   -30.218 1.00 0.43  ?  325 ARG A HA   1  
ATOM 529   H HB2  . ARG A 1 36 ? 4.747   4.554   -29.711 1.00 53.03 ?  325 ARG A HB2  1  
ATOM 530   H HB3  . ARG A 1 36 ? 6.209   4.466   -30.686 1.00 70.43 ?  325 ARG A HB3  1  
ATOM 531   H HG2  . ARG A 1 36 ? 5.230   5.446   -32.499 1.00 12.23 ?  325 ARG A HG2  1  
ATOM 532   H HG3  . ARG A 1 36 ? 3.615   4.873   -32.075 1.00 41.34 ?  325 ARG A HG3  1  
ATOM 533   H HD2  . ARG A 1 36 ? 3.184   6.658   -30.763 1.00 15.13 ?  325 ARG A HD2  1  
ATOM 534   H HD3  . ARG A 1 36 ? 4.839   6.744   -30.161 1.00 4.23  ?  325 ARG A HD3  1  
ATOM 535   H HE   . ARG A 1 36 ? 5.147   7.607   -32.664 1.00 33.25 ?  325 ARG A HE   1  
ATOM 536   H HH11 . ARG A 1 36 ? 2.800   8.439   -30.232 1.00 63.40 ?  325 ARG A HH11 1  
ATOM 537   H HH12 . ARG A 1 36 ? 2.586   10.060  -30.807 1.00 24.24 ?  325 ARG A HH12 1  
ATOM 538   H HH21 . ARG A 1 36 ? 4.875   9.739   -33.431 1.00 33.44 ?  325 ARG A HH21 1  
ATOM 539   H HH22 . ARG A 1 36 ? 3.766   10.797  -32.626 1.00 41.21 ?  325 ARG A HH22 1  
ATOM 540   N N    . MET A 1 37 ? 2.666   2.755   -29.938 1.00 33.23 ?  326 MET A N    1  
ATOM 541   C CA   . MET A 1 37 ? 1.221   2.570   -29.873 1.00 60.44 ?  326 MET A CA   1  
ATOM 542   C C    . MET A 1 37 ? 0.497   3.909   -29.967 1.00 51.03 ?  326 MET A C    1  
ATOM 543   O O    . MET A 1 37 ? 1.121   4.969   -29.916 1.00 40.15 ?  326 MET A O    1  
ATOM 544   C CB   . MET A 1 37 ? 0.834   1.857   -28.577 1.00 71.12 ?  326 MET A CB   1  
ATOM 545   C CG   . MET A 1 37 ? 1.525   0.516   -28.390 1.00 41.13 ?  326 MET A CG   1  
ATOM 546   S SD   . MET A 1 37 ? 0.375   -0.872  -28.443 1.00 62.32 ?  326 MET A SD   1  
ATOM 547   C CE   . MET A 1 37 ? -0.703  -0.471  -27.070 1.00 32.24 ?  326 MET A CE   1  
ATOM 548   H H    . MET A 1 37 ? 3.157   2.975   -29.118 1.00 62.20 ?  326 MET A H    1  
ATOM 549   H HA   . MET A 1 37 ? 0.928   1.956   -30.713 1.00 73.11 ?  326 MET A HA   1  
ATOM 550   H HB2  . MET A 1 37 ? 1.091   2.489   -27.741 1.00 51.22 ?  326 MET A HB2  1  
ATOM 551   H HB3  . MET A 1 37 ? -0.233  1.690   -28.577 1.00 61.55 ?  326 MET A HB3  1  
ATOM 552   H HG2  . MET A 1 37 ? 2.255   0.390   -29.177 1.00 11.35 ?  326 MET A HG2  1  
ATOM 553   H HG3  . MET A 1 37 ? 2.026   0.516   -27.434 1.00 64.13 ?  326 MET A HG3  1  
ATOM 554   H HE1  . MET A 1 37 ? -0.118  -0.386  -26.167 1.00 73.52 ?  326 MET A HE1  1  
ATOM 555   H HE2  . MET A 1 37 ? -1.202  0.467   -27.266 1.00 44.00 ?  326 MET A HE2  1  
ATOM 556   H HE3  . MET A 1 37 ? -1.439  -1.252  -26.950 1.00 42.24 ?  326 MET A HE3  1  
ATOM 557   N N    . VAL A 1 38 ? -0.824  3.854   -30.104 1.00 21.24 ?  327 VAL A N    1  
ATOM 558   C CA   . VAL A 1 38 ? -1.633  5.063   -30.204 1.00 51.32 ?  327 VAL A CA   1  
ATOM 559   C C    . VAL A 1 38 ? -1.564  5.879   -28.918 1.00 61.12 ?  327 VAL A C    1  
ATOM 560   O O    . VAL A 1 38 ? -1.636  7.108   -28.944 1.00 12.04 ?  327 VAL A O    1  
ATOM 561   C CB   . VAL A 1 38 ? -3.106  4.729   -30.509 1.00 74.41 ?  327 VAL A CB   1  
ATOM 562   C CG1  . VAL A 1 38 ? -3.940  5.999   -30.566 1.00 33.14 ?  327 VAL A CG1  1  
ATOM 563   C CG2  . VAL A 1 38 ? -3.217  3.949   -31.810 1.00 12.33 ?  327 VAL A CG2  1  
ATOM 564   H H    . VAL A 1 38 ? -1.265  2.980   -30.137 1.00 3.01  ?  327 VAL A H    1  
ATOM 565   H HA   . VAL A 1 38 ? -1.245  5.658   -31.018 1.00 44.42 ?  327 VAL A HA   1  
ATOM 566   H HB   . VAL A 1 38 ? -3.486  4.111   -29.709 1.00 35.35 ?  327 VAL A HB   1  
ATOM 567   H HG11 . VAL A 1 38 ? -3.890  6.507   -29.615 1.00 54.02 ?  327 VAL A HG11 1  
ATOM 568   H HG12 . VAL A 1 38 ? -3.557  6.647   -31.341 1.00 4.13  ?  327 VAL A HG12 1  
ATOM 569   H HG13 . VAL A 1 38 ? -4.967  5.746   -30.785 1.00 23.03 ?  327 VAL A HG13 1  
ATOM 570   H HG21 . VAL A 1 38 ? -2.495  4.327   -32.519 1.00 14.11 ?  327 VAL A HG21 1  
ATOM 571   H HG22 . VAL A 1 38 ? -3.022  2.904   -31.620 1.00 64.23 ?  327 VAL A HG22 1  
ATOM 572   H HG23 . VAL A 1 38 ? -4.212  4.062   -32.213 1.00 72.05 ?  327 VAL A HG23 1  
ATOM 573   N N    . HIS A 1 39 ? -1.424  5.187   -27.791 1.00 54.24 ?  328 HIS A N    1  
ATOM 574   C CA   . HIS A 1 39 ? -1.344  5.847   -26.494 1.00 63.51 ?  328 HIS A CA   1  
ATOM 575   C C    . HIS A 1 39 ? 0.062   6.386   -26.244 1.00 34.50 ?  328 HIS A C    1  
ATOM 576   O O    . HIS A 1 39 ? 0.248   7.328   -25.475 1.00 63.34 ?  328 HIS A O    1  
ATOM 577   C CB   . HIS A 1 39 ? -1.736  4.877   -25.379 1.00 32.41 ?  328 HIS A CB   1  
ATOM 578   C CG   . HIS A 1 39 ? -0.658  3.896   -25.033 1.00 51.12 ?  328 HIS A CG   1  
ATOM 579   N ND1  . HIS A 1 39 ? -0.412  2.756   -25.769 1.00 53.34 ?  328 HIS A ND1  1  
ATOM 580   C CD2  . HIS A 1 39 ? 0.242   3.890   -24.021 1.00 54.13 ?  328 HIS A CD2  1  
ATOM 581   C CE1  . HIS A 1 39 ? 0.591   2.090   -25.224 1.00 52.35 ?  328 HIS A CE1  1  
ATOM 582   N NE2  . HIS A 1 39 ? 1.007   2.758   -24.163 1.00 74.31 ?  328 HIS A NE2  1  
ATOM 583   H H    . HIS A 1 39 ? -1.373  4.209   -27.834 1.00 41.35 ?  328 HIS A H    1  
ATOM 584   H HA   . HIS A 1 39 ? -2.037  6.674   -26.499 1.00 50.30 ?  328 HIS A HA   1  
ATOM 585   H HB2  . HIS A 1 39 ? -1.971  5.438   -24.487 1.00 31.14 ?  328 HIS A HB2  1  
ATOM 586   H HB3  . HIS A 1 39 ? -2.607  4.318   -25.687 1.00 42.32 ?  328 HIS A HB3  1  
ATOM 587   H HD1  . HIS A 1 39 ? -0.902  2.476   -26.569 1.00 32.12 ?  328 HIS A HD1  1  
ATOM 588   H HD2  . HIS A 1 39 ? 0.341   4.637   -23.246 1.00 30.44 ?  328 HIS A HD2  1  
ATOM 589   H HE1  . HIS A 1 39 ? 1.002   1.160   -25.586 1.00 64.21 ?  328 HIS A HE1  1  
ATOM 590   N N    . MET A 1 40 ? 1.048   5.780   -26.899 1.00 44.35 ?  329 MET A N    1  
ATOM 591   C CA   . MET A 1 40 ? 2.436   6.199   -26.747 1.00 53.32 ?  329 MET A CA   1  
ATOM 592   C C    . MET A 1 40 ? 2.620   7.645   -27.197 1.00 61.04 ?  329 MET A C    1  
ATOM 593   O O    . MET A 1 40 ? 2.016   8.098   -28.171 1.00 42.14 ?  329 MET A O    1  
ATOM 594   C CB   . MET A 1 40 ? 3.359   5.281   -27.552 1.00 21.24 ?  329 MET A CB   1  
ATOM 595   C CG   . MET A 1 40 ? 4.571   4.802   -26.769 1.00 74.04 ?  329 MET A CG   1  
ATOM 596   S SD   . MET A 1 40 ? 5.153   3.184   -27.314 1.00 62.44 ?  329 MET A SD   1  
ATOM 597   C CE   . MET A 1 40 ? 4.308   2.112   -26.154 1.00 61.24 ?  329 MET A CE   1  
ATOM 598   H H    . MET A 1 40 ? 0.837   5.033   -27.498 1.00 4.45  ?  329 MET A H    1  
ATOM 599   H HA   . MET A 1 40 ? 2.692   6.125   -25.701 1.00 61.42 ?  329 MET A HA   1  
ATOM 600   H HB2  . MET A 1 40 ? 2.798   4.417   -27.870 1.00 5.14  ?  329 MET A HB2  1  
ATOM 601   H HB3  . MET A 1 40 ? 3.708   5.815   -28.422 1.00 12.15 ?  329 MET A HB3  1  
ATOM 602   H HG2  . MET A 1 40 ? 5.371   5.516   -26.895 1.00 10.21 ?  329 MET A HG2  1  
ATOM 603   H HG3  . MET A 1 40 ? 4.306   4.741   -25.724 1.00 44.15 ?  329 MET A HG3  1  
ATOM 604   H HE1  . MET A 1 40 ? 3.579   1.515   -26.680 1.00 3.33  ?  329 MET A HE1  1  
ATOM 605   H HE2  . MET A 1 40 ? 5.027   1.464   -25.673 1.00 51.25 ?  329 MET A HE2  1  
ATOM 606   H HE3  . MET A 1 40 ? 3.809   2.713   -25.407 1.00 61.32 ?  329 MET A HE3  1  
ATOM 607   N N    . PRO A 1 41 ? 3.470   8.388   -26.475 1.00 24.01 ?  330 PRO A N    1  
ATOM 608   C CA   . PRO A 1 41 ? 3.752   9.793   -26.781 1.00 43.23 ?  330 PRO A CA   1  
ATOM 609   C C    . PRO A 1 41 ? 4.550   9.956   -28.070 1.00 31.33 ?  330 PRO A C    1  
ATOM 610   O O    . PRO A 1 41 ? 5.051   8.982   -28.629 1.00 33.23 ?  330 PRO A O    1  
ATOM 611   C CB   . PRO A 1 41 ? 4.576   10.261  -25.579 1.00 24.40 ?  330 PRO A CB   1  
ATOM 612   C CG   . PRO A 1 41 ? 5.208   9.020   -25.048 1.00 61.12 ?  330 PRO A CG   1  
ATOM 613   C CD   . PRO A 1 41 ? 4.224   7.912   -25.301 1.00 73.13 ?  330 PRO A CD   1  
ATOM 614   H HA   . PRO A 1 41 ? 2.844   10.375  -26.846 1.00 73.31 ?  330 PRO A HA   1  
ATOM 615   H HB2  . PRO A 1 41 ? 5.319   10.975  -25.904 1.00 24.15 ?  330 PRO A HB2  1  
ATOM 616   H HB3  . PRO A 1 41 ? 3.926   10.716  -24.848 1.00 30.04 ?  330 PRO A HB3  1  
ATOM 617   H HG2  . PRO A 1 41 ? 6.133   8.827   -25.569 1.00 44.03 ?  330 PRO A HG2  1  
ATOM 618   H HG3  . PRO A 1 41 ? 5.388   9.125   -23.988 1.00 35.30 ?  330 PRO A HG3  1  
ATOM 619   H HD2  . PRO A 1 41 ? 4.741   6.991   -25.523 1.00 32.12 ?  330 PRO A HD2  1  
ATOM 620   H HD3  . PRO A 1 41 ? 3.571   7.785   -24.451 1.00 31.45 ?  330 PRO A HD3  1  
ATOM 621   N N    . GLY A 1 42 ? 4.667   11.196  -28.536 1.00 51.01 ?  331 GLY A N    1  
ATOM 622   C CA   . GLY A 1 42 ? 5.406   11.464  -29.756 1.00 44.33 ?  331 GLY A CA   1  
ATOM 623   C C    . GLY A 1 42 ? 6.854   11.025  -29.665 1.00 60.12 ?  331 GLY A C    1  
ATOM 624   O O    . GLY A 1 42 ? 7.618   11.546  -28.852 1.00 4.14  ?  331 GLY A O    1  
ATOM 625   H H    . GLY A 1 42 ? 4.246   11.935  -28.048 1.00 23.24 ?  331 GLY A H    1  
ATOM 626   H HA2  . GLY A 1 42 ? 4.933   10.940  -30.573 1.00 3.21  ?  331 GLY A HA2  1  
ATOM 627   H HA3  . GLY A 1 42 ? 5.376   12.524  -29.956 1.00 74.13 ?  331 GLY A HA3  1  
ATOM 628   N N    . ASP A 1 43 ? 7.232   10.062  -30.497 1.00 75.20 ?  332 ASP A N    1  
ATOM 629   C CA   . ASP A 1 43 ? 8.599   9.551   -30.507 1.00 50.53 ?  332 ASP A CA   1  
ATOM 630   C C    . ASP A 1 43 ? 8.885   8.787   -31.795 1.00 23.44 ?  332 ASP A C    1  
ATOM 631   O O    . ASP A 1 43 ? 9.537   9.301   -32.703 1.00 1.41  ?  332 ASP A O    1  
ATOM 632   C CB   . ASP A 1 43 ? 8.836   8.646   -29.297 1.00 3.31  ?  332 ASP A CB   1  
ATOM 633   C CG   . ASP A 1 43 ? 10.131  7.865   -29.404 1.00 21.51 ?  332 ASP A CG   1  
ATOM 634   O OD1  . ASP A 1 43 ? 11.181  8.491   -29.657 1.00 65.30 ?  332 ASP A OD1  1  
ATOM 635   O OD2  . ASP A 1 43 ? 10.094  6.627   -29.234 1.00 12.51 -1 332 ASP A OD2  1  
ATOM 636   H H    . ASP A 1 43 ? 6.578   9.685   -31.122 1.00 73.13 ?  332 ASP A H    1  
ATOM 637   H HA   . ASP A 1 43 ? 9.269   10.396  -30.449 1.00 54.24 ?  332 ASP A HA   1  
ATOM 638   H HB2  . ASP A 1 43 ? 8.876   9.252   -28.404 1.00 13.35 ?  332 ASP A HB2  1  
ATOM 639   H HB3  . ASP A 1 43 ? 8.019   7.944   -29.215 1.00 13.44 ?  332 ASP A HB3  1  
ATOM 640   N N    . ALA A 1 44 ? 8.393   7.553   -31.866 1.00 75.13 ?  333 ALA A N    1  
ATOM 641   C CA   . ALA A 1 44 ? 8.594   6.718   -33.043 1.00 74.31 ?  333 ALA A CA   1  
ATOM 642   C C    . ALA A 1 44 ? 7.554   7.020   -34.117 1.00 54.25 ?  333 ALA A C    1  
ATOM 643   O O    . ALA A 1 44 ? 6.485   7.569   -33.842 1.00 24.35 ?  333 ALA A O    1  
ATOM 644   C CB   . ALA A 1 44 ? 8.548   5.246   -32.660 1.00 43.34 ?  333 ALA A CB   1  
ATOM 645   H H    . ALA A 1 44 ? 7.881   7.198   -31.110 1.00 12.00 ?  333 ALA A H    1  
ATOM 646   H HA   . ALA A 1 44 ? 9.577   6.931   -33.440 1.00 1.54  ?  333 ALA A HA   1  
ATOM 647   H HB1  . ALA A 1 44 ? 7.642   4.802   -33.046 1.00 63.54 ?  333 ALA A HB1  1  
ATOM 648   H HB2  . ALA A 1 44 ? 9.404   4.738   -33.078 1.00 33.24 ?  333 ALA A HB2  1  
ATOM 649   H HB3  . ALA A 1 44 ? 8.564   5.154   -31.584 1.00 31.01 ?  333 ALA A HB3  1  
ATOM 650   N N    . PRO A 1 45 ? 7.869   6.656   -35.368 1.00 12.21 ?  334 PRO A N    1  
ATOM 651   C CA   . PRO A 1 45 ? 6.974   6.878   -36.507 1.00 42.44 ?  334 PRO A CA   1  
ATOM 652   C C    . PRO A 1 45 ? 5.738   5.987   -36.455 1.00 63.24 ?  334 PRO A C    1  
ATOM 653   O O    . PRO A 1 45 ? 5.845   4.762   -36.390 1.00 23.23 ?  334 PRO A O    1  
ATOM 654   C CB   . PRO A 1 45 ? 7.842   6.518   -37.715 1.00 31.14 ?  334 PRO A CB   1  
ATOM 655   C CG   . PRO A 1 45 ? 8.858   5.568   -37.183 1.00 30.34 ?  334 PRO A CG   1  
ATOM 656   C CD   . PRO A 1 45 ? 9.125   5.997   -35.767 1.00 71.40 ?  334 PRO A CD   1  
ATOM 657   H HA   . PRO A 1 45 ? 6.669   7.912   -36.576 1.00 64.44 ?  334 PRO A HA   1  
ATOM 658   H HB2  . PRO A 1 45 ? 7.229   6.057   -38.477 1.00 70.21 ?  334 PRO A HB2  1  
ATOM 659   H HB3  . PRO A 1 45 ? 8.304   7.411   -38.109 1.00 13.54 ?  334 PRO A HB3  1  
ATOM 660   H HG2  . PRO A 1 45 ? 8.465   4.562   -37.203 1.00 41.21 ?  334 PRO A HG2  1  
ATOM 661   H HG3  . PRO A 1 45 ? 9.762   5.630   -37.770 1.00 22.33 ?  334 PRO A HG3  1  
ATOM 662   H HD2  . PRO A 1 45 ? 9.325   5.139   -35.144 1.00 44.33 ?  334 PRO A HD2  1  
ATOM 663   H HD3  . PRO A 1 45 ? 9.951   6.691   -35.733 1.00 32.14 ?  334 PRO A HD3  1  
ATOM 664   N N    . TYR A 1 46 ? 4.564   6.610   -36.485 1.00 42.34 ?  335 TYR A N    1  
ATOM 665   C CA   . TYR A 1 46 ? 3.307   5.873   -36.439 1.00 35.44 ?  335 TYR A CA   1  
ATOM 666   C C    . TYR A 1 46 ? 3.180   4.936   -37.637 1.00 61.33 ?  335 TYR A C    1  
ATOM 667   O O    . TYR A 1 46 ? 3.179   5.376   -38.787 1.00 4.33  ?  335 TYR A O    1  
ATOM 668   C CB   . TYR A 1 46 ? 2.124   6.843   -36.409 1.00 13.10 ?  335 TYR A CB   1  
ATOM 669   C CG   . TYR A 1 46 ? 1.640   7.165   -35.013 1.00 34.12 ?  335 TYR A CG   1  
ATOM 670   C CD1  . TYR A 1 46 ? 1.518   8.481   -34.585 1.00 21.21 ?  335 TYR A CD1  1  
ATOM 671   C CD2  . TYR A 1 46 ? 1.305   6.152   -34.122 1.00 71.55 ?  335 TYR A CD2  1  
ATOM 672   C CE1  . TYR A 1 46 ? 1.076   8.779   -33.310 1.00 52.44 ?  335 TYR A CE1  1  
ATOM 673   C CE2  . TYR A 1 46 ? 0.862   6.441   -32.847 1.00 24.32 ?  335 TYR A CE2  1  
ATOM 674   C CZ   . TYR A 1 46 ? 0.750   7.755   -32.444 1.00 11.31 ?  335 TYR A CZ   1  
ATOM 675   O OH   . TYR A 1 46 ? 0.309   8.049   -31.175 1.00 61.34 ?  335 TYR A OH   1  
ATOM 676   H H    . TYR A 1 46 ? 4.543   7.588   -36.537 1.00 22.34 ?  335 TYR A H    1  
ATOM 677   H HA   . TYR A 1 46 ? 3.300   5.284   -35.533 1.00 2.43  ?  335 TYR A HA   1  
ATOM 678   H HB2  . TYR A 1 46 ? 2.415   7.769   -36.880 1.00 11.05 ?  335 TYR A HB2  1  
ATOM 679   H HB3  . TYR A 1 46 ? 1.299   6.410   -36.955 1.00 35.11 ?  335 TYR A HB3  1  
ATOM 680   H HD1  . TYR A 1 46 ? 1.774   9.279   -35.266 1.00 23.13 ?  335 TYR A HD1  1  
ATOM 681   H HD2  . TYR A 1 46 ? 1.394   5.123   -34.440 1.00 22.31 ?  335 TYR A HD2  1  
ATOM 682   H HE1  . TYR A 1 46 ? 0.988   9.808   -32.996 1.00 33.24 ?  335 TYR A HE1  1  
ATOM 683   H HE2  . TYR A 1 46 ? 0.606   5.639   -32.168 1.00 61.13 ?  335 TYR A HE2  1  
ATOM 684   H HH   . TYR A 1 46 ? -0.195  8.866   -31.191 1.00 12.53 ?  335 TYR A HH   1  
ATOM 685   N N    . CYS A 1 47 ? 3.075   3.641   -37.357 1.00 21.35 ?  336 CYS A N    1  
ATOM 686   C CA   . CYS A 1 47 ? 2.947   2.641   -38.410 1.00 43.24 ?  336 CYS A CA   1  
ATOM 687   C C    . CYS A 1 47 ? 1.479   2.376   -38.735 1.00 63.01 ?  336 CYS A C    1  
ATOM 688   O O    . CYS A 1 47 ? 0.590   2.690   -37.943 1.00 3.12  ?  336 CYS A O    1  
ATOM 689   C CB   . CYS A 1 47 ? 3.630   1.337   -37.988 1.00 71.02 ?  336 CYS A CB   1  
ATOM 690   S SG   . CYS A 1 47 ? 2.976   0.620   -36.447 1.00 12.24 ?  336 CYS A SG   1  
ATOM 691   H H    . CYS A 1 47 ? 3.082   3.352   -36.420 1.00 33.00 ?  336 CYS A H    1  
ATOM 692   H HA   . CYS A 1 47 ? 3.435   3.023   -39.293 1.00 64.25 ?  336 CYS A HA   1  
ATOM 693   H HB2  . CYS A 1 47 ? 3.502   0.604   -38.771 1.00 54.13 ?  336 CYS A HB2  1  
ATOM 694   H HB3  . CYS A 1 47 ? 4.684   1.523   -37.844 1.00 31.32 ?  336 CYS A HB3  1  
ATOM 695   N N    . THR A 1 48 ? 1.233   1.797   -39.905 1.00 72.44 ?  337 THR A N    1  
ATOM 696   C CA   . THR A 1 48 ? -0.125  1.490   -40.336 1.00 4.40  ?  337 THR A CA   1  
ATOM 697   C C    . THR A 1 48 ? -0.869  0.683   -39.278 1.00 63.14 ?  337 THR A C    1  
ATOM 698   O O    . THR A 1 48 ? -0.270  -0.022  -38.466 1.00 2.24  ?  337 THR A O    1  
ATOM 699   C CB   . THR A 1 48 ? -0.131  0.706   -41.661 1.00 35.12 ?  337 THR A CB   1  
ATOM 700   O OG1  . THR A 1 48 ? 0.772   -0.403  -41.579 1.00 74.20 ?  337 THR A OG1  1  
ATOM 701   C CG2  . THR A 1 48 ? 0.266   1.604   -42.824 1.00 53.04 ?  337 THR A CG2  1  
ATOM 702   H H    . THR A 1 48 ? 1.984   1.570   -40.493 1.00 22.21 ?  337 THR A H    1  
ATOM 703   H HA   . THR A 1 48 ? -0.643  2.425   -40.493 1.00 23.10 ?  337 THR A HA   1  
ATOM 704   H HB   . THR A 1 48 ? -1.130  0.334   -41.839 1.00 61.30 ?  337 THR A HB   1  
ATOM 705   H HG1  . THR A 1 48 ? 1.673   -0.077  -41.509 1.00 64.41 ?  337 THR A HG1  1  
ATOM 706   H HG21 . THR A 1 48 ? 0.020   2.628   -42.588 1.00 11.11 ?  337 THR A HG21 1  
ATOM 707   H HG22 . THR A 1 48 ? 1.329   1.521   -42.996 1.00 50.51 ?  337 THR A HG22 1  
ATOM 708   H HG23 . THR A 1 48 ? -0.267  1.300   -43.712 1.00 43.25 ?  337 THR A HG23 1  
ATOM 709   N N    . PRO A 1 49 ? -2.206  0.787   -39.285 1.00 10.31 ?  338 PRO A N    1  
ATOM 710   C CA   . PRO A 1 49 ? -3.061  0.072   -38.333 1.00 72.31 ?  338 PRO A CA   1  
ATOM 711   C C    . PRO A 1 49 ? -3.077  -1.432  -38.585 1.00 72.42 ?  338 PRO A C    1  
ATOM 712   O O    . PRO A 1 49 ? -3.087  -2.227  -37.645 1.00 71.41 ?  338 PRO A O    1  
ATOM 713   C CB   . PRO A 1 49 ? -4.447  0.671   -38.581 1.00 34.04 ?  338 PRO A CB   1  
ATOM 714   C CG   . PRO A 1 49 ? -4.402  1.160   -39.988 1.00 34.11 ?  338 PRO A CG   1  
ATOM 715   C CD   . PRO A 1 49 ? -2.987  1.609   -40.226 1.00 73.31 ?  338 PRO A CD   1  
ATOM 716   H HA   . PRO A 1 49 ? -2.762  0.262   -37.312 1.00 5.33  ?  338 PRO A HA   1  
ATOM 717   H HB2  . PRO A 1 49 ? -5.201  -0.094  -38.451 1.00 22.41 ?  338 PRO A HB2  1  
ATOM 718   H HB3  . PRO A 1 49 ? -4.623  1.480   -37.888 1.00 33.24 ?  338 PRO A HB3  1  
ATOM 719   H HG2  . PRO A 1 49 ? -4.659  0.359   -40.663 1.00 61.41 ?  338 PRO A HG2  1  
ATOM 720   H HG3  . PRO A 1 49 ? -5.083  1.989   -40.110 1.00 42.01 ?  338 PRO A HG3  1  
ATOM 721   H HD2  . PRO A 1 49 ? -2.695  1.412   -41.245 1.00 51.54 ?  338 PRO A HD2  1  
ATOM 722   H HD3  . PRO A 1 49 ? -2.881  2.659   -39.996 1.00 24.31 ?  338 PRO A HD3  1  
ATOM 723   N N    . GLU A 1 50 ? -3.081  -1.814  -39.858 1.00 73.10 ?  339 GLU A N    1  
ATOM 724   C CA   . GLU A 1 50 ? -3.097  -3.224  -40.231 1.00 12.52 ?  339 GLU A CA   1  
ATOM 725   C C    . GLU A 1 50 ? -1.908  -3.961  -39.623 1.00 11.34 ?  339 GLU A C    1  
ATOM 726   O O    . GLU A 1 50 ? -2.044  -5.084  -39.136 1.00 52.12 ?  339 GLU A O    1  
ATOM 727   C CB   . GLU A 1 50 ? -3.077  -3.371  -41.754 1.00 63.40 ?  339 GLU A CB   1  
ATOM 728   C CG   . GLU A 1 50 ? -2.038  -2.497  -42.437 1.00 41.32 ?  339 GLU A CG   1  
ATOM 729   C CD   . GLU A 1 50 ? -1.912  -2.791  -43.919 1.00 4.10  ?  339 GLU A CD   1  
ATOM 730   O OE1  . GLU A 1 50 ? -1.461  -1.897  -44.665 1.00 72.32 ?  339 GLU A OE1  1  
ATOM 731   O OE2  . GLU A 1 50 ? -2.263  -3.917  -44.332 1.00 3.32  -1 339 GLU A OE2  1  
ATOM 732   H H    . GLU A 1 50 ? -3.073  -1.133  -40.562 1.00 63.13 ?  339 GLU A H    1  
ATOM 733   H HA   . GLU A 1 50 ? -4.008  -3.659  -39.849 1.00 24.02 ?  339 GLU A HA   1  
ATOM 734   H HB2  . GLU A 1 50 ? -2.870  -4.402  -42.002 1.00 61.12 ?  339 GLU A HB2  1  
ATOM 735   H HB3  . GLU A 1 50 ? -4.051  -3.107  -42.142 1.00 74.44 ?  339 GLU A HB3  1  
ATOM 736   H HG2  . GLU A 1 50 ? -2.322  -1.462  -42.314 1.00 45.41 ?  339 GLU A HG2  1  
ATOM 737   H HG3  . GLU A 1 50 ? -1.081  -2.666  -41.968 1.00 73.52 ?  339 GLU A HG3  1  
ATOM 738   N N    . GLN A 1 51 ? -0.742  -3.323  -39.656 1.00 41.01 ?  340 GLN A N    1  
ATOM 739   C CA   . GLN A 1 51 ? 0.471   -3.919  -39.109 1.00 45.12 ?  340 GLN A CA   1  
ATOM 740   C C    . GLN A 1 51 ? 0.607   -3.609  -37.622 1.00 12.32 ?  340 GLN A C    1  
ATOM 741   O O    . GLN A 1 51 ? 1.159   -4.404  -36.860 1.00 20.32 ?  340 GLN A O    1  
ATOM 742   C CB   . GLN A 1 51 ? 1.700   -3.407  -39.862 1.00 53.54 ?  340 GLN A CB   1  
ATOM 743   C CG   . GLN A 1 51 ? 1.910   -4.078  -41.211 1.00 4.01  ?  340 GLN A CG   1  
ATOM 744   C CD   . GLN A 1 51 ? 2.125   -3.081  -42.331 1.00 74.03 ?  340 GLN A CD   1  
ATOM 745   O OE1  . GLN A 1 51 ? 3.172   -2.437  -42.413 1.00 72.32 ?  340 GLN A OE1  1  
ATOM 746   N NE2  . GLN A 1 51 ? 1.133   -2.946  -43.204 1.00 35.20 ?  340 GLN A NE2  1  
ATOM 747   H H    . GLN A 1 51 ? -0.698  -2.431  -40.057 1.00 72.34 ?  340 GLN A H    1  
ATOM 748   H HA   . GLN A 1 51 ? 0.401   -4.988  -39.237 1.00 44.32 ?  340 GLN A HA   1  
ATOM 749   H HB2  . GLN A 1 51 ? 1.591   -2.345  -40.026 1.00 30.12 ?  340 GLN A HB2  1  
ATOM 750   H HB3  . GLN A 1 51 ? 2.578   -3.582  -39.257 1.00 3.20  ?  340 GLN A HB3  1  
ATOM 751   H HG2  . GLN A 1 51 ? 2.777   -4.718  -41.148 1.00 4.45  ?  340 GLN A HG2  1  
ATOM 752   H HG3  . GLN A 1 51 ? 1.040   -4.675  -41.441 1.00 4.01  ?  340 GLN A HG3  1  
ATOM 753   H HE21 . GLN A 1 51 ? 0.327   -3.491  -43.075 1.00 20.41 ?  340 GLN A HE21 1  
ATOM 754   H HE22 . GLN A 1 51 ? 1.245   -2.308  -43.938 1.00 10.32 ?  340 GLN A HE22 1  
ATOM 755   N N    . TYR A 1 52 ? 0.099   -2.452  -37.215 1.00 35.00 ?  341 TYR A N    1  
ATOM 756   C CA   . TYR A 1 52 ? 0.166   -2.036  -35.819 1.00 24.13 ?  341 TYR A CA   1  
ATOM 757   C C    . TYR A 1 52 ? -0.578  -3.020  -34.922 1.00 13.05 ?  341 TYR A C    1  
ATOM 758   O O    . TYR A 1 52 ? -0.055  -3.468  -33.901 1.00 45.21 ?  341 TYR A O    1  
ATOM 759   C CB   . TYR A 1 52 ? -0.420  -0.633  -35.653 1.00 3.12  ?  341 TYR A CB   1  
ATOM 760   C CG   . TYR A 1 52 ? -0.717  -0.267  -34.217 1.00 55.02 ?  341 TYR A CG   1  
ATOM 761   C CD1  . TYR A 1 52 ? 0.233   -0.456  -33.220 1.00 74.22 ?  341 TYR A CD1  1  
ATOM 762   C CD2  . TYR A 1 52 ? -1.945  0.271   -33.856 1.00 21.40 ?  341 TYR A CD2  1  
ATOM 763   C CE1  . TYR A 1 52 ? -0.034  -0.123  -31.906 1.00 25.14 ?  341 TYR A CE1  1  
ATOM 764   C CE2  . TYR A 1 52 ? -2.221  0.609   -32.545 1.00 42.21 ?  341 TYR A CE2  1  
ATOM 765   C CZ   . TYR A 1 52 ? -1.262  0.409   -31.574 1.00 32.12 ?  341 TYR A CZ   1  
ATOM 766   O OH   . TYR A 1 52 ? -1.531  0.744   -30.267 1.00 74.22 ?  341 TYR A OH   1  
ATOM 767   H H    . TYR A 1 52 ? -0.329  -1.861  -37.868 1.00 3.13  ?  341 TYR A H    1  
ATOM 768   H HA   . TYR A 1 52 ? 1.206   -2.018  -35.528 1.00 25.34 ?  341 TYR A HA   1  
ATOM 769   H HB2  . TYR A 1 52 ? 0.280   0.090   -36.042 1.00 14.22 ?  341 TYR A HB2  1  
ATOM 770   H HB3  . TYR A 1 52 ? -1.344  -0.569  -36.210 1.00 3.11  ?  341 TYR A HB3  1  
ATOM 771   H HD1  . TYR A 1 52 ? 1.194   -0.874  -33.484 1.00 62.31 ?  341 TYR A HD1  1  
ATOM 772   H HD2  . TYR A 1 52 ? -2.695  0.427   -34.619 1.00 73.14 ?  341 TYR A HD2  1  
ATOM 773   H HE1  . TYR A 1 52 ? 0.717   -0.279  -31.146 1.00 3.42  ?  341 TYR A HE1  1  
ATOM 774   H HE2  . TYR A 1 52 ? -3.182  1.026   -32.284 1.00 12.03 ?  341 TYR A HE2  1  
ATOM 775   H HH   . TYR A 1 52 ? -2.298  0.253   -29.961 1.00 1.22  ?  341 TYR A HH   1  
ATOM 776   N N    . LYS A 1 53 ? -1.805  -3.353  -35.309 1.00 3.43  ?  342 LYS A N    1  
ATOM 777   C CA   . LYS A 1 53 ? -2.623  -4.285  -34.543 1.00 64.21 ?  342 LYS A CA   1  
ATOM 778   C C    . LYS A 1 53 ? -2.142  -5.720  -34.737 1.00 3.04  ?  342 LYS A C    1  
ATOM 779   O O    . LYS A 1 53 ? -2.194  -6.531  -33.814 1.00 55.51 ?  342 LYS A O    1  
ATOM 780   C CB   . LYS A 1 53 ? -4.092  -4.168  -34.961 1.00 62.03 ?  342 LYS A CB   1  
ATOM 781   C CG   . LYS A 1 53 ? -5.062  -4.224  -33.795 1.00 22.33 ?  342 LYS A CG   1  
ATOM 782   C CD   . LYS A 1 53 ? -6.503  -4.287  -34.270 1.00 41.11 ?  342 LYS A CD   1  
ATOM 783   C CE   . LYS A 1 53 ? -7.030  -2.909  -34.639 1.00 53.04 ?  342 LYS A CE   1  
ATOM 784   N NZ   . LYS A 1 53 ? -8.405  -2.973  -35.206 1.00 11.32 1  342 LYS A NZ   1  
ATOM 785   H H    . LYS A 1 53 ? -2.168  -2.963  -36.132 1.00 72.10 ?  342 LYS A H    1  
ATOM 786   H HA   . LYS A 1 53 ? -2.534  -4.026  -33.500 1.00 4.00  ?  342 LYS A HA   1  
ATOM 787   H HB2  . LYS A 1 53 ? -4.233  -3.230  -35.477 1.00 51.35 ?  342 LYS A HB2  1  
ATOM 788   H HB3  . LYS A 1 53 ? -4.327  -4.978  -35.637 1.00 4.41  ?  342 LYS A HB3  1  
ATOM 789   H HG2  . LYS A 1 53 ? -4.851  -5.103  -33.204 1.00 43.34 ?  342 LYS A HG2  1  
ATOM 790   H HG3  . LYS A 1 53 ? -4.931  -3.340  -33.188 1.00 13.12 ?  342 LYS A HG3  1  
ATOM 791   H HD2  . LYS A 1 53 ? -6.559  -4.924  -35.140 1.00 73.52 ?  342 LYS A HD2  1  
ATOM 792   H HD3  . LYS A 1 53 ? -7.117  -4.698  -33.481 1.00 54.33 ?  342 LYS A HD3  1  
ATOM 793   H HE2  . LYS A 1 53 ? -7.044  -2.294  -33.751 1.00 72.25 ?  342 LYS A HE2  1  
ATOM 794   H HE3  . LYS A 1 53 ? -6.368  -2.468  -35.370 1.00 21.21 ?  342 LYS A HE3  1  
ATOM 795   H HZ1  . LYS A 1 53 ? -9.065  -3.356  -34.500 1.00 30.02 ?  342 LYS A HZ1  1  
ATOM 796   H HZ2  . LYS A 1 53 ? -8.723  -2.021  -35.482 1.00 74.12 ?  342 LYS A HZ2  1  
ATOM 797   H HZ3  . LYS A 1 53 ? -8.417  -3.587  -36.045 1.00 15.13 ?  342 LYS A HZ3  1  
ATOM 798   N N    . GLU A 1 54 ? -1.671  -6.023  -35.943 1.00 53.23 ?  343 GLU A N    1  
ATOM 799   C CA   . GLU A 1 54 ? -1.179  -7.359  -36.256 1.00 13.31 ?  343 GLU A CA   1  
ATOM 800   C C    . GLU A 1 54 ? 0.116   -7.652  -35.504 1.00 52.53 ?  343 GLU A C    1  
ATOM 801   O O    . GLU A 1 54 ? 0.391   -8.797  -35.141 1.00 42.23 ?  343 GLU A O    1  
ATOM 802   C CB   . GLU A 1 54 ? -0.950  -7.504  -37.761 1.00 0.11  ?  343 GLU A CB   1  
ATOM 803   C CG   . GLU A 1 54 ? -2.198  -7.902  -38.532 1.00 22.31 ?  343 GLU A CG   1  
ATOM 804   C CD   . GLU A 1 54 ? -2.236  -9.383  -38.854 1.00 43.34 ?  343 GLU A CD   1  
ATOM 805   O OE1  . GLU A 1 54 ? -3.286  -10.015 -38.616 1.00 72.42 ?  343 GLU A OE1  1  
ATOM 806   O OE2  . GLU A 1 54 ? -1.217  -9.908  -39.346 1.00 50.43 -1 343 GLU A OE2  1  
ATOM 807   H H    . GLU A 1 54 ? -1.655  -5.332  -36.638 1.00 21.10 ?  343 GLU A H    1  
ATOM 808   H HA   . GLU A 1 54 ? -1.930  -8.070  -35.946 1.00 63.11 ?  343 GLU A HA   1  
ATOM 809   H HB2  . GLU A 1 54 ? -0.596  -6.560  -38.152 1.00 72.52 ?  343 GLU A HB2  1  
ATOM 810   H HB3  . GLU A 1 54 ? -0.195  -8.257  -37.929 1.00 23.42 ?  343 GLU A HB3  1  
ATOM 811   H HG2  . GLU A 1 54 ? -3.066  -7.655  -37.938 1.00 41.05 ?  343 GLU A HG2  1  
ATOM 812   H HG3  . GLU A 1 54 ? -2.227  -7.346  -39.457 1.00 1.14  ?  343 GLU A HG3  1  
ATOM 813   N N    . CYS A 1 55 ? 0.908   -6.611  -35.273 1.00 62.11 ?  344 CYS A N    1  
ATOM 814   C CA   . CYS A 1 55 ? 2.174   -6.755  -34.564 1.00 44.02 ?  344 CYS A CA   1  
ATOM 815   C C    . CYS A 1 55 ? 1.978   -6.589  -33.060 1.00 21.03 ?  344 CYS A C    1  
ATOM 816   O O    . CYS A 1 55 ? 2.644   -7.246  -32.261 1.00 70.20 ?  344 CYS A O    1  
ATOM 817   C CB   . CYS A 1 55 ? 3.187   -5.726  -35.075 1.00 52.50 ?  344 CYS A CB   1  
ATOM 818   S SG   . CYS A 1 55 ? 4.785   -5.761  -34.200 1.00 15.23 ?  344 CYS A SG   1  
ATOM 819   H H    . CYS A 1 55 ? 0.634   -5.722  -35.586 1.00 14.42 ?  344 CYS A H    1  
ATOM 820   H HA   . CYS A 1 55 ? 2.552   -7.747  -34.759 1.00 70.24 ?  344 CYS A HA   1  
ATOM 821   H HB2  . CYS A 1 55 ? 3.381   -5.913  -36.121 1.00 61.54 ?  344 CYS A HB2  1  
ATOM 822   H HB3  . CYS A 1 55 ? 2.771   -4.736  -34.962 1.00 14.43 ?  344 CYS A HB3  1  
ATOM 823   N N    . ALA A 1 56 ? 1.060   -5.705  -32.682 1.00 53.44 ?  345 ALA A N    1  
ATOM 824   C CA   . ALA A 1 56 ? 0.775   -5.455  -31.275 1.00 2.42  ?  345 ALA A CA   1  
ATOM 825   C C    . ALA A 1 56 ? 0.170   -6.686  -30.609 1.00 34.22 ?  345 ALA A C    1  
ATOM 826   O O    . ALA A 1 56 ? 0.472   -6.991  -29.456 1.00 20.52 ?  345 ALA A O    1  
ATOM 827   C CB   . ALA A 1 56 ? -0.160  -4.262  -31.131 1.00 33.23 ?  345 ALA A CB   1  
ATOM 828   H H    . ALA A 1 56 ? 0.562   -5.212  -33.366 1.00 31.31 ?  345 ALA A H    1  
ATOM 829   H HA   . ALA A 1 56 ? 1.706   -5.212  -30.784 1.00 2.42  ?  345 ALA A HA   1  
ATOM 830   H HB1  . ALA A 1 56 ? -0.969  -4.350  -31.841 1.00 13.43 ?  345 ALA A HB1  1  
ATOM 831   H HB2  . ALA A 1 56 ? -0.561  -4.238  -30.129 1.00 32.42 ?  345 ALA A HB2  1  
ATOM 832   H HB3  . ALA A 1 56 ? 0.387   -3.351  -31.320 1.00 44.44 ?  345 ALA A HB3  1  
ATOM 833   N N    . ASP A 1 57 ? -0.686  -7.389  -31.344 1.00 61.40 ?  346 ASP A N    1  
ATOM 834   C CA   . ASP A 1 57 ? -1.333  -8.589  -30.824 1.00 60.52 ?  346 ASP A CA   1  
ATOM 835   C C    . ASP A 1 57 ? -0.306  -9.540  -30.217 1.00 3.32  ?  346 ASP A C    1  
ATOM 836   O O    . ASP A 1 57 ? -0.329  -9.838  -29.023 1.00 21.31 ?  346 ASP A O    1  
ATOM 837   C CB   . ASP A 1 57 ? -2.109  -9.297  -31.935 1.00 3.45  ?  346 ASP A CB   1  
ATOM 838   C CG   . ASP A 1 57 ? -3.606  -9.272  -31.702 1.00 43.34 ?  346 ASP A CG   1  
ATOM 839   O OD1  . ASP A 1 57 ? -4.285  -10.244 -32.094 1.00 24.42 ?  346 ASP A OD1  1  
ATOM 840   O OD2  . ASP A 1 57 ? -4.101  -8.279  -31.128 1.00 33.42 -1 346 ASP A OD2  1  
ATOM 841   H H    . ASP A 1 57 ? -0.886  -7.095  -32.257 1.00 13.44 ?  346 ASP A H    1  
ATOM 842   H HA   . ASP A 1 57 ? -2.024  -8.285  -30.052 1.00 32.43 ?  346 ASP A HA   1  
ATOM 843   H HB2  . ASP A 1 57 ? -1.901  -8.811  -32.877 1.00 74.15 ?  346 ASP A HB2  1  
ATOM 844   H HB3  . ASP A 1 57 ? -1.789  -10.327 -31.989 1.00 35.53 ?  346 ASP A HB3  1  
ATOM 845   N N    . PRO A 1 58 ? 0.617   -10.030 -31.059 1.00 24.13 ?  347 PRO A N    1  
ATOM 846   C CA   . PRO A 1 58 ? 1.668   -10.956 -30.627 1.00 41.44 ?  347 PRO A CA   1  
ATOM 847   C C    . PRO A 1 58 ? 2.701   -10.282 -29.731 1.00 25.24 ?  347 PRO A C    1  
ATOM 848   O O    . PRO A 1 58 ? 3.256   -10.909 -28.828 1.00 64.30 ?  347 PRO A O    1  
ATOM 849   C CB   . PRO A 1 58 ? 2.311   -11.401 -31.944 1.00 41.21 ?  347 PRO A CB   1  
ATOM 850   C CG   . PRO A 1 58 ? 2.039   -10.286 -32.894 1.00 33.23 ?  347 PRO A CG   1  
ATOM 851   C CD   . PRO A 1 58 ? 0.704   -9.719  -32.495 1.00 35.34 ?  347 PRO A CD   1  
ATOM 852   H HA   . PRO A 1 58 ? 1.256   -11.815 -30.118 1.00 13.30 ?  347 PRO A HA   1  
ATOM 853   H HB2  . PRO A 1 58 ? 3.372   -11.546 -31.799 1.00 44.23 ?  347 PRO A HB2  1  
ATOM 854   H HB3  . PRO A 1 58 ? 1.858   -12.322 -32.276 1.00 53.41 ?  347 PRO A HB3  1  
ATOM 855   H HG2  . PRO A 1 58 ? 2.807   -9.533  -32.807 1.00 3.33  ?  347 PRO A HG2  1  
ATOM 856   H HG3  . PRO A 1 58 ? 1.997   -10.666 -33.903 1.00 51.24 ?  347 PRO A HG3  1  
ATOM 857   H HD2  . PRO A 1 58 ? 0.684   -8.651  -32.660 1.00 15.12 ?  347 PRO A HD2  1  
ATOM 858   H HD3  . PRO A 1 58 ? -0.090  -10.203 -33.044 1.00 33.25 ?  347 PRO A HD3  1  
ATOM 859   N N    . ALA A 1 59 ? 2.955   -9.003  -29.986 1.00 21.32 ?  348 ALA A N    1  
ATOM 860   C CA   . ALA A 1 59 ? 3.920   -8.244  -29.200 1.00 43.04 ?  348 ALA A CA   1  
ATOM 861   C C    . ALA A 1 59 ? 3.585   -8.304  -27.713 1.00 13.43 ?  348 ALA A C    1  
ATOM 862   O O    . ALA A 1 59 ? 4.414   -8.705  -26.895 1.00 24.32 ?  348 ALA A O    1  
ATOM 863   C CB   . ALA A 1 59 ? 3.967   -6.800  -29.674 1.00 52.13 ?  348 ALA A CB   1  
ATOM 864   H H    . ALA A 1 59 ? 2.480   -8.559  -30.718 1.00 13.12 ?  348 ALA A H    1  
ATOM 865   H HA   . ALA A 1 59 ? 4.896   -8.681  -29.356 1.00 73.32 ?  348 ALA A HA   1  
ATOM 866   H HB1  . ALA A 1 59 ? 4.618   -6.229  -29.027 1.00 51.35 ?  348 ALA A HB1  1  
ATOM 867   H HB2  . ALA A 1 59 ? 4.347   -6.766  -30.685 1.00 33.35 ?  348 ALA A HB2  1  
ATOM 868   H HB3  . ALA A 1 59 ? 2.974   -6.379  -29.648 1.00 53.33 ?  348 ALA A HB3  1  
ATOM 869   N N    . LEU A 1 60 ? 2.366   -7.901  -27.370 1.00 24.23 ?  349 LEU A N    1  
ATOM 870   C CA   . LEU A 1 60 ? 1.921   -7.908  -25.980 1.00 43.54 ?  349 LEU A CA   1  
ATOM 871   C C    . LEU A 1 60 ? 1.765   -9.335  -25.465 1.00 42.14 ?  349 LEU A C    1  
ATOM 872   O O    . LEU A 1 60 ? 2.220   -9.664  -24.369 1.00 64.01 ?  349 LEU A O    1  
ATOM 873   C CB   . LEU A 1 60 ? 0.596   -7.156  -25.845 1.00 24.13 ?  349 LEU A CB   1  
ATOM 874   C CG   . LEU A 1 60 ? -0.041  -7.165  -24.455 1.00 44.13 ?  349 LEU A CG   1  
ATOM 875   C CD1  . LEU A 1 60 ? 0.686   -6.203  -23.529 1.00 25.51 ?  349 LEU A CD1  1  
ATOM 876   C CD2  . LEU A 1 60 ? -1.518  -6.808  -24.543 1.00 70.43 ?  349 LEU A CD2  1  
ATOM 877   H H    . LEU A 1 60 ? 1.750   -7.592  -28.066 1.00 31.31 ?  349 LEU A H    1  
ATOM 878   H HA   . LEU A 1 60 ? 2.673   -7.405  -25.389 1.00 12.51 ?  349 LEU A HA   1  
ATOM 879   H HB2  . LEU A 1 60 ? 0.769   -6.128  -26.123 1.00 63.31 ?  349 LEU A HB2  1  
ATOM 880   H HB3  . LEU A 1 60 ? -0.108  -7.601  -26.535 1.00 52.31 ?  349 LEU A HB3  1  
ATOM 881   H HG   . LEU A 1 60 ? 0.040   -8.158  -24.034 1.00 10.13 ?  349 LEU A HG   1  
ATOM 882   H HD11 . LEU A 1 60 ? 0.339   -6.346  -22.516 1.00 25.45 ?  349 LEU A HD11 1  
ATOM 883   H HD12 . LEU A 1 60 ? 1.749   -6.394  -23.575 1.00 70.40 ?  349 LEU A HD12 1  
ATOM 884   H HD13 . LEU A 1 60 ? 0.489   -5.187  -23.837 1.00 31.15 ?  349 LEU A HD13 1  
ATOM 885   H HD21 . LEU A 1 60 ? -2.112  -7.701  -24.410 1.00 70.23 ?  349 LEU A HD21 1  
ATOM 886   H HD22 . LEU A 1 60 ? -1.763  -6.095  -23.770 1.00 24.44 ?  349 LEU A HD22 1  
ATOM 887   H HD23 . LEU A 1 60 ? -1.728  -6.377  -25.511 1.00 11.14 ?  349 LEU A HD23 1  
ATOM 888   N N    . ASP A 1 61 ? 1.120   -10.179 -26.265 1.00 50.13 ?  350 ASP A N    1  
ATOM 889   C CA   . ASP A 1 61 ? 0.906   -11.573 -25.891 1.00 53.02 ?  350 ASP A CA   1  
ATOM 890   C C    . ASP A 1 61 ? 2.236   -12.288 -25.676 1.00 23.02 ?  350 ASP A C    1  
ATOM 891   O O    . ASP A 1 61 ? 2.294   -13.329 -25.021 1.00 42.45 ?  350 ASP A O    1  
ATOM 892   C CB   . ASP A 1 61 ? 0.094   -12.292 -26.968 1.00 22.43 ?  350 ASP A CB   1  
ATOM 893   C CG   . ASP A 1 61 ? -0.019  -13.782 -26.710 1.00 72.52 ?  350 ASP A CG   1  
ATOM 894   O OD1  . ASP A 1 61 ? -0.946  -14.189 -25.980 1.00 64.14 ?  350 ASP A OD1  1  
ATOM 895   O OD2  . ASP A 1 61 ? 0.822   -14.542 -27.237 1.00 21.35 -1 350 ASP A OD2  1  
ATOM 896   H H    . ASP A 1 61 ? 0.781   -9.857  -27.126 1.00 20.00 ?  350 ASP A H    1  
ATOM 897   H HA   . ASP A 1 61 ? 0.351   -11.587 -24.966 1.00 11.25 ?  350 ASP A HA   1  
ATOM 898   H HB2  . ASP A 1 61 ? -0.902  -11.875 -26.998 1.00 2.13  ?  350 ASP A HB2  1  
ATOM 899   H HB3  . ASP A 1 61 ? 0.571   -12.146 -27.927 1.00 12.42 ?  350 ASP A HB3  1  
ATOM 900   N N    . PHE A 1 62 ? 3.303   -11.723 -26.232 1.00 14.02 ?  351 PHE A N    1  
ATOM 901   C CA   . PHE A 1 62 ? 4.633   -12.308 -26.103 1.00 53.15 ?  351 PHE A CA   1  
ATOM 902   C C    . PHE A 1 62 ? 5.335   -11.792 -24.851 1.00 44.51 ?  351 PHE A C    1  
ATOM 903   O O    . PHE A 1 62 ? 5.804   -12.572 -24.022 1.00 30.13 ?  351 PHE A O    1  
ATOM 904   C CB   . PHE A 1 62 ? 5.475   -11.990 -27.341 1.00 21.44 ?  351 PHE A CB   1  
ATOM 905   C CG   . PHE A 1 62 ? 6.948   -12.191 -27.131 1.00 54.44 ?  351 PHE A CG   1  
ATOM 906   C CD1  . PHE A 1 62 ? 7.734   -11.169 -26.621 1.00 4.40  ?  351 PHE A CD1  1  
ATOM 907   C CD2  . PHE A 1 62 ? 7.548   -13.400 -27.443 1.00 50.14 ?  351 PHE A CD2  1  
ATOM 908   C CE1  . PHE A 1 62 ? 9.090   -11.350 -26.428 1.00 74.41 ?  351 PHE A CE1  1  
ATOM 909   C CE2  . PHE A 1 62 ? 8.904   -13.587 -27.251 1.00 12.21 ?  351 PHE A CE2  1  
ATOM 910   C CZ   . PHE A 1 62 ? 9.676   -12.562 -26.742 1.00 23.11 ?  351 PHE A CZ   1  
ATOM 911   H H    . PHE A 1 62 ? 3.193   -10.893 -26.742 1.00 22.22 ?  351 PHE A H    1  
ATOM 912   H HA   . PHE A 1 62 ? 4.517   -13.378 -26.022 1.00 12.34 ?  351 PHE A HA   1  
ATOM 913   H HB2  . PHE A 1 62 ? 5.165   -12.632 -28.153 1.00 22.02 ?  351 PHE A HB2  1  
ATOM 914   H HB3  . PHE A 1 62 ? 5.315   -10.960 -27.622 1.00 14.23 ?  351 PHE A HB3  1  
ATOM 915   H HD1  . PHE A 1 62 ? 7.277   -10.222 -26.375 1.00 60.11 ?  351 PHE A HD1  1  
ATOM 916   H HD2  . PHE A 1 62 ? 6.945   -14.204 -27.841 1.00 11.01 ?  351 PHE A HD2  1  
ATOM 917   H HE1  . PHE A 1 62 ? 9.691   -10.547 -26.030 1.00 33.03 ?  351 PHE A HE1  1  
ATOM 918   H HE2  . PHE A 1 62 ? 9.358   -14.536 -27.498 1.00 3.23  ?  351 PHE A HE2  1  
ATOM 919   H HZ   . PHE A 1 62 ? 10.735  -12.705 -26.592 1.00 35.31 ?  351 PHE A HZ   1  
ATOM 920   N N    . LEU A 1 63 ? 5.403   -10.471 -24.720 1.00 53.22 ?  352 LEU A N    1  
ATOM 921   C CA   . LEU A 1 63 ? 6.049   -9.849  -23.570 1.00 74.13 ?  352 LEU A CA   1  
ATOM 922   C C    . LEU A 1 63 ? 5.275   -10.141 -22.288 1.00 55.43 ?  352 LEU A C    1  
ATOM 923   O O    . LEU A 1 63 ? 5.849   -10.181 -21.199 1.00 31.32 ?  352 LEU A O    1  
ATOM 924   C CB   . LEU A 1 63 ? 6.160   -8.338  -23.778 1.00 61.52 ?  352 LEU A CB   1  
ATOM 925   C CG   . LEU A 1 63 ? 4.919   -7.518  -23.424 1.00 51.32 ?  352 LEU A CG   1  
ATOM 926   C CD1  . LEU A 1 63 ? 4.974   -7.066  -21.973 1.00 43.25 ?  352 LEU A CD1  1  
ATOM 927   C CD2  . LEU A 1 63 ? 4.789   -6.320  -24.353 1.00 55.32 ?  352 LEU A CD2  1  
ATOM 928   H H    . LEU A 1 63 ? 5.012   -9.901  -25.413 1.00 43.21 ?  352 LEU A H    1  
ATOM 929   H HA   . LEU A 1 63 ? 7.040   -10.266 -23.480 1.00 61.30 ?  352 LEU A HA   1  
ATOM 930   H HB2  . LEU A 1 63 ? 6.977   -7.980  -23.170 1.00 72.44 ?  352 LEU A HB2  1  
ATOM 931   H HB3  . LEU A 1 63 ? 6.386   -8.165  -24.820 1.00 12.40 ?  352 LEU A HB3  1  
ATOM 932   H HG   . LEU A 1 63 ? 4.040   -8.135  -23.548 1.00 65.14 ?  352 LEU A HG   1  
ATOM 933   H HD11 . LEU A 1 63 ? 3.979   -7.083  -21.552 1.00 70.44 ?  352 LEU A HD11 1  
ATOM 934   H HD12 . LEU A 1 63 ? 5.614   -7.731  -21.413 1.00 71.02 ?  352 LEU A HD12 1  
ATOM 935   H HD13 . LEU A 1 63 ? 5.369   -6.062  -21.924 1.00 43.45 ?  352 LEU A HD13 1  
ATOM 936   H HD21 . LEU A 1 63 ? 5.363   -5.494  -23.959 1.00 33.12 ?  352 LEU A HD21 1  
ATOM 937   H HD22 . LEU A 1 63 ? 5.161   -6.582  -25.332 1.00 74.13 ?  352 LEU A HD22 1  
ATOM 938   H HD23 . LEU A 1 63 ? 3.750   -6.033  -24.428 1.00 74.20 ?  352 LEU A HD23 1  
ATOM 939   N N    . VAL A 1 64 ? 3.969   -10.347 -22.424 1.00 72.42 ?  353 VAL A N    1  
ATOM 940   C CA   . VAL A 1 64 ? 3.117   -10.639 -21.278 1.00 62.01 ?  353 VAL A CA   1  
ATOM 941   C C    . VAL A 1 64 ? 3.394   -12.032 -20.728 1.00 23.44 ?  353 VAL A C    1  
ATOM 942   O O    . VAL A 1 64 ? 3.200   -12.292 -19.541 1.00 2.41  ?  353 VAL A O    1  
ATOM 943   C CB   . VAL A 1 64 ? 1.625   -10.531 -21.646 1.00 61.12 ?  353 VAL A CB   1  
ATOM 944   C CG1  . VAL A 1 64 ? 1.203   -11.707 -22.514 1.00 3.21  ?  353 VAL A CG1  1  
ATOM 945   C CG2  . VAL A 1 64 ? 0.771   -10.453 -20.390 1.00 13.41 ?  353 VAL A CG2  1  
ATOM 946   H H    . VAL A 1 64 ? 3.569   -10.302 -23.318 1.00 21.21 ?  353 VAL A H    1  
ATOM 947   H HA   . VAL A 1 64 ? 3.330   -9.910  -20.510 1.00 31.22 ?  353 VAL A HA   1  
ATOM 948   H HB   . VAL A 1 64 ? 1.479   -9.623  -22.212 1.00 43.51 ?  353 VAL A HB   1  
ATOM 949   H HG11 . VAL A 1 64 ? 1.090   -12.586 -21.899 1.00 53.43 ?  353 VAL A HG11 1  
ATOM 950   H HG12 . VAL A 1 64 ? 0.262   -11.480 -22.995 1.00 62.32 ?  353 VAL A HG12 1  
ATOM 951   H HG13 . VAL A 1 64 ? 1.957   -11.888 -23.266 1.00 33.34 ?  353 VAL A HG13 1  
ATOM 952   H HG21 . VAL A 1 64 ? -0.119  -9.877  -20.595 1.00 50.43 ?  353 VAL A HG21 1  
ATOM 953   H HG22 . VAL A 1 64 ? 0.492   -11.448 -20.081 1.00 74.22 ?  353 VAL A HG22 1  
ATOM 954   H HG23 . VAL A 1 64 ? 1.334   -9.975  -19.601 1.00 3.50  ?  353 VAL A HG23 1  
ATOM 955   N N    . GLU A 1 65 ? 3.850   -12.927 -21.599 1.00 55.21 ?  354 GLU A N    1  
ATOM 956   C CA   . GLU A 1 65 ? 4.154   -14.296 -21.201 1.00 71.01 ?  354 GLU A CA   1  
ATOM 957   C C    . GLU A 1 65 ? 5.615   -14.429 -20.782 1.00 2.34  ?  354 GLU A C    1  
ATOM 958   O O    . GLU A 1 65 ? 5.925   -14.994 -19.733 1.00 13.43 ?  354 GLU A O    1  
ATOM 959   C CB   . GLU A 1 65 ? 3.849   -15.264 -22.345 1.00 12.52 ?  354 GLU A CB   1  
ATOM 960   C CG   . GLU A 1 65 ? 2.405   -15.218 -22.814 1.00 30.32 ?  354 GLU A CG   1  
ATOM 961   C CD   . GLU A 1 65 ? 1.559   -16.321 -22.208 1.00 13.55 ?  354 GLU A CD   1  
ATOM 962   O OE1  . GLU A 1 65 ? 1.560   -16.456 -20.967 1.00 51.10 ?  354 GLU A OE1  1  
ATOM 963   O OE2  . GLU A 1 65 ? 0.896   -17.050 -22.976 1.00 4.33  -1 354 GLU A OE2  1  
ATOM 964   H H    . GLU A 1 65 ? 3.984   -12.660 -22.533 1.00 5.32  ?  354 GLU A H    1  
ATOM 965   H HA   . GLU A 1 65 ? 3.527   -14.542 -20.357 1.00 24.35 ?  354 GLU A HA   1  
ATOM 966   H HB2  . GLU A 1 65 ? 4.487   -15.024 -23.184 1.00 64.33 ?  354 GLU A HB2  1  
ATOM 967   H HB3  . GLU A 1 65 ? 4.066   -16.270 -22.017 1.00 71.24 ?  354 GLU A HB3  1  
ATOM 968   H HG2  . GLU A 1 65 ? 1.980   -14.265 -22.535 1.00 1.53  ?  354 GLU A HG2  1  
ATOM 969   H HG3  . GLU A 1 65 ? 2.385   -15.318 -23.890 1.00 73.55 ?  354 GLU A HG3  1  
ATOM 970   N N    . LYS A 1 66 ? 6.512   -13.905 -21.612 1.00 10.52 ?  355 LYS A N    1  
ATOM 971   C CA   . LYS A 1 66 ? 7.942   -13.963 -21.329 1.00 24.10 ?  355 LYS A CA   1  
ATOM 972   C C    . LYS A 1 66 ? 8.369   -12.802 -20.437 1.00 51.34 ?  355 LYS A C    1  
ATOM 973   O O    . LYS A 1 66 ? 8.871   -13.008 -19.333 1.00 40.03 ?  355 LYS A O    1  
ATOM 974   C CB   . LYS A 1 66 ? 8.740   -13.938 -22.635 1.00 25.11 ?  355 LYS A CB   1  
ATOM 975   C CG   . LYS A 1 66 ? 9.273   -15.299 -23.049 1.00 41.33 ?  355 LYS A CG   1  
ATOM 976   C CD   . LYS A 1 66 ? 8.152   -16.313 -23.204 1.00 72.23 ?  355 LYS A CD   1  
ATOM 977   C CE   . LYS A 1 66 ? 7.563   -16.283 -24.606 1.00 75.51 ?  355 LYS A CE   1  
ATOM 978   N NZ   . LYS A 1 66 ? 6.755   -15.056 -24.842 1.00 55.34 1  355 LYS A NZ   1  
ATOM 979   H H    . LYS A 1 66 ? 6.204   -13.467 -22.433 1.00 52.30 ?  355 LYS A H    1  
ATOM 980   H HA   . LYS A 1 66 ? 8.140   -14.890 -20.814 1.00 12.41 ?  355 LYS A HA   1  
ATOM 981   H HB2  . LYS A 1 66 ? 8.104   -13.568 -23.425 1.00 31.52 ?  355 LYS A HB2  1  
ATOM 982   H HB3  . LYS A 1 66 ? 9.580   -13.267 -22.516 1.00 23.20 ?  355 LYS A HB3  1  
ATOM 983   H HG2  . LYS A 1 66 ? 9.789   -15.202 -23.992 1.00 0.42  ?  355 LYS A HG2  1  
ATOM 984   H HG3  . LYS A 1 66 ? 9.962   -15.650 -22.293 1.00 44.51 ?  355 LYS A HG3  1  
ATOM 985   H HD2  . LYS A 1 66 ? 8.542   -17.301 -23.010 1.00 42.10 ?  355 LYS A HD2  1  
ATOM 986   H HD3  . LYS A 1 66 ? 7.372   -16.086 -22.490 1.00 15.42 ?  355 LYS A HD3  1  
ATOM 987   H HE2  . LYS A 1 66 ? 8.371   -16.315 -25.322 1.00 60.13 ?  355 LYS A HE2  1  
ATOM 988   H HE3  . LYS A 1 66 ? 6.933   -17.150 -24.735 1.00 70.10 ?  355 LYS A HE3  1  
ATOM 989   H HZ1  . LYS A 1 66 ? 6.084   -15.214 -25.621 1.00 2.32  ?  355 LYS A HZ1  1  
ATOM 990   H HZ2  . LYS A 1 66 ? 6.219   -14.810 -23.984 1.00 32.34 ?  355 LYS A HZ2  1  
ATOM 991   H HZ3  . LYS A 1 66 ? 7.376   -14.260 -25.090 1.00 21.21 ?  355 LYS A HZ3  1  
ATOM 992   N N    . ASP A 1 67 ? 8.163   -11.582 -20.923 1.00 35.24 ?  356 ASP A N    1  
ATOM 993   C CA   . ASP A 1 67 ? 8.523   -10.388 -20.168 1.00 31.04 ?  356 ASP A CA   1  
ATOM 994   C C    . ASP A 1 67 ? 7.528   -10.137 -19.040 1.00 13.20 ?  356 ASP A C    1  
ATOM 995   O O    . ASP A 1 67 ? 6.827   -9.126  -19.032 1.00 52.43 ?  356 ASP A O    1  
ATOM 996   C CB   . ASP A 1 67 ? 8.582   -9.172  -21.093 1.00 64.14 ?  356 ASP A CB   1  
ATOM 997   C CG   . ASP A 1 67 ? 9.657   -8.184  -20.685 1.00 22.34 ?  356 ASP A CG   1  
ATOM 998   O OD1  . ASP A 1 67 ? 9.312   -7.153  -20.069 1.00 14.25 ?  356 ASP A OD1  1  
ATOM 999   O OD2  . ASP A 1 67 ? 10.842  -8.442  -20.980 1.00 24.22 -1 356 ASP A OD2  1  
ATOM 1000  H H    . ASP A 1 67 ? 7.758   -11.483 -21.810 1.00 13.21 ?  356 ASP A H    1  
ATOM 1001  H HA   . ASP A 1 67 ? 9.501   -10.550 -19.740 1.00 53.44 ?  356 ASP A HA   1  
ATOM 1002  H HB2  . ASP A 1 67 ? 8.788   -9.504  -22.101 1.00 33.42 ?  356 ASP A HB2  1  
ATOM 1003  H HB3  . ASP A 1 67 ? 7.627   -8.667  -21.074 1.00 55.24 ?  356 ASP A HB3  1  
ATOM 1004  N N    . ASN A 1 68 ? 7.472   -11.065 -18.089 1.00 11.25 ?  357 ASN A N    1  
ATOM 1005  C CA   . ASN A 1 68 ? 6.561   -10.945 -16.957 1.00 73.22 ?  357 ASN A CA   1  
ATOM 1006  C C    . ASN A 1 68 ? 7.228   -10.209 -15.798 1.00 0.50  ?  357 ASN A C    1  
ATOM 1007  O O    . ASN A 1 68 ? 6.672   -9.255  -15.255 1.00 45.30 ?  357 ASN A O    1  
ATOM 1008  C CB   . ASN A 1 68 ? 6.099   -12.330 -16.498 1.00 63.43 ?  357 ASN A CB   1  
ATOM 1009  C CG   . ASN A 1 68 ? 5.474   -12.302 -15.116 1.00 13.33 ?  357 ASN A CG   1  
ATOM 1010  O OD1  . ASN A 1 68 ? 5.814   -13.112 -14.253 1.00 65.33 ?  357 ASN A OD1  1  
ATOM 1011  N ND2  . ASN A 1 68 ? 4.555   -11.368 -14.902 1.00 43.05 ?  357 ASN A ND2  1  
ATOM 1012  H H    . ASN A 1 68 ? 8.056   -11.849 -18.151 1.00 22.54 ?  357 ASN A H    1  
ATOM 1013  H HA   . ASN A 1 68 ? 5.702   -10.378 -17.282 1.00 73.42 ?  357 ASN A HA   1  
ATOM 1014  H HB2  . ASN A 1 68 ? 5.367   -12.708 -17.196 1.00 33.33 ?  357 ASN A HB2  1  
ATOM 1015  H HB3  . ASN A 1 68 ? 6.947   -12.997 -16.476 1.00 14.10 ?  357 ASN A HB3  1  
ATOM 1016  H HD21 . ASN A 1 68 ? 4.335   -10.757 -15.636 1.00 13.34 ?  357 ASN A HD21 1  
ATOM 1017  H HD22 . ASN A 1 68 ? 4.135   -11.327 -14.017 1.00 4.40  ?  357 ASN A HD22 1  
ATOM 1018  N N    . GLU A 1 69 ? 8.422   -10.660 -15.428 1.00 74.44 ?  358 GLU A N    1  
ATOM 1019  C CA   . GLU A 1 69 ? 9.163   -10.043 -14.333 1.00 64.53 ?  358 GLU A CA   1  
ATOM 1020  C C    . GLU A 1 69 ? 10.118  -8.975  -14.857 1.00 70.23 ?  358 GLU A C    1  
ATOM 1021  O O    . GLU A 1 69 ? 10.378  -7.976  -14.185 1.00 44.10 ?  358 GLU A O    1  
ATOM 1022  C CB   . GLU A 1 69 ? 9.946   -11.105 -13.556 1.00 31.52 ?  358 GLU A CB   1  
ATOM 1023  C CG   . GLU A 1 69 ? 9.067   -12.006 -12.704 1.00 62.31 ?  358 GLU A CG   1  
ATOM 1024  C CD   . GLU A 1 69 ? 9.703   -13.356 -12.436 1.00 34.34 ?  358 GLU A CD   1  
ATOM 1025  O OE1  . GLU A 1 69 ? 9.928   -13.682 -11.251 1.00 71.42 ?  358 GLU A OE1  1  
ATOM 1026  O OE2  . GLU A 1 69 ? 9.976   -14.087 -13.411 1.00 11.42 -1 358 GLU A OE2  1  
ATOM 1027  H H    . GLU A 1 69 ? 8.813   -11.424 -15.899 1.00 10.41 ?  358 GLU A H    1  
ATOM 1028  H HA   . GLU A 1 69 ? 8.450   -9.578  -13.670 1.00 41.15 ?  358 GLU A HA   1  
ATOM 1029  H HB2  . GLU A 1 69 ? 10.486  -11.723 -14.258 1.00 13.24 ?  358 GLU A HB2  1  
ATOM 1030  H HB3  . GLU A 1 69 ? 10.653  -10.610 -12.908 1.00 13.34 ?  358 GLU A HB3  1  
ATOM 1031  H HG2  . GLU A 1 69 ? 8.883   -11.518 -11.759 1.00 55.23 ?  358 GLU A HG2  1  
ATOM 1032  H HG3  . GLU A 1 69 ? 8.130   -12.162 -13.217 1.00 52.35 ?  358 GLU A HG3  1  
ATOM 1033  N N    . TYR A 1 70 ? 10.638  -9.192  -16.060 1.00 60.44 ?  359 TYR A N    1  
ATOM 1034  C CA   . TYR A 1 70 ? 11.566  -8.251  -16.674 1.00 35.43 ?  359 TYR A CA   1  
ATOM 1035  C C    . TYR A 1 70 ? 10.967  -6.849  -16.722 1.00 31.41 ?  359 TYR A C    1  
ATOM 1036  O O    . TYR A 1 70 ? 11.690  -5.851  -16.721 1.00 21.34 ?  359 TYR A O    1  
ATOM 1037  C CB   . TYR A 1 70 ? 11.932  -8.709  -18.086 1.00 44.35 ?  359 TYR A CB   1  
ATOM 1038  C CG   . TYR A 1 70 ? 12.896  -7.784  -18.792 1.00 21.12 ?  359 TYR A CG   1  
ATOM 1039  C CD1  . TYR A 1 70 ? 14.256  -8.066  -18.834 1.00 4.44  ?  359 TYR A CD1  1  
ATOM 1040  C CD2  . TYR A 1 70 ? 12.448  -6.628  -19.420 1.00 51.23 ?  359 TYR A CD2  1  
ATOM 1041  C CE1  . TYR A 1 70 ? 15.141  -7.222  -19.478 1.00 71.55 ?  359 TYR A CE1  1  
ATOM 1042  C CE2  . TYR A 1 70 ? 13.325  -5.779  -20.067 1.00 35.34 ?  359 TYR A CE2  1  
ATOM 1043  C CZ   . TYR A 1 70 ? 14.671  -6.081  -20.094 1.00 73.42 ?  359 TYR A CZ   1  
ATOM 1044  O OH   . TYR A 1 70 ? 15.549  -5.239  -20.737 1.00 21.12 ?  359 TYR A OH   1  
ATOM 1045  H H    . TYR A 1 70 ? 10.392  -10.007 -16.547 1.00 43.01 ?  359 TYR A H    1  
ATOM 1046  H HA   . TYR A 1 70 ? 12.461  -8.227  -16.070 1.00 22.24 ?  359 TYR A HA   1  
ATOM 1047  H HB2  . TYR A 1 70 ? 12.388  -9.685  -18.033 1.00 41.21 ?  359 TYR A HB2  1  
ATOM 1048  H HB3  . TYR A 1 70 ? 11.033  -8.769  -18.682 1.00 13.41 ?  359 TYR A HB3  1  
ATOM 1049  H HD1  . TYR A 1 70 ? 14.621  -8.961  -18.351 1.00 30.35 ?  359 TYR A HD1  1  
ATOM 1050  H HD2  . TYR A 1 70 ? 11.393  -6.394  -19.398 1.00 72.01 ?  359 TYR A HD2  1  
ATOM 1051  H HE1  . TYR A 1 70 ? 16.195  -7.458  -19.499 1.00 51.31 ?  359 TYR A HE1  1  
ATOM 1052  H HE2  . TYR A 1 70 ? 12.958  -4.886  -20.548 1.00 71.01 ?  359 TYR A HE2  1  
ATOM 1053  H HH   . TYR A 1 70 ? 15.377  -4.333  -20.470 1.00 10.12 ?  359 TYR A HH   1  
ATOM 1054  N N    . CYS A 1 71 ? 9.640   -6.780  -16.762 1.00 3.01  ?  360 CYS A N    1  
ATOM 1055  C CA   . CYS A 1 71 ? 8.941   -5.501  -16.810 1.00 11.13 ?  360 CYS A CA   1  
ATOM 1056  C C    . CYS A 1 71 ? 8.567   -5.033  -15.407 1.00 10.42 ?  360 CYS A C    1  
ATOM 1057  O O    . CYS A 1 71 ? 7.564   -4.346  -15.217 1.00 44.22 ?  360 CYS A O    1  
ATOM 1058  C CB   . CYS A 1 71 ? 7.684   -5.616  -17.674 1.00 65.35 ?  360 CYS A CB   1  
ATOM 1059  S SG   . CYS A 1 71 ? 7.117   -4.033  -18.376 1.00 72.02 ?  360 CYS A SG   1  
ATOM 1060  H H    . CYS A 1 71 ? 9.118   -7.610  -16.761 1.00 30.13 ?  360 CYS A H    1  
ATOM 1061  H HA   . CYS A 1 71 ? 9.607   -4.775  -17.253 1.00 42.02 ?  360 CYS A HA   1  
ATOM 1062  H HB2  . CYS A 1 71 ? 7.882   -6.287  -18.497 1.00 50.04 ?  360 CYS A HB2  1  
ATOM 1063  H HB3  . CYS A 1 71 ? 6.881   -6.017  -17.075 1.00 23.01 ?  360 CYS A HB3  1  
ATOM 1064  N N    . VAL A 1 72 ? 9.382   -5.410  -14.426 1.00 13.44 ?  361 VAL A N    1  
ATOM 1065  C CA   . VAL A 1 72 ? 9.137   -5.029  -13.040 1.00 13.10 ?  361 VAL A CA   1  
ATOM 1066  C C    . VAL A 1 72 ? 9.877   -3.744  -12.686 1.00 71.23 ?  361 VAL A C    1  
ATOM 1067  O O    . VAL A 1 72 ? 10.963  -3.478  -13.201 1.00 12.24 ?  361 VAL A O    1  
ATOM 1068  C CB   . VAL A 1 72 ? 9.569   -6.142  -12.067 1.00 24.13 ?  361 VAL A CB   1  
ATOM 1069  C CG1  . VAL A 1 72 ? 11.086  -6.238  -12.005 1.00 24.21 ?  361 VAL A CG1  1  
ATOM 1070  C CG2  . VAL A 1 72 ? 8.985   -5.896  -10.684 1.00 42.04 ?  361 VAL A CG2  1  
ATOM 1071  H H    . VAL A 1 72 ? 10.166  -5.957  -14.641 1.00 61.24 ?  361 VAL A H    1  
ATOM 1072  H HA   . VAL A 1 72 ? 8.076   -4.867  -12.921 1.00 21.12 ?  361 VAL A HA   1  
ATOM 1073  H HB   . VAL A 1 72 ? 9.185   -7.082  -12.435 1.00 53.43 ?  361 VAL A HB   1  
ATOM 1074  H HG11 . VAL A 1 72 ? 11.369  -7.214  -11.640 1.00 21.12 ?  361 VAL A HG11 1  
ATOM 1075  H HG12 . VAL A 1 72 ? 11.497  -6.089  -12.992 1.00 64.10 ?  361 VAL A HG12 1  
ATOM 1076  H HG13 . VAL A 1 72 ? 11.467  -5.479  -11.337 1.00 72.14 ?  361 VAL A HG13 1  
ATOM 1077  H HG21 . VAL A 1 72 ? 7.933   -5.663  -10.774 1.00 53.45 ?  361 VAL A HG21 1  
ATOM 1078  H HG22 . VAL A 1 72 ? 9.107   -6.782  -10.080 1.00 4.02  ?  361 VAL A HG22 1  
ATOM 1079  H HG23 . VAL A 1 72 ? 9.498   -5.068  -10.218 1.00 15.10 ?  361 VAL A HG23 1  
ATOM 1080  N N    . CYS A 1 73 ? 9.283   -2.950  -11.802 1.00 34.51 ?  362 CYS A N    1  
ATOM 1081  C CA   . CYS A 1 73 ? 9.885   -1.691  -11.377 1.00 13.45 ?  362 CYS A CA   1  
ATOM 1082  C C    . CYS A 1 73 ? 9.909   -1.586  -9.855  1.00 63.24 ?  362 CYS A C    1  
ATOM 1083  O O    . CYS A 1 73 ? 9.096   -2.205  -9.168  1.00 51.11 ?  362 CYS A O    1  
ATOM 1084  C CB   . CYS A 1 73 ? 9.115   -0.508  -11.968 1.00 20.55 ?  362 CYS A CB   1  
ATOM 1085  S SG   . CYS A 1 73 ? 10.080  1.034   -12.063 1.00 32.31 ?  362 CYS A SG   1  
ATOM 1086  H H    . CYS A 1 73 ? 8.417   -3.216  -11.426 1.00 61.35 ?  362 CYS A H    1  
ATOM 1087  H HA   . CYS A 1 73 ? 10.899  -1.668  -11.743 1.00 41.04 ?  362 CYS A HA   1  
ATOM 1088  H HB2  . CYS A 1 73 ? 8.799   -0.759  -12.970 1.00 73.23 ?  362 CYS A HB2  1  
ATOM 1089  H HB3  . CYS A 1 73 ? 8.243   -0.315  -11.359 1.00 42.34 ?  362 CYS A HB3  1  
ATOM 1090  N N    . GLU A 1 74 ? 10.847  -0.801  -9.336  1.00 72.45 ?  363 GLU A N    1  
ATOM 1091  C CA   . GLU A 1 74 ? 10.977  -0.616  -7.896  1.00 4.22  ?  363 GLU A CA   1  
ATOM 1092  C C    . GLU A 1 74 ? 10.275  0.662   -7.445  1.00 64.13 ?  363 GLU A C    1  
ATOM 1093  O O    . GLU A 1 74 ? 9.992   1.545   -8.254  1.00 25.42 ?  363 GLU A O    1  
ATOM 1094  C CB   . GLU A 1 74 ? 12.454  -0.567  -7.497  1.00 23.54 ?  363 GLU A CB   1  
ATOM 1095  C CG   . GLU A 1 74 ? 13.249  0.494   -8.237  1.00 43.54 ?  363 GLU A CG   1  
ATOM 1096  C CD   . GLU A 1 74 ? 14.700  0.547   -7.800  1.00 71.22 ?  363 GLU A CD   1  
ATOM 1097  O OE1  . GLU A 1 74 ? 15.162  -0.420  -7.158  1.00 61.54 ?  363 GLU A OE1  1  
ATOM 1098  O OE2  . GLU A 1 74 ? 15.374  1.554   -8.100  1.00 32.52 -1 363 GLU A OE2  1  
ATOM 1099  H H    . GLU A 1 74 ? 11.465  -0.334  -9.937  1.00 40.35 ?  363 GLU A H    1  
ATOM 1100  H HA   . GLU A 1 74 ? 10.510  -1.460  -7.410  1.00 4.43  ?  363 GLU A HA   1  
ATOM 1101  H HB2  . GLU A 1 74 ? 12.521  -0.366  -6.438  1.00 12.53 ?  363 GLU A HB2  1  
ATOM 1102  H HB3  . GLU A 1 74 ? 12.900  -1.529  -7.700  1.00 34.32 ?  363 GLU A HB3  1  
ATOM 1103  H HG2  . GLU A 1 74 ? 13.216  0.279   -9.294  1.00 50.04 ?  363 GLU A HG2  1  
ATOM 1104  H HG3  . GLU A 1 74 ? 12.798  1.458   -8.053  1.00 75.34 ?  363 GLU A HG3  1  
ATOM 1105  N N    . MET A 1 75 ? 9.995   0.751   -6.149  1.00 71.40 ?  364 MET A N    1  
ATOM 1106  C CA   . MET A 1 75 ? 9.327   1.921   -5.590  1.00 35.43 ?  364 MET A CA   1  
ATOM 1107  C C    . MET A 1 75 ? 10.115  3.192   -5.888  1.00 20.02 ?  364 MET A C    1  
ATOM 1108  O O    . MET A 1 75 ? 11.306  3.154   -6.199  1.00 71.11 ?  364 MET A O    1  
ATOM 1109  C CB   . MET A 1 75 ? 9.148   1.759   -4.079  1.00 54.24 ?  364 MET A CB   1  
ATOM 1110  C CG   . MET A 1 75 ? 7.862   1.047   -3.691  1.00 74.41 ?  364 MET A CG   1  
ATOM 1111  S SD   . MET A 1 75 ? 8.036   -0.748  -3.682  1.00 43.25 ?  364 MET A SD   1  
ATOM 1112  C CE   . MET A 1 75 ? 6.337   -1.255  -3.930  1.00 30.31 ?  364 MET A CE   1  
ATOM 1113  H H    . MET A 1 75 ? 10.246  0.014   -5.553  1.00 52.14 ?  364 MET A H    1  
ATOM 1114  H HA   . MET A 1 75 ? 8.353   1.998   -6.052  1.00 55.50 ?  364 MET A HA   1  
ATOM 1115  H HB2  . MET A 1 75 ? 9.980   1.192   -3.689  1.00 22.43 ?  364 MET A HB2  1  
ATOM 1116  H HB3  . MET A 1 75 ? 9.144   2.737   -3.623  1.00 2.24  ?  364 MET A HB3  1  
ATOM 1117  H HG2  . MET A 1 75 ? 7.570   1.371   -2.704  1.00 43.42 ?  364 MET A HG2  1  
ATOM 1118  H HG3  . MET A 1 75 ? 7.091   1.316   -4.399  1.00 61.04 ?  364 MET A HG3  1  
ATOM 1119  H HE1  . MET A 1 75 ? 5.924   -1.602  -2.994  1.00 13.32 ?  364 MET A HE1  1  
ATOM 1120  H HE2  . MET A 1 75 ? 5.760   -0.415  -4.289  1.00 61.34 ?  364 MET A HE2  1  
ATOM 1121  H HE3  . MET A 1 75 ? 6.302   -2.053  -4.657  1.00 5.35  ?  364 MET A HE3  1  
ATOM 1122  N N    . PRO A 1 76 ? 9.438   4.346   -5.792  1.00 4.33  ?  365 PRO A N    1  
ATOM 1123  C CA   . PRO A 1 76 ? 10.057  5.650   -6.047  1.00 64.45 ?  365 PRO A CA   1  
ATOM 1124  C C    . PRO A 1 76 ? 11.061  6.036   -4.966  1.00 64.05 ?  365 PRO A C    1  
ATOM 1125  O O    . PRO A 1 76 ? 11.098  5.432   -3.894  1.00 4.33  ?  365 PRO A O    1  
ATOM 1126  C CB   . PRO A 1 76 ? 8.867   6.614   -6.041  1.00 34.22 ?  365 PRO A CB   1  
ATOM 1127  C CG   . PRO A 1 76 ? 7.839   5.941   -5.197  1.00 52.34 ?  365 PRO A CG   1  
ATOM 1128  C CD   . PRO A 1 76 ? 8.016   4.466   -5.426  1.00 53.31 ?  365 PRO A CD   1  
ATOM 1129  H HA   . PRO A 1 76 ? 10.539  5.678   -7.013  1.00 21.22 ?  365 PRO A HA   1  
ATOM 1130  H HB2  . PRO A 1 76 ? 9.170   7.560   -5.615  1.00 21.54 ?  365 PRO A HB2  1  
ATOM 1131  H HB3  . PRO A 1 76 ? 8.514   6.762   -7.049  1.00 63.15 ?  365 PRO A HB3  1  
ATOM 1132  H HG2  . PRO A 1 76 ? 8.002   6.181   -4.157  1.00 72.22 ?  365 PRO A HG2  1  
ATOM 1133  H HG3  . PRO A 1 76 ? 6.852   6.251   -5.505  1.00 11.13 ?  365 PRO A HG3  1  
ATOM 1134  H HD2  . PRO A 1 76 ? 7.803   3.914   -4.522  1.00 13.41 ?  365 PRO A HD2  1  
ATOM 1135  H HD3  . PRO A 1 76 ? 7.382   4.130   -6.233  1.00 4.35  ?  365 PRO A HD3  1  
ATOM 1136  N N    . CYS A 1 77 ? 11.874  7.047   -5.256  1.00 21.32 ?  366 CYS A N    1  
ATOM 1137  C CA   . CYS A 1 77 ? 12.880  7.514   -4.310  1.00 74.15 ?  366 CYS A CA   1  
ATOM 1138  C C    . CYS A 1 77 ? 12.254  7.797   -2.947  1.00 62.22 ?  366 CYS A C    1  
ATOM 1139  O O    . CYS A 1 77 ? 11.233  8.476   -2.851  1.00 73.53 ?  366 CYS A O    1  
ATOM 1140  C CB   . CYS A 1 77 ? 13.564  8.775   -4.842  1.00 41.21 ?  366 CYS A CB   1  
ATOM 1141  S SG   . CYS A 1 77 ? 14.285  8.585   -6.504  1.00 41.00 ?  366 CYS A SG   1  
ATOM 1142  H H    . CYS A 1 77 ? 11.797  7.488   -6.128  1.00 61.21 ?  366 CYS A H    1  
ATOM 1143  H HA   . CYS A 1 77 ? 13.618  6.735   -4.198  1.00 53.01 ?  366 CYS A HA   1  
ATOM 1144  H HB2  . CYS A 1 77 ? 12.839  9.575   -4.889  1.00 63.02 ?  366 CYS A HB2  1  
ATOM 1145  H HB3  . CYS A 1 77 ? 14.359  9.056   -4.168  1.00 43.52 ?  366 CYS A HB3  1  
ATOM 1146  N N    . ASN A 1 78 ? 12.877  7.272   -1.896  1.00 63.40 ?  367 ASN A N    1  
ATOM 1147  C CA   . ASN A 1 78 ? 12.381  7.468   -0.538  1.00 14.54 ?  367 ASN A CA   1  
ATOM 1148  C C    . ASN A 1 78 ? 13.324  8.362   0.261   1.00 33.43 ?  367 ASN A C    1  
ATOM 1149  O O    . ASN A 1 78 ? 14.373  8.774   -0.235  1.00 33.24 ?  367 ASN A O    1  
ATOM 1150  C CB   . ASN A 1 78 ? 12.217  6.121   0.167   1.00 35.44 ?  367 ASN A CB   1  
ATOM 1151  C CG   . ASN A 1 78 ? 13.394  5.195   -0.076  1.00 25.02 ?  367 ASN A CG   1  
ATOM 1152  O OD1  . ASN A 1 78 ? 14.533  5.523   0.253   1.00 63.25 ?  367 ASN A OD1  1  
ATOM 1153  N ND2  . ASN A 1 78 ? 13.121  4.031   -0.654  1.00 21.25 ?  367 ASN A ND2  1  
ATOM 1154  H H    . ASN A 1 78 ? 13.687  6.740   -2.037  1.00 21.52 ?  367 ASN A H    1  
ATOM 1155  H HA   . ASN A 1 78 ? 11.417  7.950   -0.604  1.00 25.53 ?  367 ASN A HA   1  
ATOM 1156  H HB2  . ASN A 1 78 ? 12.128  6.286   1.231   1.00 13.23 ?  367 ASN A HB2  1  
ATOM 1157  H HB3  . ASN A 1 78 ? 11.321  5.639   -0.195  1.00 41.00 ?  367 ASN A HB3  1  
ATOM 1158  H HD21 . ASN A 1 78 ? 12.189  3.838   -0.888  1.00 71.34 ?  367 ASN A HD21 1  
ATOM 1159  N N    . SER A 1 1  ? 13.286  9.815   -12.878 1.00 41.30 ?  290 SER A N    2  
ATOM 1160  C CA   . SER A 1 1  ? 13.179  10.732  -11.749 1.00 12.42 ?  290 SER A CA   2  
ATOM 1161  C C    . SER A 1 1  ? 11.895  10.480  -10.965 1.00 40.03 ?  290 SER A C    2  
ATOM 1162  O O    . SER A 1 1  ? 10.795  10.738  -11.453 1.00 73.13 ?  290 SER A O    2  
ATOM 1163  C CB   . SER A 1 1  ? 13.217  12.181  -12.237 1.00 53.35 ?  290 SER A CB   2  
ATOM 1164  O OG   . SER A 1 1  ? 14.171  12.347  -13.271 1.00 53.34 ?  290 SER A OG   2  
ATOM 1165  H H1   . SER A 1 1  ? 12.492  9.318   -13.167 1.00 33.04 ?  290 SER A H1   2  
ATOM 1166  H HA   . SER A 1 1  ? 14.024  10.558  -11.100 1.00 43.52 ?  290 SER A HA   2  
ATOM 1167  H HB2  . SER A 1 1  ? 12.244  12.456  -12.615 1.00 3.53  ?  290 SER A HB2  2  
ATOM 1168  H HB3  . SER A 1 1  ? 13.479  12.829  -11.413 1.00 44.42 ?  290 SER A HB3  2  
ATOM 1169  H HG   . SER A 1 1  ? 14.466  13.261  -13.293 1.00 42.34 ?  290 SER A HG   2  
ATOM 1170  N N    . CYS A 1 2  ? 12.044  9.976   -9.744  1.00 60.30 ?  291 CYS A N    2  
ATOM 1171  C CA   . CYS A 1 2  ? 10.898  9.688   -8.891  1.00 45.32 ?  291 CYS A CA   2  
ATOM 1172  C C    . CYS A 1 2  ? 10.118  10.963  -8.580  1.00 10.35 ?  291 CYS A C    2  
ATOM 1173  O O    . CYS A 1 2  ? 10.404  12.029  -9.125  1.00 55.33 ?  291 CYS A O    2  
ATOM 1174  C CB   . CYS A 1 2  ? 11.358  9.028   -7.589  1.00 63.12 ?  291 CYS A CB   2  
ATOM 1175  S SG   . CYS A 1 2  ? 12.553  10.018  -6.636  1.00 11.34 ?  291 CYS A SG   2  
ATOM 1176  H H    . CYS A 1 2  ? 12.948  9.792   -9.409  1.00 34.20 ?  291 CYS A H    2  
ATOM 1177  H HA   . CYS A 1 2  ? 10.251  9.006   -9.420  1.00 73.30 ?  291 CYS A HA   2  
ATOM 1178  H HB2  . CYS A 1 2  ? 10.498  8.857   -6.958  1.00 60.52 ?  291 CYS A HB2  2  
ATOM 1179  H HB3  . CYS A 1 2  ? 11.824  8.082   -7.819  1.00 61.15 ?  291 CYS A HB3  2  
ATOM 1180  N N    . LYS A 1 3  ? 9.130   10.846  -7.698  1.00 32.25 ?  292 LYS A N    2  
ATOM 1181  C CA   . LYS A 1 3  ? 8.309   11.986  -7.312  1.00 33.12 ?  292 LYS A CA   2  
ATOM 1182  C C    . LYS A 1 3  ? 7.510   12.509  -8.502  1.00 33.34 ?  292 LYS A C    2  
ATOM 1183  O O    . LYS A 1 3  ? 8.076   13.042  -9.455  1.00 24.25 ?  292 LYS A O    2  
ATOM 1184  C CB   . LYS A 1 3  ? 9.187   13.104  -6.743  1.00 44.43 ?  292 LYS A CB   2  
ATOM 1185  C CG   . LYS A 1 3  ? 10.099  12.646  -5.619  1.00 5.12  ?  292 LYS A CG   2  
ATOM 1186  C CD   . LYS A 1 3  ? 9.388   12.674  -4.276  1.00 14.12 ?  292 LYS A CD   2  
ATOM 1187  C CE   . LYS A 1 3  ? 10.332  12.323  -3.137  1.00 63.13 ?  292 LYS A CE   2  
ATOM 1188  N NZ   . LYS A 1 3  ? 9.900   12.934  -1.850  1.00 60.12 1  292 LYS A NZ   2  
ATOM 1189  H H    . LYS A 1 3  ? 8.950   9.969   -7.298  1.00 61.33 ?  292 LYS A H    2  
ATOM 1190  H HA   . LYS A 1 3  ? 7.620   11.656  -6.548  1.00 63.11 ?  292 LYS A HA   2  
ATOM 1191  H HB2  . LYS A 1 3  ? 9.800   13.502  -7.537  1.00 73.32 ?  292 LYS A HB2  2  
ATOM 1192  H HB3  . LYS A 1 3  ? 8.548   13.888  -6.364  1.00 62.43 ?  292 LYS A HB3  2  
ATOM 1193  H HG2  . LYS A 1 3  ? 10.426  11.637  -5.819  1.00 15.15 ?  292 LYS A HG2  2  
ATOM 1194  H HG3  . LYS A 1 3  ? 10.957  13.303  -5.574  1.00 63.33 ?  292 LYS A HG3  2  
ATOM 1195  H HD2  . LYS A 1 3  ? 8.992   13.664  -4.109  1.00 41.43 ?  292 LYS A HD2  2  
ATOM 1196  H HD3  . LYS A 1 3  ? 8.577   11.959  -4.294  1.00 12.54 ?  292 LYS A HD3  2  
ATOM 1197  H HE2  . LYS A 1 3  ? 10.358  11.250  -3.026  1.00 23.35 ?  292 LYS A HE2  2  
ATOM 1198  H HE3  . LYS A 1 3  ? 11.321  12.683  -3.383  1.00 74.14 ?  292 LYS A HE3  2  
ATOM 1199  H HZ1  . LYS A 1 3  ? 10.711  13.380  -1.375  1.00 72.21 ?  292 LYS A HZ1  2  
ATOM 1200  H HZ2  . LYS A 1 3  ? 9.174   13.658  -2.024  1.00 23.34 ?  292 LYS A HZ2  2  
ATOM 1201  H HZ3  . LYS A 1 3  ? 9.503   12.205  -1.223  1.00 74.43 ?  292 LYS A HZ3  2  
ATOM 1202  N N    . ALA A 1 4  ? 6.192   12.354  -8.438  1.00 23.11 ?  293 ALA A N    2  
ATOM 1203  C CA   . ALA A 1 4  ? 5.315   12.813  -9.508  1.00 74.34 ?  293 ALA A CA   2  
ATOM 1204  C C    . ALA A 1 4  ? 3.860   12.840  -9.053  1.00 4.22  ?  293 ALA A C    2  
ATOM 1205  O O    . ALA A 1 4  ? 2.950   12.556  -9.832  1.00 53.23 ?  293 ALA A O    2  
ATOM 1206  C CB   . ALA A 1 4  ? 5.470   11.926  -10.735 1.00 72.35 ?  293 ALA A CB   2  
ATOM 1207  H H    . ALA A 1 4  ? 5.799   11.921  -7.652  1.00 30.13 ?  293 ALA A H    2  
ATOM 1208  H HA   . ALA A 1 4  ? 5.616   13.815  -9.779  1.00 45.52 ?  293 ALA A HA   2  
ATOM 1209  H HB1  . ALA A 1 4  ? 5.521   12.543  -11.621 1.00 62.04 ?  293 ALA A HB1  2  
ATOM 1210  H HB2  . ALA A 1 4  ? 6.378   11.348  -10.648 1.00 5.50  ?  293 ALA A HB2  2  
ATOM 1211  H HB3  . ALA A 1 4  ? 4.623   11.261  -10.807 1.00 64.04 ?  293 ALA A HB3  2  
ATOM 1212  N N    . THR A 1 5  ? 3.647   13.181  -7.786  1.00 55.34 ?  294 THR A N    2  
ATOM 1213  C CA   . THR A 1 5  ? 2.302   13.242  -7.227  1.00 23.14 ?  294 THR A CA   2  
ATOM 1214  C C    . THR A 1 5  ? 1.520   14.415  -7.806  1.00 32.51 ?  294 THR A C    2  
ATOM 1215  O O    . THR A 1 5  ? 1.704   15.562  -7.398  1.00 34.30 ?  294 THR A O    2  
ATOM 1216  C CB   . THR A 1 5  ? 2.337   13.372  -5.692  1.00 33.34 ?  294 THR A CB   2  
ATOM 1217  O OG1  . THR A 1 5  ? 3.454   14.177  -5.294  1.00 12.42 ?  294 THR A OG1  2  
ATOM 1218  C CG2  . THR A 1 5  ? 2.434   12.003  -5.036  1.00 65.21 ?  294 THR A CG2  2  
ATOM 1219  H H    . THR A 1 5  ? 4.414   13.396  -7.215  1.00 62.51 ?  294 THR A H    2  
ATOM 1220  H HA   . THR A 1 5  ? 1.795   12.323  -7.478  1.00 32.43 ?  294 THR A HA   2  
ATOM 1221  H HB   . THR A 1 5  ? 1.426   13.848  -5.365  1.00 12.54 ?  294 THR A HB   2  
ATOM 1222  H HG1  . THR A 1 5  ? 3.197   14.738  -4.559  1.00 50.45 ?  294 THR A HG1  2  
ATOM 1223  H HG21 . THR A 1 5  ? 3.468   11.780  -4.817  1.00 1.23  ?  294 THR A HG21 2  
ATOM 1224  H HG22 . THR A 1 5  ? 1.863   12.002  -4.119  1.00 34.23 ?  294 THR A HG22 2  
ATOM 1225  H HG23 . THR A 1 5  ? 2.038   11.254  -5.706  1.00 71.54 ?  294 THR A HG23 2  
ATOM 1226  N N    . THR A 1 6  ? 0.642   14.121  -8.761  1.00 15.01 ?  295 THR A N    2  
ATOM 1227  C CA   . THR A 1 6  ? -0.170  15.151  -9.396  1.00 10.15 ?  295 THR A CA   2  
ATOM 1228  C C    . THR A 1 6  ? -1.328  14.536  -10.173 1.00 44.02 ?  295 THR A C    2  
ATOM 1229  O O    . THR A 1 6  ? -1.256  14.375  -11.392 1.00 0.11  ?  295 THR A O    2  
ATOM 1230  C CB   . THR A 1 6  ? 0.671   16.019  -10.352 1.00 15.13 ?  295 THR A CB   2  
ATOM 1231  O OG1  . THR A 1 6  ? 1.807   15.279  -10.814 1.00 30.32 ?  295 THR A OG1  2  
ATOM 1232  C CG2  . THR A 1 6  ? 1.136   17.291  -9.658  1.00 62.01 ?  295 THR A CG2  2  
ATOM 1233  H H    . THR A 1 6  ? 0.540   13.188  -9.043  1.00 51.40 ?  295 THR A H    2  
ATOM 1234  H HA   . THR A 1 6  ? -0.568  15.788  -8.621  1.00 21.04 ?  295 THR A HA   2  
ATOM 1235  H HB   . THR A 1 6  ? 0.058   16.291  -11.199 1.00 13.43 ?  295 THR A HB   2  
ATOM 1236  H HG1  . THR A 1 6  ? 1.556   14.753  -11.578 1.00 23.42 ?  295 THR A HG1  2  
ATOM 1237  H HG21 . THR A 1 6  ? 0.678   17.357  -8.683  1.00 41.53 ?  295 THR A HG21 2  
ATOM 1238  H HG22 . THR A 1 6  ? 2.211   17.269  -9.551  1.00 12.10 ?  295 THR A HG22 2  
ATOM 1239  H HG23 . THR A 1 6  ? 0.850   18.148  -10.250 1.00 12.53 ?  295 THR A HG23 2  
ATOM 1240  N N    . GLY A 1 7  ? -2.397  14.193  -9.462  1.00 1.14  ?  296 GLY A N    2  
ATOM 1241  C CA   . GLY A 1 7  ? -3.557  13.600  -10.102 1.00 71.21 ?  296 GLY A CA   2  
ATOM 1242  C C    . GLY A 1 7  ? -4.479  12.915  -9.114  1.00 5.24  ?  296 GLY A C    2  
ATOM 1243  O O    . GLY A 1 7  ? -5.414  13.528  -8.600  1.00 23.13 ?  296 GLY A O    2  
ATOM 1244  H H    . GLY A 1 7  ? -2.399  14.345  -8.493  1.00 13.02 ?  296 GLY A H    2  
ATOM 1245  H HA2  . GLY A 1 7  ? -4.107  14.374  -10.615 1.00 1.31  ?  296 GLY A HA2  2  
ATOM 1246  H HA3  . GLY A 1 7  ? -3.220  12.872  -10.827 1.00 62.41 ?  296 GLY A HA3  2  
ATOM 1247  N N    . ASP A 1 8  ? -4.215  11.641  -8.847  1.00 44.10 ?  297 ASP A N    2  
ATOM 1248  C CA   . ASP A 1 8  ? -5.029  10.871  -7.912  1.00 71.14 ?  297 ASP A CA   2  
ATOM 1249  C C    . ASP A 1 8  ? -4.215  9.744   -7.284  1.00 44.21 ?  297 ASP A C    2  
ATOM 1250  O O    . ASP A 1 8  ? -3.421  9.088   -7.957  1.00 35.52 ?  297 ASP A O    2  
ATOM 1251  C CB   . ASP A 1 8  ? -6.254  10.296  -8.625  1.00 61.33 ?  297 ASP A CB   2  
ATOM 1252  C CG   . ASP A 1 8  ? -5.947  9.858   -10.043 1.00 23.03 ?  297 ASP A CG   2  
ATOM 1253  O OD1  . ASP A 1 8  ? -5.288  8.811   -10.212 1.00 55.34 ?  297 ASP A OD1  2  
ATOM 1254  O OD2  . ASP A 1 8  ? -6.367  10.563  -10.984 1.00 2.34  -1 297 ASP A OD2  2  
ATOM 1255  H H    . ASP A 1 8  ? -3.455  11.207  -9.288  1.00 75.45 ?  297 ASP A H    2  
ATOM 1256  H HA   . ASP A 1 8  ? -5.359  11.539  -7.131  1.00 15.05 ?  297 ASP A HA   2  
ATOM 1257  H HB2  . ASP A 1 8  ? -6.614  9.440   -8.074  1.00 21.41 ?  297 ASP A HB2  2  
ATOM 1258  H HB3  . ASP A 1 8  ? -7.029  11.048  -8.659  1.00 43.23 ?  297 ASP A HB3  2  
ATOM 1259  N N    . SER A 1 9  ? -4.418  9.526   -5.988  1.00 12.41 ?  298 SER A N    2  
ATOM 1260  C CA   . SER A 1 9  ? -3.700  8.482   -5.267  1.00 71.14 ?  298 SER A CA   2  
ATOM 1261  C C    . SER A 1 9  ? -4.238  8.335   -3.846  1.00 24.35 ?  298 SER A C    2  
ATOM 1262  O O    . SER A 1 9  ? -4.483  9.325   -3.159  1.00 4.00  ?  298 SER A O    2  
ATOM 1263  C CB   . SER A 1 9  ? -2.203  8.798   -5.227  1.00 65.15 ?  298 SER A CB   2  
ATOM 1264  O OG   . SER A 1 9  ? -1.977  10.196  -5.235  1.00 5.45  ?  298 SER A OG   2  
ATOM 1265  H H    . SER A 1 9  ? -5.065  10.083  -5.506  1.00 23.22 ?  298 SER A H    2  
ATOM 1266  H HA   . SER A 1 9  ? -3.850  7.552   -5.794  1.00 33.34 ?  298 SER A HA   2  
ATOM 1267  H HB2  . SER A 1 9  ? -1.774  8.381   -4.329  1.00 23.54 ?  298 SER A HB2  2  
ATOM 1268  H HB3  . SER A 1 9  ? -1.724  8.363   -6.092  1.00 54.13 ?  298 SER A HB3  2  
ATOM 1269  H HG   . SER A 1 9  ? -1.138  10.387  -4.807  1.00 24.11 ?  298 SER A HG   2  
ATOM 1270  N N    . GLU A 1 10 ? -4.419  7.091   -3.415  1.00 23.43 ?  299 GLU A N    2  
ATOM 1271  C CA   . GLU A 1 10 ? -4.929  6.812   -2.077  1.00 10.22 ?  299 GLU A CA   2  
ATOM 1272  C C    . GLU A 1 10 ? -3.791  6.461   -1.124  1.00 0.04  ?  299 GLU A C    2  
ATOM 1273  O O    . GLU A 1 10 ? -3.430  7.250   -0.251  1.00 52.31 ?  299 GLU A O    2  
ATOM 1274  C CB   . GLU A 1 10 ? -5.944  5.669   -2.122  1.00 1.33  ?  299 GLU A CB   2  
ATOM 1275  C CG   . GLU A 1 10 ? -7.194  5.996   -2.923  1.00 62.41 ?  299 GLU A CG   2  
ATOM 1276  C CD   . GLU A 1 10 ? -8.405  5.208   -2.462  1.00 64.52 ?  299 GLU A CD   2  
ATOM 1277  O OE1  . GLU A 1 10 ? -8.304  3.967   -2.370  1.00 62.30 ?  299 GLU A OE1  2  
ATOM 1278  O OE2  . GLU A 1 10 ? -9.452  5.833   -2.193  1.00 43.01 -1 299 GLU A OE2  2  
ATOM 1279  H H    . GLU A 1 10 ? -4.206  6.342   -4.011  1.00 62.41 ?  299 GLU A H    2  
ATOM 1280  H HA   . GLU A 1 10 ? -5.420  7.705   -1.719  1.00 2.12  ?  299 GLU A HA   2  
ATOM 1281  H HB2  . GLU A 1 10 ? -5.474  4.803   -2.563  1.00 55.11 ?  299 GLU A HB2  2  
ATOM 1282  H HB3  . GLU A 1 10 ? -6.244  5.430   -1.112  1.00 74.34 ?  299 GLU A HB3  2  
ATOM 1283  H HG2  . GLU A 1 10 ? -7.408  7.049   -2.820  1.00 14.23 ?  299 GLU A HG2  2  
ATOM 1284  H HG3  . GLU A 1 10 ? -7.009  5.767   -3.962  1.00 51.11 ?  299 GLU A HG3  2  
ATOM 1285  N N    . PHE A 1 11 ? -3.229  5.268   -1.297  1.00 70.54 ?  300 PHE A N    2  
ATOM 1286  C CA   . PHE A 1 11 ? -2.133  4.810   -0.452  1.00 74.31 ?  300 PHE A CA   2  
ATOM 1287  C C    . PHE A 1 11 ? -1.045  4.142   -1.288  1.00 15.22 ?  300 PHE A C    2  
ATOM 1288  O O    . PHE A 1 11 ? 0.146   4.356   -1.060  1.00 71.21 ?  300 PHE A O    2  
ATOM 1289  C CB   . PHE A 1 11 ? -2.651  3.833   0.605   1.00 12.01 ?  300 PHE A CB   2  
ATOM 1290  C CG   . PHE A 1 11 ? -3.308  4.508   1.775   1.00 3.30  ?  300 PHE A CG   2  
ATOM 1291  C CD1  . PHE A 1 11 ? -4.677  4.724   1.789   1.00 52.23 ?  300 PHE A CD1  2  
ATOM 1292  C CD2  . PHE A 1 11 ? -2.558  4.930   2.860   1.00 75.31 ?  300 PHE A CD2  2  
ATOM 1293  C CE1  . PHE A 1 11 ? -5.285  5.344   2.863   1.00 60.54 ?  300 PHE A CE1  2  
ATOM 1294  C CE2  . PHE A 1 11 ? -3.159  5.551   3.938   1.00 63.32 ?  300 PHE A CE2  2  
ATOM 1295  C CZ   . PHE A 1 11 ? -4.525  5.760   3.939   1.00 24.23 ?  300 PHE A CZ   2  
ATOM 1296  H H    . PHE A 1 11 ? -3.560  4.683   -2.011  1.00 63.20 ?  300 PHE A H    2  
ATOM 1297  H HA   . PHE A 1 11 ? -1.713  5.672   0.041   1.00 23.45 ?  300 PHE A HA   2  
ATOM 1298  H HB2  . PHE A 1 11 ? -3.377  3.175   0.152   1.00 31.42 ?  300 PHE A HB2  2  
ATOM 1299  H HB3  . PHE A 1 11 ? -1.825  3.248   0.980   1.00 1.43  ?  300 PHE A HB3  2  
ATOM 1300  H HD1  . PHE A 1 11 ? -5.273  4.399   0.946   1.00 74.05 ?  300 PHE A HD1  2  
ATOM 1301  H HD2  . PHE A 1 11 ? -1.490  4.768   2.861   1.00 74.33 ?  300 PHE A HD2  2  
ATOM 1302  H HE1  . PHE A 1 11 ? -6.353  5.506   2.860   1.00 13.41 ?  300 PHE A HE1  2  
ATOM 1303  H HE2  . PHE A 1 11 ? -2.563  5.875   4.778   1.00 54.31 ?  300 PHE A HE2  2  
ATOM 1304  H HZ   . PHE A 1 11 ? -4.998  6.245   4.780   1.00 41.13 ?  300 PHE A HZ   2  
ATOM 1305  N N    . TYR A 1 12 ? -1.463  3.333   -2.255  1.00 44.20 ?  301 TYR A N    2  
ATOM 1306  C CA   . TYR A 1 12 ? -0.525  2.632   -3.123  1.00 62.04 ?  301 TYR A CA   2  
ATOM 1307  C C    . TYR A 1 12 ? 0.072   3.579   -4.159  1.00 31.51 ?  301 TYR A C    2  
ATOM 1308  O O    . TYR A 1 12 ? -0.646  4.345   -4.803  1.00 30.54 ?  301 TYR A O    2  
ATOM 1309  C CB   . TYR A 1 12 ? -1.222  1.464   -3.824  1.00 31.02 ?  301 TYR A CB   2  
ATOM 1310  C CG   . TYR A 1 12 ? -0.329  0.261   -4.029  1.00 21.33 ?  301 TYR A CG   2  
ATOM 1311  C CD1  . TYR A 1 12 ? 0.795   0.335   -4.843  1.00 42.21 ?  301 TYR A CD1  2  
ATOM 1312  C CD2  . TYR A 1 12 ? -0.610  -0.951  -3.409  1.00 33.40 ?  301 TYR A CD2  2  
ATOM 1313  C CE1  . TYR A 1 12 ? 1.612   -0.761  -5.034  1.00 2.14  ?  301 TYR A CE1  2  
ATOM 1314  C CE2  . TYR A 1 12 ? 0.204   -2.052  -3.593  1.00 13.23 ?  301 TYR A CE2  2  
ATOM 1315  C CZ   . TYR A 1 12 ? 1.313   -1.953  -4.406  1.00 21.51 ?  301 TYR A CZ   2  
ATOM 1316  O OH   . TYR A 1 12 ? 2.125   -3.048  -4.593  1.00 71.23 ?  301 TYR A OH   2  
ATOM 1317  H H    . TYR A 1 12 ? -2.425  3.204   -2.388  1.00 42.40 ?  301 TYR A H    2  
ATOM 1318  H HA   . TYR A 1 12 ? 0.272   2.243   -2.506  1.00 14.12 ?  301 TYR A HA   2  
ATOM 1319  H HB2  . TYR A 1 12 ? -2.068  1.151   -3.233  1.00 73.11 ?  301 TYR A HB2  2  
ATOM 1320  H HB3  . TYR A 1 12 ? -1.567  1.790   -4.794  1.00 73.25 ?  301 TYR A HB3  2  
ATOM 1321  H HD1  . TYR A 1 12 ? 1.027   1.270   -5.333  1.00 3.21  ?  301 TYR A HD1  2  
ATOM 1322  H HD2  . TYR A 1 12 ? -1.480  -1.025  -2.773  1.00 74.03 ?  301 TYR A HD2  2  
ATOM 1323  H HE1  . TYR A 1 12 ? 2.481   -0.684  -5.670  1.00 61.02 ?  301 TYR A HE1  2  
ATOM 1324  H HE2  . TYR A 1 12 ? -0.031  -2.985  -3.102  1.00 54.02 ?  301 TYR A HE2  2  
ATOM 1325  H HH   . TYR A 1 12 ? 2.784   -2.847  -5.261  1.00 43.55 ?  301 TYR A HH   2  
ATOM 1326  N N    . ASP A 1 13 ? 1.390   3.520   -4.316  1.00 22.01 ?  302 ASP A N    2  
ATOM 1327  C CA   . ASP A 1 13 ? 2.084   4.370   -5.276  1.00 14.10 ?  302 ASP A CA   2  
ATOM 1328  C C    . ASP A 1 13 ? 2.238   3.662   -6.618  1.00 14.12 ?  302 ASP A C    2  
ATOM 1329  O O    . ASP A 1 13 ? 3.316   3.667   -7.216  1.00 50.02 ?  302 ASP A O    2  
ATOM 1330  C CB   . ASP A 1 13 ? 3.459   4.769   -4.734  1.00 22.33 ?  302 ASP A CB   2  
ATOM 1331  C CG   . ASP A 1 13 ? 3.365   5.571   -3.451  1.00 22.10 ?  302 ASP A CG   2  
ATOM 1332  O OD1  . ASP A 1 13 ? 3.975   5.154   -2.445  1.00 23.21 ?  302 ASP A OD1  2  
ATOM 1333  O OD2  . ASP A 1 13 ? 2.683   6.617   -3.454  1.00 73.54 -1 302 ASP A OD2  2  
ATOM 1334  H H    . ASP A 1 13 ? 1.907   2.888   -3.774  1.00 72.14 ?  302 ASP A H    2  
ATOM 1335  H HA   . ASP A 1 13 ? 1.492   5.261   -5.419  1.00 43.14 ?  302 ASP A HA   2  
ATOM 1336  H HB2  . ASP A 1 13 ? 4.034   3.876   -4.536  1.00 14.25 ?  302 ASP A HB2  2  
ATOM 1337  H HB3  . ASP A 1 13 ? 3.970   5.365   -5.475  1.00 1.25  ?  302 ASP A HB3  2  
ATOM 1338  N N    . THR A 1 14 ? 1.154   3.052   -7.087  1.00 44.44 ?  303 THR A N    2  
ATOM 1339  C CA   . THR A 1 14 ? 1.170   2.338   -8.358  1.00 22.41 ?  303 THR A CA   2  
ATOM 1340  C C    . THR A 1 14 ? 1.230   3.307   -9.533  1.00 1.55  ?  303 THR A C    2  
ATOM 1341  O O    . THR A 1 14 ? 1.738   2.970   -10.602 1.00 63.15 ?  303 THR A O    2  
ATOM 1342  C CB   . THR A 1 14 ? -0.073  1.440   -8.511  1.00 62.24 ?  303 THR A CB   2  
ATOM 1343  O OG1  . THR A 1 14 ? -0.039  0.771   -9.777  1.00 22.21 ?  303 THR A OG1  2  
ATOM 1344  C CG2  . THR A 1 14 ? -1.350  2.258   -8.397  1.00 40.25 ?  303 THR A CG2  2  
ATOM 1345  H H    . THR A 1 14 ? 0.326   3.084   -6.565  1.00 61.54 ?  303 THR A H    2  
ATOM 1346  H HA   . THR A 1 14 ? 2.048   1.709   -8.376  1.00 61.14 ?  303 THR A HA   2  
ATOM 1347  H HB   . THR A 1 14 ? -0.064  0.701   -7.722  1.00 52.14 ?  303 THR A HB   2  
ATOM 1348  H HG1  . THR A 1 14 ? -0.513  -0.062  -9.711  1.00 63.30 ?  303 THR A HG1  2  
ATOM 1349  H HG21 . THR A 1 14 ? -1.428  2.667   -7.401  1.00 2.31  ?  303 THR A HG21 2  
ATOM 1350  H HG22 . THR A 1 14 ? -1.326  3.064   -9.117  1.00 43.12 ?  303 THR A HG22 2  
ATOM 1351  H HG23 . THR A 1 14 ? -2.202  1.625   -8.595  1.00 23.41 ?  303 THR A HG23 2  
ATOM 1352  N N    . TYR A 1 15 ? 0.710   4.512   -9.327  1.00 10.35 ?  304 TYR A N    2  
ATOM 1353  C CA   . TYR A 1 15 ? 0.703   5.530   -10.372 1.00 13.12 ?  304 TYR A CA   2  
ATOM 1354  C C    . TYR A 1 15 ? 2.086   5.674   -10.999 1.00 15.20 ?  304 TYR A C    2  
ATOM 1355  O O    . TYR A 1 15 ? 2.212   5.975   -12.187 1.00 51.00 ?  304 TYR A O    2  
ATOM 1356  C CB   . TYR A 1 15 ? 0.248   6.874   -9.800  1.00 3.40  ?  304 TYR A CB   2  
ATOM 1357  C CG   . TYR A 1 15 ? 1.306   7.569   -8.971  1.00 21.34 ?  304 TYR A CG   2  
ATOM 1358  C CD1  . TYR A 1 15 ? 1.794   8.817   -9.340  1.00 74.24 ?  304 TYR A CD1  2  
ATOM 1359  C CD2  . TYR A 1 15 ? 1.817   6.978   -7.823  1.00 73.23 ?  304 TYR A CD2  2  
ATOM 1360  C CE1  . TYR A 1 15 ? 2.761   9.456   -8.587  1.00 33.15 ?  304 TYR A CE1  2  
ATOM 1361  C CE2  . TYR A 1 15 ? 2.783   7.610   -7.064  1.00 64.33 ?  304 TYR A CE2  2  
ATOM 1362  C CZ   . TYR A 1 15 ? 3.250   8.849   -7.450  1.00 44.54 ?  304 TYR A CZ   2  
ATOM 1363  O OH   . TYR A 1 15 ? 4.214   9.481   -6.697  1.00 63.13 ?  304 TYR A OH   2  
ATOM 1364  H H    . TYR A 1 15 ? 0.319   4.721   -8.454  1.00 4.21  ?  304 TYR A H    2  
ATOM 1365  H HA   . TYR A 1 15 ? 0.004   5.219   -11.134 1.00 45.25 ?  304 TYR A HA   2  
ATOM 1366  H HB2  . TYR A 1 15 ? -0.021  7.530   -10.612 1.00 23.14 ?  304 TYR A HB2  2  
ATOM 1367  H HB3  . TYR A 1 15 ? -0.615  6.715   -9.170  1.00 52.31 ?  304 TYR A HB3  2  
ATOM 1368  H HD1  . TYR A 1 15 ? 1.407   9.290   -10.231 1.00 72.42 ?  304 TYR A HD1  2  
ATOM 1369  H HD2  . TYR A 1 15 ? 1.448   6.008   -7.524  1.00 41.52 ?  304 TYR A HD2  2  
ATOM 1370  H HE1  . TYR A 1 15 ? 3.127   10.426  -8.888  1.00 21.12 ?  304 TYR A HE1  2  
ATOM 1371  H HE2  . TYR A 1 15 ? 3.167   7.134   -6.174  1.00 11.41 ?  304 TYR A HE2  2  
ATOM 1372  H HH   . TYR A 1 15 ? 5.077   9.123   -6.916  1.00 12.40 ?  304 TYR A HH   2  
ATOM 1373  N N    . SER A 1 16 ? 3.121   5.457   -10.194 1.00 4.52  ?  305 SER A N    2  
ATOM 1374  C CA   . SER A 1 16 ? 4.495   5.566   -10.669 1.00 41.44 ?  305 SER A CA   2  
ATOM 1375  C C    . SER A 1 16 ? 4.975   4.240   -11.252 1.00 63.42 ?  305 SER A C    2  
ATOM 1376  O O    . SER A 1 16 ? 5.723   4.214   -12.229 1.00 60.12 ?  305 SER A O    2  
ATOM 1377  C CB   . SER A 1 16 ? 5.419   5.998   -9.529  1.00 10.43 ?  305 SER A CB   2  
ATOM 1378  O OG   . SER A 1 16 ? 6.780   5.837   -9.886  1.00 21.21 ?  305 SER A OG   2  
ATOM 1379  H H    . SER A 1 16 ? 2.955   5.222   -9.257  1.00 60.31 ?  305 SER A H    2  
ATOM 1380  H HA   . SER A 1 16 ? 4.519   6.316   -11.445 1.00 13.22 ?  305 SER A HA   2  
ATOM 1381  H HB2  . SER A 1 16 ? 5.240   7.038   -9.299  1.00 41.22 ?  305 SER A HB2  2  
ATOM 1382  H HB3  . SER A 1 16 ? 5.214   5.396   -8.656  1.00 1.33  ?  305 SER A HB3  2  
ATOM 1383  H HG   . SER A 1 16 ? 7.301   5.671   -9.096  1.00 11.21 ?  305 SER A HG   2  
ATOM 1384  N N    . ILE A 1 17 ? 4.539   3.142   -10.644 1.00 11.14 ?  306 ILE A N    2  
ATOM 1385  C CA   . ILE A 1 17 ? 4.922   1.812   -11.102 1.00 10.32 ?  306 ILE A CA   2  
ATOM 1386  C C    . ILE A 1 17 ? 4.358   1.526   -12.489 1.00 1.31  ?  306 ILE A C    2  
ATOM 1387  O O    . ILE A 1 17 ? 4.958   0.792   -13.277 1.00 20.35 ?  306 ILE A O    2  
ATOM 1388  C CB   . ILE A 1 17 ? 4.440   0.721   -10.129 1.00 44.31 ?  306 ILE A CB   2  
ATOM 1389  C CG1  . ILE A 1 17 ? 4.834   1.076   -8.694  1.00 24.12 ?  306 ILE A CG1  2  
ATOM 1390  C CG2  . ILE A 1 17 ? 5.014   -0.632  -10.522 1.00 50.43 ?  306 ILE A CG2  2  
ATOM 1391  C CD1  . ILE A 1 17 ? 6.325   1.242   -8.501  1.00 1.45  ?  306 ILE A CD1  2  
ATOM 1392  H H    . ILE A 1 17 ? 3.944   3.228   -9.870  1.00 71.14 ?  306 ILE A H    2  
ATOM 1393  H HA   . ILE A 1 17 ? 6.000   1.774   -11.149 1.00 25.12 ?  306 ILE A HA   2  
ATOM 1394  H HB   . ILE A 1 17 ? 3.364   0.660   -10.194 1.00 24.11 ?  306 ILE A HB   2  
ATOM 1395  H HG12 . ILE A 1 17 ? 4.358   2.002   -8.415  1.00 53.12 ?  306 ILE A HG12 2  
ATOM 1396  H HG13 . ILE A 1 17 ? 4.499   0.290   -8.031  1.00 12.23 ?  306 ILE A HG13 2  
ATOM 1397  H HG21 . ILE A 1 17 ? 4.218   -1.360  -10.576 1.00 73.13 ?  306 ILE A HG21 2  
ATOM 1398  H HG22 . ILE A 1 17 ? 5.495   -0.552  -11.486 1.00 13.45 ?  306 ILE A HG22 2  
ATOM 1399  H HG23 . ILE A 1 17 ? 5.738   -0.944  -9.784  1.00 13.14 ?  306 ILE A HG23 2  
ATOM 1400  H HD11 . ILE A 1 17 ? 6.678   0.518   -7.781  1.00 42.33 ?  306 ILE A HD11 2  
ATOM 1401  H HD12 . ILE A 1 17 ? 6.829   1.089   -9.443  1.00 25.32 ?  306 ILE A HD12 2  
ATOM 1402  H HD13 . ILE A 1 17 ? 6.531   2.238   -8.138  1.00 24.01 ?  306 ILE A HD13 2  
ATOM 1403  N N    . THR A 1 18 ? 3.201   2.109   -12.785 1.00 33.50 ?  307 THR A N    2  
ATOM 1404  C CA   . THR A 1 18 ? 2.556   1.918   -14.077 1.00 11.01 ?  307 THR A CA   2  
ATOM 1405  C C    . THR A 1 18 ? 3.405   2.491   -15.206 1.00 23.32 ?  307 THR A C    2  
ATOM 1406  O O    . THR A 1 18 ? 3.694   1.807   -16.188 1.00 23.04 ?  307 THR A O    2  
ATOM 1407  C CB   . THR A 1 18 ? 1.164   2.574   -14.114 1.00 42.02 ?  307 THR A CB   2  
ATOM 1408  O OG1  . THR A 1 18 ? 0.527   2.444   -12.837 1.00 73.11 ?  307 THR A OG1  2  
ATOM 1409  C CG2  . THR A 1 18 ? 0.293   1.939   -15.188 1.00 62.34 ?  307 THR A CG2  2  
ATOM 1410  H H    . THR A 1 18 ? 2.772   2.682   -12.116 1.00 23.13 ?  307 THR A H    2  
ATOM 1411  H HA   . THR A 1 18 ? 2.434   0.855   -14.235 1.00 12.14 ?  307 THR A HA   2  
ATOM 1412  H HB   . THR A 1 18 ? 1.283   3.624   -14.342 1.00 10.44 ?  307 THR A HB   2  
ATOM 1413  H HG1  . THR A 1 18 ? -0.220  3.045   -12.789 1.00 25.14 ?  307 THR A HG1  2  
ATOM 1414  H HG21 . THR A 1 18 ? 0.426   0.868   -15.171 1.00 23.32 ?  307 THR A HG21 2  
ATOM 1415  H HG22 . THR A 1 18 ? -0.744  2.177   -14.998 1.00 15.05 ?  307 THR A HG22 2  
ATOM 1416  H HG23 . THR A 1 18 ? 0.578   2.323   -16.156 1.00 1.34  ?  307 THR A HG23 2  
ATOM 1417  N N    . ALA A 1 19 ? 3.803   3.751   -15.060 1.00 30.01 ?  308 ALA A N    2  
ATOM 1418  C CA   . ALA A 1 19 ? 4.622   4.415   -16.067 1.00 64.21 ?  308 ALA A CA   2  
ATOM 1419  C C    . ALA A 1 19 ? 5.855   3.585   -16.406 1.00 64.43 ?  308 ALA A C    2  
ATOM 1420  O O    . ALA A 1 19 ? 6.363   3.638   -17.527 1.00 73.13 ?  308 ALA A O    2  
ATOM 1421  C CB   . ALA A 1 19 ? 5.032   5.798   -15.584 1.00 62.24 ?  308 ALA A CB   2  
ATOM 1422  H H    . ALA A 1 19 ? 3.540   4.244   -14.255 1.00 4.43  ?  308 ALA A H    2  
ATOM 1423  H HA   . ALA A 1 19 ? 4.023   4.534   -16.958 1.00 1.51  ?  308 ALA A HA   2  
ATOM 1424  H HB1  . ALA A 1 19 ? 6.041   6.007   -15.906 1.00 71.32 ?  308 ALA A HB1  2  
ATOM 1425  H HB2  . ALA A 1 19 ? 4.361   6.537   -15.998 1.00 75.42 ?  308 ALA A HB2  2  
ATOM 1426  H HB3  . ALA A 1 19 ? 4.984   5.832   -14.505 1.00 41.31 ?  308 ALA A HB3  2  
ATOM 1427  N N    . CYS A 1 20 ? 6.333   2.817   -15.432 1.00 1.33  ?  309 CYS A N    2  
ATOM 1428  C CA   . CYS A 1 20 ? 7.507   1.975   -15.628 1.00 51.50 ?  309 CYS A CA   2  
ATOM 1429  C C    . CYS A 1 20 ? 7.268   0.958   -16.740 1.00 60.34 ?  309 CYS A C    2  
ATOM 1430  O O    . CYS A 1 20 ? 8.075   0.831   -17.661 1.00 74.42 ?  309 CYS A O    2  
ATOM 1431  C CB   . CYS A 1 20 ? 7.864   1.252   -14.328 1.00 71.01 ?  309 CYS A CB   2  
ATOM 1432  S SG   . CYS A 1 20 ? 8.105   2.360   -12.902 1.00 31.32 ?  309 CYS A SG   2  
ATOM 1433  H H    . CYS A 1 20 ? 5.885   2.816   -14.560 1.00 74.25 ?  309 CYS A H    2  
ATOM 1434  H HA   . CYS A 1 20 ? 8.330   2.614   -15.911 1.00 11.53 ?  309 CYS A HA   2  
ATOM 1435  H HB2  . CYS A 1 20 ? 7.069   0.564   -14.078 1.00 30.32 ?  309 CYS A HB2  2  
ATOM 1436  H HB3  . CYS A 1 20 ? 8.779   0.698   -14.472 1.00 74.24 ?  309 CYS A HB3  2  
ATOM 1437  N N    . ARG A 1 21 ? 6.157   0.236   -16.646 1.00 30.22 ?  310 ARG A N    2  
ATOM 1438  C CA   . ARG A 1 21 ? 5.813   -0.770  -17.643 1.00 31.33 ?  310 ARG A CA   2  
ATOM 1439  C C    . ARG A 1 21 ? 5.644   -0.136  -19.021 1.00 22.11 ?  310 ARG A C    2  
ATOM 1440  O O    . ARG A 1 21 ? 5.829   -0.794  -20.044 1.00 42.21 ?  310 ARG A O    2  
ATOM 1441  C CB   . ARG A 1 21 ? 4.526   -1.496  -17.243 1.00 54.21 ?  310 ARG A CB   2  
ATOM 1442  C CG   . ARG A 1 21 ? 3.262   -0.796  -17.714 1.00 24.40 ?  310 ARG A CG   2  
ATOM 1443  C CD   . ARG A 1 21 ? 2.807   -1.319  -19.068 1.00 44.14 ?  310 ARG A CD   2  
ATOM 1444  N NE   . ARG A 1 21 ? 1.760   -2.329  -18.941 1.00 51.55 ?  310 ARG A NE   2  
ATOM 1445  C CZ   . ARG A 1 21 ? 1.022   -2.754  -19.961 1.00 51.13 ?  310 ARG A CZ   2  
ATOM 1446  N NH1  . ARG A 1 21 ? 1.216   -2.261  -21.176 1.00 13.24 1  310 ARG A NH1  2  
ATOM 1447  N NH2  . ARG A 1 21 ? 0.087   -3.676  -19.766 1.00 2.44  ?  310 ARG A NH2  2  
ATOM 1448  H H    . ARG A 1 21 ? 5.553   0.383   -15.887 1.00 32.52 ?  310 ARG A H    2  
ATOM 1449  H HA   . ARG A 1 21 ? 6.620   -1.486  -17.685 1.00 12.33 ?  310 ARG A HA   2  
ATOM 1450  H HB2  . ARG A 1 21 ? 4.540   -2.490  -17.666 1.00 61.31 ?  310 ARG A HB2  2  
ATOM 1451  H HB3  . ARG A 1 21 ? 4.489   -1.571  -16.167 1.00 34.32 ?  310 ARG A HB3  2  
ATOM 1452  H HG2  . ARG A 1 21 ? 2.476   -0.968  -16.993 1.00 33.23 ?  310 ARG A HG2  2  
ATOM 1453  H HG3  . ARG A 1 21 ? 3.454   0.263   -17.793 1.00 23.50 ?  310 ARG A HG3  2  
ATOM 1454  H HD2  . ARG A 1 21 ? 2.428   -0.492  -19.649 1.00 5.10  ?  310 ARG A HD2  2  
ATOM 1455  H HD3  . ARG A 1 21 ? 3.655   -1.755  -19.573 1.00 25.44 ?  310 ARG A HD3  2  
ATOM 1456  H HE   . ARG A 1 21 ? 1.599   -2.708  -18.052 1.00 63.13 ?  310 ARG A HE   2  
ATOM 1457  H HH11 . ARG A 1 21 ? 1.920   -1.566  -21.326 1.00 50.53 ?  310 ARG A HH11 2  
ATOM 1458  H HH12 . ARG A 1 21 ? 0.660   -2.583  -21.942 1.00 52.52 ?  310 ARG A HH12 2  
ATOM 1459  H HH21 . ARG A 1 21 ? -0.062  -4.050  -18.852 1.00 72.50 ?  310 ARG A HH21 2  
ATOM 1460  H HH22 . ARG A 1 21 ? -0.468  -3.995  -20.534 1.00 11.20 ?  310 ARG A HH22 2  
ATOM 1461  N N    . ILE A 1 22 ? 5.291   1.145   -19.036 1.00 12.03 ?  311 ILE A N    2  
ATOM 1462  C CA   . ILE A 1 22 ? 5.099   1.868   -20.288 1.00 63.41 ?  311 ILE A CA   2  
ATOM 1463  C C    . ILE A 1 22 ? 6.412   2.005   -21.051 1.00 41.42 ?  311 ILE A C    2  
ATOM 1464  O O    . ILE A 1 22 ? 6.489   1.689   -22.238 1.00 52.52 ?  311 ILE A O    2  
ATOM 1465  C CB   . ILE A 1 22 ? 4.511   3.270   -20.043 1.00 11.22 ?  311 ILE A CB   2  
ATOM 1466  C CG1  . ILE A 1 22 ? 3.232   3.172   -19.210 1.00 73.23 ?  311 ILE A CG1  2  
ATOM 1467  C CG2  . ILE A 1 22 ? 4.237   3.968   -21.367 1.00 10.44 ?  311 ILE A CG2  2  
ATOM 1468  C CD1  . ILE A 1 22 ? 2.110   2.437   -19.910 1.00 51.32 ?  311 ILE A CD1  2  
ATOM 1469  H H    . ILE A 1 22 ? 5.159   1.616   -18.187 1.00 22.43 ?  311 ILE A H    2  
ATOM 1470  H HA   . ILE A 1 22 ? 4.401   1.307   -20.892 1.00 72.10 ?  311 ILE A HA   2  
ATOM 1471  H HB   . ILE A 1 22 ? 5.241   3.853   -19.502 1.00 33.32 ?  311 ILE A HB   2  
ATOM 1472  H HG12 . ILE A 1 22 ? 3.446   2.652   -18.291 1.00 44.14 ?  311 ILE A HG12 2  
ATOM 1473  H HG13 . ILE A 1 22 ? 2.883   4.169   -18.981 1.00 15.25 ?  311 ILE A HG13 2  
ATOM 1474  H HG21 . ILE A 1 22 ? 3.305   4.510   -21.302 1.00 62.42 ?  311 ILE A HG21 2  
ATOM 1475  H HG22 . ILE A 1 22 ? 5.040   4.657   -21.585 1.00 52.31 ?  311 ILE A HG22 2  
ATOM 1476  H HG23 . ILE A 1 22 ? 4.170   3.231   -22.154 1.00 31.41 ?  311 ILE A HG23 2  
ATOM 1477  H HD11 . ILE A 1 22 ? 1.791   3.003   -20.772 1.00 43.51 ?  311 ILE A HD11 2  
ATOM 1478  H HD12 . ILE A 1 22 ? 2.460   1.465   -20.227 1.00 41.13 ?  311 ILE A HD12 2  
ATOM 1479  H HD13 . ILE A 1 22 ? 1.279   2.317   -19.231 1.00 64.31 ?  311 ILE A HD13 2  
ATOM 1480  N N    . ASP A 1 23 ? 7.444   2.479   -20.360 1.00 74.40 ?  312 ASP A N    2  
ATOM 1481  C CA   . ASP A 1 23 ? 8.756   2.656   -20.972 1.00 15.11 ?  312 ASP A CA   2  
ATOM 1482  C C    . ASP A 1 23 ? 9.349   1.312   -21.384 1.00 73.53 ?  312 ASP A C    2  
ATOM 1483  O O    . ASP A 1 23 ? 9.962   1.191   -22.447 1.00 22.00 ?  312 ASP A O    2  
ATOM 1484  C CB   . ASP A 1 23 ? 9.702   3.369   -20.004 1.00 61.10 ?  312 ASP A CB   2  
ATOM 1485  C CG   . ASP A 1 23 ? 11.011  3.765   -20.659 1.00 74.33 ?  312 ASP A CG   2  
ATOM 1486  O OD1  . ASP A 1 23 ? 10.970  4.330   -21.772 1.00 22.21 ?  312 ASP A OD1  2  
ATOM 1487  O OD2  . ASP A 1 23 ? 12.075  3.510   -20.059 1.00 1.33  -1 312 ASP A OD2  2  
ATOM 1488  H H    . ASP A 1 23 ? 7.320   2.714   -19.417 1.00 32.43 ?  312 ASP A H    2  
ATOM 1489  H HA   . ASP A 1 23 ? 8.632   3.266   -21.853 1.00 53.30 ?  312 ASP A HA   2  
ATOM 1490  H HB2  . ASP A 1 23 ? 9.221   4.263   -19.635 1.00 22.13 ?  312 ASP A HB2  2  
ATOM 1491  H HB3  . ASP A 1 23 ? 9.919   2.712   -19.174 1.00 35.23 ?  312 ASP A HB3  2  
ATOM 1492  N N    . CYS A 1 24 ? 9.164   0.305   -20.538 1.00 24.53 ?  313 CYS A N    2  
ATOM 1493  C CA   . CYS A 1 24 ? 9.682   -1.031  -20.812 1.00 22.11 ?  313 CYS A CA   2  
ATOM 1494  C C    . CYS A 1 24 ? 9.057   -1.605  -22.081 1.00 33.21 ?  313 CYS A C    2  
ATOM 1495  O O    . CYS A 1 24 ? 9.716   -2.316  -22.840 1.00 0.43  ?  313 CYS A O    2  
ATOM 1496  C CB   . CYS A 1 24 ? 9.407   -1.961  -19.629 1.00 74.32 ?  313 CYS A CB   2  
ATOM 1497  S SG   . CYS A 1 24 ? 9.894   -3.692  -19.914 1.00 0.24  ?  313 CYS A SG   2  
ATOM 1498  H H    . CYS A 1 24 ? 8.667   0.463   -19.708 1.00 41.33 ?  313 CYS A H    2  
ATOM 1499  H HA   . CYS A 1 24 ? 10.748  -0.950  -20.956 1.00 24.33 ?  313 CYS A HA   2  
ATOM 1500  H HB2  . CYS A 1 24 ? 9.952   -1.604  -18.767 1.00 5.02  ?  313 CYS A HB2  2  
ATOM 1501  H HB3  . CYS A 1 24 ? 8.349   -1.948  -19.410 1.00 41.11 ?  313 CYS A HB3  2  
ATOM 1502  N N    . GLU A 1 25 ? 7.785   -1.292  -22.302 1.00 4.44  ?  314 GLU A N    2  
ATOM 1503  C CA   . GLU A 1 25 ? 7.073   -1.778  -23.478 1.00 25.15 ?  314 GLU A CA   2  
ATOM 1504  C C    . GLU A 1 25 ? 7.551   -1.062  -24.739 1.00 0.32  ?  314 GLU A C    2  
ATOM 1505  O O    . GLU A 1 25 ? 7.914   -1.698  -25.729 1.00 34.34 ?  314 GLU A O    2  
ATOM 1506  C CB   . GLU A 1 25 ? 5.565   -1.580  -23.307 1.00 73.52 ?  314 GLU A CB   2  
ATOM 1507  C CG   . GLU A 1 25 ? 4.890   -2.694  -22.525 1.00 41.05 ?  314 GLU A CG   2  
ATOM 1508  C CD   . GLU A 1 25 ? 4.296   -3.761  -23.424 1.00 53.11 ?  314 GLU A CD   2  
ATOM 1509  O OE1  . GLU A 1 25 ? 4.556   -3.719  -24.645 1.00 53.51 ?  314 GLU A OE1  2  
ATOM 1510  O OE2  . GLU A 1 25 ? 3.572   -4.637  -22.908 1.00 22.51 -1 314 GLU A OE2  2  
ATOM 1511  H H    . GLU A 1 25 ? 7.314   -0.721  -21.660 1.00 61.11 ?  314 GLU A H    2  
ATOM 1512  H HA   . GLU A 1 25 ? 7.278   -2.833  -23.578 1.00 10.40 ?  314 GLU A HA   2  
ATOM 1513  H HB2  . GLU A 1 25 ? 5.393   -0.648  -22.789 1.00 32.02 ?  314 GLU A HB2  2  
ATOM 1514  H HB3  . GLU A 1 25 ? 5.108   -1.526  -24.285 1.00 62.21 ?  314 GLU A HB3  2  
ATOM 1515  H HG2  . GLU A 1 25 ? 5.620   -3.156  -21.878 1.00 62.25 ?  314 GLU A HG2  2  
ATOM 1516  H HG3  . GLU A 1 25 ? 4.098   -2.268  -21.926 1.00 71.00 ?  314 GLU A HG3  2  
ATOM 1517  N N    . THR A 1 26 ? 7.548   0.266   -24.694 1.00 42.23 ?  315 THR A N    2  
ATOM 1518  C CA   . THR A 1 26 ? 7.980   1.069   -25.832 1.00 0.44  ?  315 THR A CA   2  
ATOM 1519  C C    . THR A 1 26 ? 9.296   0.555   -26.401 1.00 4.32  ?  315 THR A C    2  
ATOM 1520  O O    . THR A 1 26 ? 9.481   0.506   -27.617 1.00 23.31 ?  315 THR A O    2  
ATOM 1521  C CB   . THR A 1 26 ? 8.146   2.551   -25.442 1.00 5.41  ?  315 THR A CB   2  
ATOM 1522  O OG1  . THR A 1 26 ? 9.271   2.704   -24.570 1.00 24.25 ?  315 THR A OG1  2  
ATOM 1523  C CG2  . THR A 1 26 ? 6.893   3.075   -24.759 1.00 23.43 ?  315 THR A CG2  2  
ATOM 1524  H H    . THR A 1 26 ? 7.248   0.716   -23.877 1.00 45.22 ?  315 THR A H    2  
ATOM 1525  H HA   . THR A 1 26 ? 7.218   1.004   -26.595 1.00 54.43 ?  315 THR A HA   2  
ATOM 1526  H HB   . THR A 1 26 ? 8.317   3.126   -26.341 1.00 1.40  ?  315 THR A HB   2  
ATOM 1527  H HG1  . THR A 1 26 ? 9.034   2.409   -23.687 1.00 74.32 ?  315 THR A HG1  2  
ATOM 1528  H HG21 . THR A 1 26 ? 7.117   3.311   -23.729 1.00 52.12 ?  315 THR A HG21 2  
ATOM 1529  H HG22 . THR A 1 26 ? 6.551   3.965   -25.266 1.00 70.31 ?  315 THR A HG22 2  
ATOM 1530  H HG23 . THR A 1 26 ? 6.120   2.321   -24.796 1.00 34.13 ?  315 THR A HG23 2  
ATOM 1531  N N    . ARG A 1 27 ? 10.208  0.168   -25.515 1.00 15.31 ?  316 ARG A N    2  
ATOM 1532  C CA   . ARG A 1 27 ? 11.509  -0.344  -25.930 1.00 65.44 ?  316 ARG A CA   2  
ATOM 1533  C C    . ARG A 1 27 ? 11.370  -1.718  -26.580 1.00 64.21 ?  316 ARG A C    2  
ATOM 1534  O O    . ARG A 1 27 ? 11.930  -1.971  -27.646 1.00 4.33  ?  316 ARG A O    2  
ATOM 1535  C CB   . ARG A 1 27 ? 12.454  -0.428  -24.730 1.00 72.03 ?  316 ARG A CB   2  
ATOM 1536  C CG   . ARG A 1 27 ? 13.926  -0.426  -25.112 1.00 24.21 ?  316 ARG A CG   2  
ATOM 1537  C CD   . ARG A 1 27 ? 14.442  0.987   -25.333 1.00 11.12 ?  316 ARG A CD   2  
ATOM 1538  N NE   . ARG A 1 27 ? 15.583  1.017   -26.244 1.00 22.34 ?  316 ARG A NE   2  
ATOM 1539  C CZ   . ARG A 1 27 ? 16.041  2.128   -26.810 1.00 51.23 ?  316 ARG A CZ   2  
ATOM 1540  N NH1  . ARG A 1 27 ? 15.458  3.292   -26.562 1.00 64.11 1  316 ARG A NH1  2  
ATOM 1541  N NH2  . ARG A 1 27 ? 17.085  2.074   -27.628 1.00 33.13 ?  316 ARG A NH2  2  
ATOM 1542  H H    . ARG A 1 27 ? 10.002  0.230   -24.559 1.00 53.04 ?  316 ARG A H    2  
ATOM 1543  H HA   . ARG A 1 27 ? 11.921  0.344   -26.654 1.00 52.02 ?  316 ARG A HA   2  
ATOM 1544  H HB2  . ARG A 1 27 ? 12.272  0.417   -24.083 1.00 4.44  ?  316 ARG A HB2  2  
ATOM 1545  H HB3  . ARG A 1 27 ? 12.247  -1.338  -24.188 1.00 3.20  ?  316 ARG A HB3  2  
ATOM 1546  H HG2  . ARG A 1 27 ? 14.495  -0.886  -24.318 1.00 55.43 ?  316 ARG A HG2  2  
ATOM 1547  H HG3  . ARG A 1 27 ? 14.051  -0.992  -26.024 1.00 2.05  ?  316 ARG A HG3  2  
ATOM 1548  H HD2  . ARG A 1 27 ? 13.646  1.586   -25.748 1.00 14.43 ?  316 ARG A HD2  2  
ATOM 1549  H HD3  . ARG A 1 27 ? 14.742  1.398   -24.381 1.00 20.11 ?  316 ARG A HD3  2  
ATOM 1550  H HE   . ARG A 1 27 ? 16.028  0.167   -26.441 1.00 50.43 ?  316 ARG A HE   2  
ATOM 1551  H HH11 . ARG A 1 27 ? 14.673  3.335   -25.945 1.00 30.52 ?  316 ARG A HH11 2  
ATOM 1552  H HH12 . ARG A 1 27 ? 15.807  4.127   -26.990 1.00 62.40 ?  316 ARG A HH12 2  
ATOM 1553  H HH21 . ARG A 1 27 ? 17.527  1.198   -27.818 1.00 5.35  ?  316 ARG A HH21 2  
ATOM 1554  H HH22 . ARG A 1 27 ? 17.429  2.910   -28.055 1.00 44.44 ?  316 ARG A HH22 2  
ATOM 1555  N N    . TYR A 1 28 ? 10.620  -2.601  -25.929 1.00 30.43 ?  317 TYR A N    2  
ATOM 1556  C CA   . TYR A 1 28 ? 10.410  -3.949  -26.442 1.00 21.13 ?  317 TYR A CA   2  
ATOM 1557  C C    . TYR A 1 28 ? 9.751   -3.914  -27.817 1.00 44.35 ?  317 TYR A C    2  
ATOM 1558  O O    . TYR A 1 28 ? 10.101  -4.689  -28.707 1.00 22.24 ?  317 TYR A O    2  
ATOM 1559  C CB   . TYR A 1 28 ? 9.547   -4.758  -25.471 1.00 2.54  ?  317 TYR A CB   2  
ATOM 1560  C CG   . TYR A 1 28 ? 10.274  -5.926  -24.845 1.00 5.04  ?  317 TYR A CG   2  
ATOM 1561  C CD1  . TYR A 1 28 ? 9.767   -7.216  -24.939 1.00 0.35  ?  317 TYR A CD1  2  
ATOM 1562  C CD2  . TYR A 1 28 ? 11.466  -5.740  -24.156 1.00 71.32 ?  317 TYR A CD2  2  
ATOM 1563  C CE1  . TYR A 1 28 ? 10.427  -8.287  -24.367 1.00 55.45 ?  317 TYR A CE1  2  
ATOM 1564  C CE2  . TYR A 1 28 ? 12.134  -6.804  -23.582 1.00 71.33 ?  317 TYR A CE2  2  
ATOM 1565  C CZ   . TYR A 1 28 ? 11.611  -8.075  -23.690 1.00 74.14 ?  317 TYR A CZ   2  
ATOM 1566  O OH   . TYR A 1 28 ? 12.271  -9.138  -23.119 1.00 72.51 ?  317 TYR A OH   2  
ATOM 1567  H H    . TYR A 1 28 ? 10.199  -2.340  -25.084 1.00 41.34 ?  317 TYR A H    2  
ATOM 1568  H HA   . TYR A 1 28 ? 11.376  -4.425  -26.531 1.00 34.42 ?  317 TYR A HA   2  
ATOM 1569  H HB2  . TYR A 1 28 ? 9.212   -4.111  -24.675 1.00 73.42 ?  317 TYR A HB2  2  
ATOM 1570  H HB3  . TYR A 1 28 ? 8.689   -5.146  -26.000 1.00 60.10 ?  317 TYR A HB3  2  
ATOM 1571  H HD1  . TYR A 1 28 ? 8.841   -7.378  -25.470 1.00 4.40  ?  317 TYR A HD1  2  
ATOM 1572  H HD2  . TYR A 1 28 ? 11.874  -4.742  -24.072 1.00 52.41 ?  317 TYR A HD2  2  
ATOM 1573  H HE1  . TYR A 1 28 ? 10.018  -9.283  -24.453 1.00 2.32  ?  317 TYR A HE1  2  
ATOM 1574  H HE2  . TYR A 1 28 ? 13.060  -6.639  -23.051 1.00 33.21 ?  317 TYR A HE2  2  
ATOM 1575  H HH   . TYR A 1 28 ? 13.027  -9.375  -23.662 1.00 75.33 ?  317 TYR A HH   2  
ATOM 1576  N N    . LEU A 1 29 ? 8.794   -3.007  -27.983 1.00 42.04 ?  318 LEU A N    2  
ATOM 1577  C CA   . LEU A 1 29 ? 8.084   -2.867  -29.249 1.00 21.14 ?  318 LEU A CA   2  
ATOM 1578  C C    . LEU A 1 29 ? 8.980   -2.234  -30.309 1.00 12.12 ?  318 LEU A C    2  
ATOM 1579  O O    . LEU A 1 29 ? 9.219   -2.819  -31.365 1.00 11.32 ?  318 LEU A O    2  
ATOM 1580  C CB   . LEU A 1 29 ? 6.824   -2.020  -29.061 1.00 43.15 ?  318 LEU A CB   2  
ATOM 1581  C CG   . LEU A 1 29 ? 5.810   -2.545  -28.043 1.00 54.35 ?  318 LEU A CG   2  
ATOM 1582  C CD1  . LEU A 1 29 ? 4.469   -1.849  -28.218 1.00 64.32 ?  318 LEU A CD1  2  
ATOM 1583  C CD2  . LEU A 1 29 ? 5.652   -4.053  -28.177 1.00 52.05 ?  318 LEU A CD2  2  
ATOM 1584  H H    . LEU A 1 29 ? 8.559   -2.416  -27.237 1.00 22.51 ?  318 LEU A H    2  
ATOM 1585  H HA   . LEU A 1 29 ? 7.798   -3.854  -29.580 1.00 52.25 ?  318 LEU A HA   2  
ATOM 1586  H HB2  . LEU A 1 29 ? 7.132   -1.037  -28.743 1.00 14.32 ?  318 LEU A HB2  2  
ATOM 1587  H HB3  . LEU A 1 29 ? 6.328   -1.949  -30.017 1.00 50.11 ?  318 LEU A HB3  2  
ATOM 1588  H HG   . LEU A 1 29 ? 6.168   -2.332  -27.045 1.00 34.14 ?  318 LEU A HG   2  
ATOM 1589  H HD11 . LEU A 1 29 ? 4.607   -0.937  -28.781 1.00 13.34 ?  318 LEU A HD11 2  
ATOM 1590  H HD12 . LEU A 1 29 ? 3.792   -2.501  -28.751 1.00 20.32 ?  318 LEU A HD12 2  
ATOM 1591  H HD13 . LEU A 1 29 ? 4.056   -1.615  -27.248 1.00 71.12 ?  318 LEU A HD13 2  
ATOM 1592  H HD21 . LEU A 1 29 ? 5.369   -4.297  -29.191 1.00 72.31 ?  318 LEU A HD21 2  
ATOM 1593  H HD22 . LEU A 1 29 ? 6.588   -4.536  -27.938 1.00 24.44 ?  318 LEU A HD22 2  
ATOM 1594  H HD23 . LEU A 1 29 ? 4.886   -4.396  -27.497 1.00 52.23 ?  318 LEU A HD23 2  
ATOM 1595  N N    . VAL A 1 30 ? 9.476   -1.036  -30.019 1.00 33.43 ?  319 VAL A N    2  
ATOM 1596  C CA   . VAL A 1 30 ? 10.350  -0.324  -30.945 1.00 32.54 ?  319 VAL A CA   2  
ATOM 1597  C C    . VAL A 1 30 ? 11.595  -1.143  -31.265 1.00 65.34 ?  319 VAL A C    2  
ATOM 1598  O O    . VAL A 1 30 ? 12.255  -0.918  -32.279 1.00 70.43 ?  319 VAL A O    2  
ATOM 1599  C CB   . VAL A 1 30 ? 10.779  1.041   -30.376 1.00 42.32 ?  319 VAL A CB   2  
ATOM 1600  C CG1  . VAL A 1 30 ? 11.758  1.727   -31.316 1.00 42.52 ?  319 VAL A CG1  2  
ATOM 1601  C CG2  . VAL A 1 30 ? 9.562   1.919   -30.125 1.00 51.00 ?  319 VAL A CG2  2  
ATOM 1602  H H    . VAL A 1 30 ? 9.251   -0.620  -29.161 1.00 44.21 ?  319 VAL A H    2  
ATOM 1603  H HA   . VAL A 1 30 ? 9.799   -0.153  -31.858 1.00 53.23 ?  319 VAL A HA   2  
ATOM 1604  H HB   . VAL A 1 30 ? 11.277  0.874   -29.432 1.00 63.24 ?  319 VAL A HB   2  
ATOM 1605  H HG11 . VAL A 1 30 ? 11.551  2.787   -31.339 1.00 51.40 ?  319 VAL A HG11 2  
ATOM 1606  H HG12 . VAL A 1 30 ? 12.767  1.565   -30.967 1.00 4.20  ?  319 VAL A HG12 2  
ATOM 1607  H HG13 . VAL A 1 30 ? 11.650  1.318   -32.310 1.00 52.51 ?  319 VAL A HG13 2  
ATOM 1608  H HG21 . VAL A 1 30 ? 8.663   1.347   -30.301 1.00 50.21 ?  319 VAL A HG21 2  
ATOM 1609  H HG22 . VAL A 1 30 ? 9.574   2.266   -29.102 1.00 42.32 ?  319 VAL A HG22 2  
ATOM 1610  H HG23 . VAL A 1 30 ? 9.586   2.767   -30.793 1.00 63.24 ?  319 VAL A HG23 2  
ATOM 1611  N N    . GLU A 1 31 ? 11.911  -2.096  -30.392 1.00 72.24 ?  320 GLU A N    2  
ATOM 1612  C CA   . GLU A 1 31 ? 13.077  -2.949  -30.583 1.00 51.42 ?  320 GLU A CA   2  
ATOM 1613  C C    . GLU A 1 31 ? 12.939  -3.787  -31.850 1.00 20.45 ?  320 GLU A C    2  
ATOM 1614  O O    . GLU A 1 31 ? 13.725  -3.651  -32.786 1.00 15.21 ?  320 GLU A O    2  
ATOM 1615  C CB   . GLU A 1 31 ? 13.271  -3.864  -29.372 1.00 73.31 ?  320 GLU A CB   2  
ATOM 1616  C CG   . GLU A 1 31 ? 14.293  -4.965  -29.599 1.00 40.12 ?  320 GLU A CG   2  
ATOM 1617  C CD   . GLU A 1 31 ? 15.355  -5.008  -28.516 1.00 21.24 ?  320 GLU A CD   2  
ATOM 1618  O OE1  . GLU A 1 31 ? 15.005  -5.302  -27.353 1.00 52.13 ?  320 GLU A OE1  2  
ATOM 1619  O OE2  . GLU A 1 31 ? 16.535  -4.749  -28.830 1.00 32.22 -1 320 GLU A OE2  2  
ATOM 1620  H H    . GLU A 1 31 ? 11.346  -2.228  -29.603 1.00 55.32 ?  320 GLU A H    2  
ATOM 1621  H HA   . GLU A 1 31 ? 13.943  -2.310  -30.682 1.00 34.22 ?  320 GLU A HA   2  
ATOM 1622  H HB2  . GLU A 1 31 ? 13.596  -3.267  -28.533 1.00 52.14 ?  320 GLU A HB2  2  
ATOM 1623  H HB3  . GLU A 1 31 ? 12.325  -4.325  -29.130 1.00 10.23 ?  320 GLU A HB3  2  
ATOM 1624  H HG2  . GLU A 1 31 ? 13.782  -5.916  -29.617 1.00 62.30 ?  320 GLU A HG2  2  
ATOM 1625  H HG3  . GLU A 1 31 ? 14.777  -4.800  -30.550 1.00 71.42 ?  320 GLU A HG3  2  
ATOM 1626  N N    . ASN A 1 32 ? 11.932  -4.655  -31.871 1.00 41.14 ?  321 ASN A N    2  
ATOM 1627  C CA   . ASN A 1 32 ? 11.689  -5.517  -33.022 1.00 23.35 ?  321 ASN A CA   2  
ATOM 1628  C C    . ASN A 1 32 ? 10.570  -4.956  -33.895 1.00 62.24 ?  321 ASN A C    2  
ATOM 1629  O O    . ASN A 1 32 ? 10.722  -4.823  -35.109 1.00 3.10  ?  321 ASN A O    2  
ATOM 1630  C CB   . ASN A 1 32 ? 11.332  -6.931  -32.561 1.00 13.55 ?  321 ASN A CB   2  
ATOM 1631  C CG   . ASN A 1 32 ? 10.326  -6.933  -31.427 1.00 73.23 ?  321 ASN A CG   2  
ATOM 1632  O OD1  . ASN A 1 32 ? 9.120   -6.833  -31.653 1.00 61.40 ?  321 ASN A OD1  2  
ATOM 1633  N ND2  . ASN A 1 32 ? 10.818  -7.044  -30.199 1.00 3.54  ?  321 ASN A ND2  2  
ATOM 1634  H H    . ASN A 1 32 ? 11.338  -4.718  -31.094 1.00 53.32 ?  321 ASN A H    2  
ATOM 1635  H HA   . ASN A 1 32 ? 12.598  -5.555  -33.604 1.00 73.22 ?  321 ASN A HA   2  
ATOM 1636  H HB2  . ASN A 1 32 ? 10.911  -7.478  -33.392 1.00 61.11 ?  321 ASN A HB2  2  
ATOM 1637  H HB3  . ASN A 1 32 ? 12.228  -7.431  -32.224 1.00 64.51 ?  321 ASN A HB3  2  
ATOM 1638  H HD21 . ASN A 1 32 ? 11.790  -7.118  -30.094 1.00 53.24 ?  321 ASN A HD21 2  
ATOM 1639  H HD22 . ASN A 1 32 ? 10.190  -7.048  -29.447 1.00 41.15 ?  321 ASN A HD22 2  
ATOM 1640  N N    . CYS A 1 33 ? 9.445   -4.629  -33.267 1.00 30.43 ?  322 CYS A N    2  
ATOM 1641  C CA   . CYS A 1 33 ? 8.300   -4.083  -33.985 1.00 42.22 ?  322 CYS A CA   2  
ATOM 1642  C C    . CYS A 1 33 ? 8.622   -2.707  -34.557 1.00 2.00  ?  322 CYS A C    2  
ATOM 1643  O O    . CYS A 1 33 ? 8.002   -2.264  -35.523 1.00 31.11 ?  322 CYS A O    2  
ATOM 1644  C CB   . CYS A 1 33 ? 7.088   -3.990  -33.056 1.00 31.23 ?  322 CYS A CB   2  
ATOM 1645  S SG   . CYS A 1 33 ? 5.495   -3.830  -33.926 1.00 44.11 ?  322 CYS A SG   2  
ATOM 1646  H H    . CYS A 1 33 ? 9.384   -4.759  -32.297 1.00 51.13 ?  322 CYS A H    2  
ATOM 1647  H HA   . CYS A 1 33 ? 8.068   -4.753  -34.799 1.00 64.43 ?  322 CYS A HA   2  
ATOM 1648  H HB2  . CYS A 1 33 ? 7.040   -4.882  -32.448 1.00 11.41 ?  322 CYS A HB2  2  
ATOM 1649  H HB3  . CYS A 1 33 ? 7.201   -3.129  -32.415 1.00 13.12 ?  322 CYS A HB3  2  
ATOM 1650  N N    . ASN A 1 34 ? 9.598   -2.034  -33.954 1.00 55.05 ?  323 ASN A N    2  
ATOM 1651  C CA   . ASN A 1 34 ? 10.003  -0.708  -34.403 1.00 42.50 ?  323 ASN A CA   2  
ATOM 1652  C C    . ASN A 1 34 ? 8.791   0.204   -34.571 1.00 72.32 ?  323 ASN A C    2  
ATOM 1653  O O    . ASN A 1 34 ? 8.643   0.876   -35.592 1.00 50.42 ?  323 ASN A O    2  
ATOM 1654  C CB   . ASN A 1 34 ? 10.768  -0.806  -35.726 1.00 34.14 ?  323 ASN A CB   2  
ATOM 1655  C CG   . ASN A 1 34 ? 11.455  0.495   -36.093 1.00 24.42 ?  323 ASN A CG   2  
ATOM 1656  O OD1  . ASN A 1 34 ? 11.881  1.254   -35.222 1.00 35.33 ?  323 ASN A OD1  2  
ATOM 1657  N ND2  . ASN A 1 34 ? 11.567  0.759   -37.390 1.00 31.44 ?  323 ASN A ND2  2  
ATOM 1658  H H    . ASN A 1 34 ? 10.056  -2.440  -33.189 1.00 14.23 ?  323 ASN A H    2  
ATOM 1659  H HA   . ASN A 1 34 ? 10.654  -0.288  -33.652 1.00 23.03 ?  323 ASN A HA   2  
ATOM 1660  H HB2  . ASN A 1 34 ? 11.521  -1.577  -35.642 1.00 5.23  ?  323 ASN A HB2  2  
ATOM 1661  H HB3  . ASN A 1 34 ? 10.079  -1.064  -36.516 1.00 3.32  ?  323 ASN A HB3  2  
ATOM 1662  H HD21 . ASN A 1 34 ? 11.204  0.108   -38.028 1.00 31.33 ?  323 ASN A HD21 2  
ATOM 1663  H HD22 . ASN A 1 34 ? 12.008  1.593   -37.656 1.00 51.10 ?  323 ASN A HD22 2  
ATOM 1664  N N    . CYS A 1 35 ? 7.928   0.222   -33.561 1.00 55.11 ?  324 CYS A N    2  
ATOM 1665  C CA   . CYS A 1 35 ? 6.729   1.051   -33.595 1.00 1.24  ?  324 CYS A CA   2  
ATOM 1666  C C    . CYS A 1 35 ? 6.168   1.254   -32.190 1.00 31.42 ?  324 CYS A C    2  
ATOM 1667  O O    . CYS A 1 35 ? 6.402   0.442   -31.294 1.00 2.14  ?  324 CYS A O    2  
ATOM 1668  C CB   . CYS A 1 35 ? 5.667   0.412   -34.492 1.00 73.41 ?  324 CYS A CB   2  
ATOM 1669  S SG   . CYS A 1 35 ? 4.462   1.594   -35.176 1.00 52.23 ?  324 CYS A SG   2  
ATOM 1670  H H    . CYS A 1 35 ? 8.102   -0.335  -32.774 1.00 62.24 ?  324 CYS A H    2  
ATOM 1671  H HA   . CYS A 1 35 ? 7.002   2.013   -34.003 1.00 23.14 ?  324 CYS A HA   2  
ATOM 1672  H HB2  . CYS A 1 35 ? 6.156   -0.076  -35.324 1.00 73.21 ?  324 CYS A HB2  2  
ATOM 1673  H HB3  . CYS A 1 35 ? 5.120   -0.323  -33.921 1.00 15.12 ?  324 CYS A HB3  2  
ATOM 1674  N N    . ARG A 1 36 ? 5.428   2.342   -32.007 1.00 24.51 ?  325 ARG A N    2  
ATOM 1675  C CA   . ARG A 1 36 ? 4.835   2.652   -30.711 1.00 71.03 ?  325 ARG A CA   2  
ATOM 1676  C C    . ARG A 1 36 ? 3.311   2.615   -30.788 1.00 53.10 ?  325 ARG A C    2  
ATOM 1677  O O    . ARG A 1 36 ? 2.733   2.657   -31.874 1.00 20.24 ?  325 ARG A O    2  
ATOM 1678  C CB   . ARG A 1 36 ? 5.299   4.029   -30.230 1.00 73.31 ?  325 ARG A CB   2  
ATOM 1679  C CG   . ARG A 1 36 ? 4.733   5.181   -31.046 1.00 42.55 ?  325 ARG A CG   2  
ATOM 1680  C CD   . ARG A 1 36 ? 5.566   6.442   -30.880 1.00 43.34 ?  325 ARG A CD   2  
ATOM 1681  N NE   . ARG A 1 36 ? 5.201   7.470   -31.850 1.00 5.21  ?  325 ARG A NE   2  
ATOM 1682  C CZ   . ARG A 1 36 ? 4.179   8.303   -31.689 1.00 71.54 ?  325 ARG A CZ   2  
ATOM 1683  N NH1  . ARG A 1 36 ? 3.424   8.228   -30.601 1.00 64.13 1  325 ARG A NH1  2  
ATOM 1684  N NH2  . ARG A 1 36 ? 3.910   9.212   -32.617 1.00 21.31 ?  325 ARG A NH2  2  
ATOM 1685  H H    . ARG A 1 36 ? 5.277   2.951   -32.759 1.00 75.10 ?  325 ARG A H    2  
ATOM 1686  H HA   . ARG A 1 36 ? 5.166   1.904   -30.007 1.00 0.43  ?  325 ARG A HA   2  
ATOM 1687  H HB2  . ARG A 1 36 ? 4.994   4.160   -29.202 1.00 53.03 ?  325 ARG A HB2  2  
ATOM 1688  H HB3  . ARG A 1 36 ? 6.376   4.072   -30.286 1.00 70.43 ?  325 ARG A HB3  2  
ATOM 1689  H HG2  . ARG A 1 36 ? 4.724   4.902   -32.088 1.00 12.23 ?  325 ARG A HG2  2  
ATOM 1690  H HG3  . ARG A 1 36 ? 3.724   5.381   -30.715 1.00 41.34 ?  325 ARG A HG3  2  
ATOM 1691  H HD2  . ARG A 1 36 ? 5.415   6.829   -29.884 1.00 15.13 ?  325 ARG A HD2  2  
ATOM 1692  H HD3  . ARG A 1 36 ? 6.608   6.188   -31.013 1.00 4.23  ?  325 ARG A HD3  2  
ATOM 1693  H HE   . ARG A 1 36 ? 5.745   7.542   -32.662 1.00 33.25 ?  325 ARG A HE   2  
ATOM 1694  H HH11 . ARG A 1 36 ? 3.626   7.545   -29.900 1.00 63.40 ?  325 ARG A HH11 2  
ATOM 1695  H HH12 . ARG A 1 36 ? 2.656   8.857   -30.481 1.00 24.24 ?  325 ARG A HH12 2  
ATOM 1696  H HH21 . ARG A 1 36 ? 4.476   9.271   -33.438 1.00 33.44 ?  325 ARG A HH21 2  
ATOM 1697  H HH22 . ARG A 1 36 ? 3.140   9.838   -32.495 1.00 41.21 ?  325 ARG A HH22 2  
ATOM 1698  N N    . MET A 1 37 ? 2.667   2.536   -29.628 1.00 33.23 ?  326 MET A N    2  
ATOM 1699  C CA   . MET A 1 37 ? 1.210   2.494   -29.565 1.00 60.44 ?  326 MET A CA   2  
ATOM 1700  C C    . MET A 1 37 ? 0.621   3.897   -29.666 1.00 51.03 ?  326 MET A C    2  
ATOM 1701  O O    . MET A 1 37 ? 1.347   4.890   -29.622 1.00 40.15 ?  326 MET A O    2  
ATOM 1702  C CB   . MET A 1 37 ? 0.755   1.829   -28.264 1.00 71.12 ?  326 MET A CB   2  
ATOM 1703  C CG   . MET A 1 37 ? 1.428   0.492   -27.996 1.00 41.13 ?  326 MET A CG   2  
ATOM 1704  S SD   . MET A 1 37 ? 0.275   -0.892  -28.068 1.00 62.32 ?  326 MET A SD   2  
ATOM 1705  C CE   . MET A 1 37 ? -0.873  -0.445  -26.768 1.00 32.24 ?  326 MET A CE   2  
ATOM 1706  H H    . MET A 1 37 ? 3.182   2.505   -28.796 1.00 62.20 ?  326 MET A H    2  
ATOM 1707  H HA   . MET A 1 37 ? 0.860   1.908   -30.401 1.00 73.11 ?  326 MET A HA   2  
ATOM 1708  H HB2  . MET A 1 37 ? 0.974   2.491   -27.440 1.00 51.22 ?  326 MET A HB2  2  
ATOM 1709  H HB3  . MET A 1 37 ? -0.312  1.667   -28.311 1.00 61.55 ?  326 MET A HB3  2  
ATOM 1710  H HG2  . MET A 1 37 ? 2.200   0.338   -28.735 1.00 11.35 ?  326 MET A HG2  2  
ATOM 1711  H HG3  . MET A 1 37 ? 1.874   0.521   -27.014 1.00 64.13 ?  326 MET A HG3  2  
ATOM 1712  H HE1  . MET A 1 37 ? -0.528  -0.848  -25.828 1.00 73.52 ?  326 MET A HE1  2  
ATOM 1713  H HE2  . MET A 1 37 ? -0.935  0.631   -26.697 1.00 44.00 ?  326 MET A HE2  2  
ATOM 1714  H HE3  . MET A 1 37 ? -1.849  -0.847  -26.996 1.00 42.24 ?  326 MET A HE3  2  
ATOM 1715  N N    . VAL A 1 38 ? -0.699  3.971   -29.802 1.00 21.24 ?  327 VAL A N    2  
ATOM 1716  C CA   . VAL A 1 38 ? -1.386  5.253   -29.910 1.00 51.32 ?  327 VAL A CA   2  
ATOM 1717  C C    . VAL A 1 38 ? -1.286  6.040   -28.608 1.00 61.12 ?  327 VAL A C    2  
ATOM 1718  O O    . VAL A 1 38 ? -1.108  7.259   -28.619 1.00 12.04 ?  327 VAL A O    2  
ATOM 1719  C CB   . VAL A 1 38 ? -2.871  5.065   -30.270 1.00 74.41 ?  327 VAL A CB   2  
ATOM 1720  C CG1  . VAL A 1 38 ? -3.544  6.414   -30.481 1.00 33.14 ?  327 VAL A CG1  2  
ATOM 1721  C CG2  . VAL A 1 38 ? -3.012  4.191   -31.508 1.00 12.33 ?  327 VAL A CG2  2  
ATOM 1722  H H    . VAL A 1 38 ? -1.224  3.144   -29.832 1.00 3.01  ?  327 VAL A H    2  
ATOM 1723  H HA   . VAL A 1 38 ? -0.914  5.819   -30.700 1.00 44.42 ?  327 VAL A HA   2  
ATOM 1724  H HB   . VAL A 1 38 ? -3.361  4.569   -29.446 1.00 35.35 ?  327 VAL A HB   2  
ATOM 1725  H HG11 . VAL A 1 38 ? -2.904  7.045   -31.079 1.00 54.02 ?  327 VAL A HG11 2  
ATOM 1726  H HG12 . VAL A 1 38 ? -4.485  6.270   -30.990 1.00 4.13  ?  327 VAL A HG12 2  
ATOM 1727  H HG13 . VAL A 1 38 ? -3.719  6.881   -29.524 1.00 23.03 ?  327 VAL A HG13 2  
ATOM 1728  H HG21 . VAL A 1 38 ? -3.974  4.368   -31.966 1.00 14.11 ?  327 VAL A HG21 2  
ATOM 1729  H HG22 . VAL A 1 38 ? -2.229  4.433   -32.210 1.00 64.23 ?  327 VAL A HG22 2  
ATOM 1730  H HG23 . VAL A 1 38 ? -2.934  3.152   -31.224 1.00 72.05 ?  327 VAL A HG23 2  
ATOM 1731  N N    . HIS A 1 39 ? -1.400  5.335   -27.486 1.00 54.24 ?  328 HIS A N    2  
ATOM 1732  C CA   . HIS A 1 39 ? -1.321  5.969   -26.174 1.00 63.51 ?  328 HIS A CA   2  
ATOM 1733  C C    . HIS A 1 39 ? 0.101   6.437   -25.882 1.00 34.50 ?  328 HIS A C    2  
ATOM 1734  O O    . HIS A 1 39 ? 0.312   7.354   -25.089 1.00 63.34 ?  328 HIS A O    2  
ATOM 1735  C CB   . HIS A 1 39 ? -1.786  4.998   -25.089 1.00 32.41 ?  328 HIS A CB   2  
ATOM 1736  C CG   . HIS A 1 39 ? -0.771  3.952   -24.746 1.00 51.12 ?  328 HIS A CG   2  
ATOM 1737  N ND1  . HIS A 1 39 ? -0.794  2.679   -25.277 1.00 53.34 ?  328 HIS A ND1  2  
ATOM 1738  C CD2  . HIS A 1 39 ? 0.303   3.995   -23.924 1.00 54.13 ?  328 HIS A CD2  2  
ATOM 1739  C CE1  . HIS A 1 39 ? 0.220   1.985   -24.794 1.00 52.35 ?  328 HIS A CE1  2  
ATOM 1740  N NE2  . HIS A 1 39 ? 0.902   2.760   -23.970 1.00 74.31 ?  328 HIS A NE2  2  
ATOM 1741  H H    . HIS A 1 39 ? -1.540  4.368   -27.542 1.00 41.35 ?  328 HIS A H    2  
ATOM 1742  H HA   . HIS A 1 39 ? -1.975  6.828   -26.181 1.00 50.30 ?  328 HIS A HA   2  
ATOM 1743  H HB2  . HIS A 1 39 ? -2.005  5.554   -24.188 1.00 31.14 ?  328 HIS A HB2  2  
ATOM 1744  H HB3  . HIS A 1 39 ? -2.682  4.496   -25.422 1.00 42.32 ?  328 HIS A HB3  2  
ATOM 1745  H HD1  . HIS A 1 39 ? -1.456  2.336   -25.911 1.00 32.12 ?  328 HIS A HD1  2  
ATOM 1746  H HD2  . HIS A 1 39 ? 0.629   4.844   -23.338 1.00 30.44 ?  328 HIS A HD2  2  
ATOM 1747  H HE1  . HIS A 1 39 ? 0.453   0.958   -25.031 1.00 64.21 ?  328 HIS A HE1  2  
ATOM 1748  N N    . MET A 1 40 ? 1.073   5.799   -26.526 1.00 44.35 ?  329 MET A N    2  
ATOM 1749  C CA   . MET A 1 40 ? 2.475   6.150   -26.334 1.00 53.32 ?  329 MET A CA   2  
ATOM 1750  C C    . MET A 1 40 ? 2.730   7.603   -26.725 1.00 61.04 ?  329 MET A C    2  
ATOM 1751  O O    . MET A 1 40 ? 1.979   8.205   -27.493 1.00 42.14 ?  329 MET A O    2  
ATOM 1752  C CB   . MET A 1 40 ? 3.372   5.223   -27.156 1.00 21.24 ?  329 MET A CB   2  
ATOM 1753  C CG   . MET A 1 40 ? 4.201   4.272   -26.310 1.00 74.04 ?  329 MET A CG   2  
ATOM 1754  S SD   . MET A 1 40 ? 3.403   2.672   -26.079 1.00 62.44 ?  329 MET A SD   2  
ATOM 1755  C CE   . MET A 1 40 ? 4.628   1.576   -26.790 1.00 61.24 ?  329 MET A CE   2  
ATOM 1756  H H    . MET A 1 40 ? 0.843   5.075   -27.146 1.00 4.45  ?  329 MET A H    2  
ATOM 1757  H HA   . MET A 1 40 ? 2.707   6.026   -25.287 1.00 61.42 ?  329 MET A HA   2  
ATOM 1758  H HB2  . MET A 1 40 ? 2.754   4.636   -27.818 1.00 5.14  ?  329 MET A HB2  2  
ATOM 1759  H HB3  . MET A 1 40 ? 4.047   5.826   -27.747 1.00 12.15 ?  329 MET A HB3  2  
ATOM 1760  H HG2  . MET A 1 40 ? 5.154   4.115   -26.794 1.00 10.21 ?  329 MET A HG2  2  
ATOM 1761  H HG3  . MET A 1 40 ? 4.363   4.721   -25.341 1.00 44.15 ?  329 MET A HG3  2  
ATOM 1762  H HE1  . MET A 1 40 ? 4.153   0.921   -27.505 1.00 3.33  ?  329 MET A HE1  2  
ATOM 1763  H HE2  . MET A 1 40 ? 5.388   2.160   -27.285 1.00 51.25 ?  329 MET A HE2  2  
ATOM 1764  H HE3  . MET A 1 40 ? 5.081   0.986   -26.007 1.00 61.32 ?  329 MET A HE3  2  
ATOM 1765  N N    . PRO A 1 41 ? 3.814   8.180   -26.186 1.00 24.01 ?  330 PRO A N    2  
ATOM 1766  C CA   . PRO A 1 41 ? 4.192   9.570   -26.465 1.00 43.23 ?  330 PRO A CA   2  
ATOM 1767  C C    . PRO A 1 41 ? 4.681   9.760   -27.896 1.00 31.33 ?  330 PRO A C    2  
ATOM 1768  O O    . PRO A 1 41 ? 5.190   8.828   -28.518 1.00 33.23 ?  330 PRO A O    2  
ATOM 1769  C CB   . PRO A 1 41 ? 5.326   9.834   -25.472 1.00 24.40 ?  330 PRO A CB   2  
ATOM 1770  C CG   . PRO A 1 41 ? 5.902   8.490   -25.188 1.00 61.12 ?  330 PRO A CG   2  
ATOM 1771  C CD   . PRO A 1 41 ? 4.753   7.522   -25.263 1.00 73.13 ?  330 PRO A CD   2  
ATOM 1772  H HA   . PRO A 1 41 ? 3.375   10.249  -26.271 1.00 73.31 ?  330 PRO A HA   2  
ATOM 1773  H HB2  . PRO A 1 41 ? 6.057   10.491  -25.923 1.00 24.15 ?  330 PRO A HB2  2  
ATOM 1774  H HB3  . PRO A 1 41 ? 4.929   10.290  -24.578 1.00 30.04 ?  330 PRO A HB3  2  
ATOM 1775  H HG2  . PRO A 1 41 ? 6.648   8.246   -25.929 1.00 44.03 ?  330 PRO A HG2  2  
ATOM 1776  H HG3  . PRO A 1 41 ? 6.337   8.479   -24.199 1.00 35.30 ?  330 PRO A HG3  2  
ATOM 1777  H HD2  . PRO A 1 41 ? 5.084   6.574   -25.661 1.00 32.12 ?  330 PRO A HD2  2  
ATOM 1778  H HD3  . PRO A 1 41 ? 4.307   7.391   -24.289 1.00 31.45 ?  330 PRO A HD3  2  
ATOM 1779  N N    . GLY A 1 42 ? 4.525   10.975  -28.414 1.00 51.01 ?  331 GLY A N    2  
ATOM 1780  C CA   . GLY A 1 42 ? 4.956   11.266  -29.768 1.00 44.33 ?  331 GLY A CA   2  
ATOM 1781  C C    . GLY A 1 42 ? 6.461   11.181  -29.928 1.00 60.12 ?  331 GLY A C    2  
ATOM 1782  O O    . GLY A 1 42 ? 7.211   11.683  -29.090 1.00 4.14  ?  331 GLY A O    2  
ATOM 1783  H H    . GLY A 1 42 ? 4.113   11.680  -27.871 1.00 23.24 ?  331 GLY A H    2  
ATOM 1784  H HA2  . GLY A 1 42 ? 4.493   10.561  -30.441 1.00 3.21  ?  331 GLY A HA2  2  
ATOM 1785  H HA3  . GLY A 1 42 ? 4.634   12.264  -30.030 1.00 74.13 ?  331 GLY A HA3  2  
ATOM 1786  N N    . ASP A 1 43 ? 6.905   10.543  -31.006 1.00 75.20 ?  332 ASP A N    2  
ATOM 1787  C CA   . ASP A 1 43 ? 8.331   10.393  -31.273 1.00 50.53 ?  332 ASP A CA   2  
ATOM 1788  C C    . ASP A 1 43 ? 8.563   9.636   -32.576 1.00 23.44 ?  332 ASP A C    2  
ATOM 1789  O O    . ASP A 1 43 ? 8.933   10.226  -33.591 1.00 1.41  ?  332 ASP A O    2  
ATOM 1790  C CB   . ASP A 1 43 ? 9.015   9.663   -30.115 1.00 3.31  ?  332 ASP A CB   2  
ATOM 1791  C CG   . ASP A 1 43 ? 10.383  9.132   -30.494 1.00 21.51 ?  332 ASP A CG   2  
ATOM 1792  O OD1  . ASP A 1 43 ? 11.271  9.950   -30.813 1.00 65.30 ?  332 ASP A OD1  2  
ATOM 1793  O OD2  . ASP A 1 43 ? 10.567  7.897   -30.469 1.00 12.51 -1 332 ASP A OD2  2  
ATOM 1794  H H    . ASP A 1 43 ? 6.258   10.165  -31.637 1.00 73.13 ?  332 ASP A H    2  
ATOM 1795  H HA   . ASP A 1 43 ? 8.758   11.381  -31.364 1.00 54.24 ?  332 ASP A HA   2  
ATOM 1796  H HB2  . ASP A 1 43 ? 9.131   10.347  -29.286 1.00 13.35 ?  332 ASP A HB2  2  
ATOM 1797  H HB3  . ASP A 1 43 ? 8.397   8.832   -29.808 1.00 13.44 ?  332 ASP A HB3  2  
ATOM 1798  N N    . ALA A 1 44 ? 8.344   8.326   -32.540 1.00 75.13 ?  333 ALA A N    2  
ATOM 1799  C CA   . ALA A 1 44 ? 8.529   7.487   -33.718 1.00 74.31 ?  333 ALA A CA   2  
ATOM 1800  C C    . ALA A 1 44 ? 7.350   7.620   -34.675 1.00 54.25 ?  333 ALA A C    2  
ATOM 1801  O O    . ALA A 1 44 ? 6.267   8.073   -34.306 1.00 24.35 ?  333 ALA A O    2  
ATOM 1802  C CB   . ALA A 1 44 ? 8.718   6.035   -33.308 1.00 43.34 ?  333 ALA A CB   2  
ATOM 1803  H H    . ALA A 1 44 ? 8.051   7.913   -31.701 1.00 12.00 ?  333 ALA A H    2  
ATOM 1804  H HA   . ALA A 1 44 ? 9.428   7.813   -34.222 1.00 1.54  ?  333 ALA A HA   2  
ATOM 1805  H HB1  . ALA A 1 44 ? 8.236   5.863   -32.357 1.00 63.54 ?  333 ALA A HB1  2  
ATOM 1806  H HB2  . ALA A 1 44 ? 8.280   5.390   -34.055 1.00 33.24 ?  333 ALA A HB2  2  
ATOM 1807  H HB3  . ALA A 1 44 ? 9.773   5.820   -33.221 1.00 31.01 ?  333 ALA A HB3  2  
ATOM 1808  N N    . PRO A 1 45 ? 7.563   7.215   -35.937 1.00 12.21 ?  334 PRO A N    2  
ATOM 1809  C CA   . PRO A 1 45 ? 6.529   7.279   -36.973 1.00 42.44 ?  334 PRO A CA   2  
ATOM 1810  C C    . PRO A 1 45 ? 5.407   6.273   -36.737 1.00 63.24 ?  334 PRO A C    2  
ATOM 1811  O O    . PRO A 1 45 ? 5.648   5.069   -36.650 1.00 23.23 ?  334 PRO A O    2  
ATOM 1812  C CB   . PRO A 1 45 ? 7.291   6.937   -38.257 1.00 31.14 ?  334 PRO A CB   2  
ATOM 1813  C CG   . PRO A 1 45 ? 8.455   6.127   -37.801 1.00 30.34 ?  334 PRO A CG   2  
ATOM 1814  C CD   . PRO A 1 45 ? 8.830   6.664   -36.448 1.00 71.40 ?  334 PRO A CD   2  
ATOM 1815  H HA   . PRO A 1 45 ? 6.110   8.271   -37.056 1.00 64.44 ?  334 PRO A HA   2  
ATOM 1816  H HB2  . PRO A 1 45 ? 6.650   6.373   -38.920 1.00 70.21 ?  334 PRO A HB2  2  
ATOM 1817  H HB3  . PRO A 1 45 ? 7.610   7.847   -38.743 1.00 13.54 ?  334 PRO A HB3  2  
ATOM 1818  H HG2  . PRO A 1 45 ? 8.172   5.088   -37.727 1.00 41.21 ?  334 PRO A HG2  2  
ATOM 1819  H HG3  . PRO A 1 45 ? 9.277   6.246   -38.492 1.00 22.33 ?  334 PRO A HG3  2  
ATOM 1820  H HD2  . PRO A 1 45 ? 9.188   5.868   -35.812 1.00 44.33 ?  334 PRO A HD2  2  
ATOM 1821  H HD3  . PRO A 1 45 ? 9.576   7.439   -36.542 1.00 32.14 ?  334 PRO A HD3  2  
ATOM 1822  N N    . TYR A 1 46 ? 4.181   6.775   -36.634 1.00 42.34 ?  335 TYR A N    2  
ATOM 1823  C CA   . TYR A 1 46 ? 3.022   5.920   -36.405 1.00 35.44 ?  335 TYR A CA   2  
ATOM 1824  C C    . TYR A 1 46 ? 2.809   4.967   -37.577 1.00 61.33 ?  335 TYR A C    2  
ATOM 1825  O O    . TYR A 1 46 ? 2.742   5.389   -38.731 1.00 4.33  ?  335 TYR A O    2  
ATOM 1826  C CB   . TYR A 1 46 ? 1.770   6.770   -36.189 1.00 13.10 ?  335 TYR A CB   2  
ATOM 1827  C CG   . TYR A 1 46 ? 1.434   6.996   -34.733 1.00 34.12 ?  335 TYR A CG   2  
ATOM 1828  C CD1  . TYR A 1 46 ? 1.225   8.278   -34.239 1.00 21.21 ?  335 TYR A CD1  2  
ATOM 1829  C CD2  . TYR A 1 46 ? 1.329   5.929   -33.850 1.00 71.55 ?  335 TYR A CD2  2  
ATOM 1830  C CE1  . TYR A 1 46 ? 0.919   8.490   -32.908 1.00 52.44 ?  335 TYR A CE1  2  
ATOM 1831  C CE2  . TYR A 1 46 ? 1.023   6.132   -32.518 1.00 24.32 ?  335 TYR A CE2  2  
ATOM 1832  C CZ   . TYR A 1 46 ? 0.818   7.413   -32.052 1.00 11.31 ?  335 TYR A CZ   2  
ATOM 1833  O OH   . TYR A 1 46 ? 0.514   7.619   -30.726 1.00 61.34 ?  335 TYR A OH   2  
ATOM 1834  H H    . TYR A 1 46 ? 4.052   7.743   -36.712 1.00 22.34 ?  335 TYR A H    2  
ATOM 1835  H HA   . TYR A 1 46 ? 3.210   5.340   -35.513 1.00 2.43  ?  335 TYR A HA   2  
ATOM 1836  H HB2  . TYR A 1 46 ? 1.915   7.736   -36.650 1.00 11.05 ?  335 TYR A HB2  2  
ATOM 1837  H HB3  . TYR A 1 46 ? 0.926   6.279   -36.652 1.00 35.11 ?  335 TYR A HB3  2  
ATOM 1838  H HD1  . TYR A 1 46 ? 1.303   9.119   -34.912 1.00 23.13 ?  335 TYR A HD1  2  
ATOM 1839  H HD2  . TYR A 1 46 ? 1.491   4.926   -34.218 1.00 22.31 ?  335 TYR A HD2  2  
ATOM 1840  H HE1  . TYR A 1 46 ? 0.758   9.494   -32.543 1.00 33.24 ?  335 TYR A HE1  2  
ATOM 1841  H HE2  . TYR A 1 46 ? 0.945   5.289   -31.847 1.00 61.13 ?  335 TYR A HE2  2  
ATOM 1842  H HH   . TYR A 1 46 ? -0.313  8.101   -30.659 1.00 12.53 ?  335 TYR A HH   2  
ATOM 1843  N N    . CYS A 1 47 ? 2.701   3.678   -37.271 1.00 21.35 ?  336 CYS A N    2  
ATOM 1844  C CA   . CYS A 1 47 ? 2.494   2.663   -38.297 1.00 43.24 ?  336 CYS A CA   2  
ATOM 1845  C C    . CYS A 1 47 ? 1.006   2.418   -38.527 1.00 63.01 ?  336 CYS A C    2  
ATOM 1846  O O    . CYS A 1 47 ? 0.175   2.717   -37.669 1.00 3.12  ?  336 CYS A O    2  
ATOM 1847  C CB   . CYS A 1 47 ? 3.181   1.357   -37.896 1.00 71.02 ?  336 CYS A CB   2  
ATOM 1848  S SG   . CYS A 1 47 ? 4.868   1.573   -37.241 1.00 12.24 ?  336 CYS A SG   2  
ATOM 1849  H H    . CYS A 1 47 ? 2.763   3.403   -36.332 1.00 33.00 ?  336 CYS A H    2  
ATOM 1850  H HA   . CYS A 1 47 ? 2.933   3.024   -39.214 1.00 64.25 ?  336 CYS A HA   2  
ATOM 1851  H HB2  . CYS A 1 47 ? 2.593   0.869   -37.132 1.00 54.13 ?  336 CYS A HB2  2  
ATOM 1852  H HB3  . CYS A 1 47 ? 3.245   0.712   -38.760 1.00 31.32 ?  336 CYS A HB3  2  
ATOM 1853  N N    . THR A 1 48 ? 0.675   1.872   -39.693 1.00 72.44 ?  337 THR A N    2  
ATOM 1854  C CA   . THR A 1 48 ? -0.711  1.587   -40.038 1.00 4.40  ?  337 THR A CA   2  
ATOM 1855  C C    . THR A 1 48 ? -1.386  0.750   -38.958 1.00 63.14 ?  337 THR A C    2  
ATOM 1856  O O    . THR A 1 48 ? -0.732  0.067   -38.169 1.00 2.24  ?  337 THR A O    2  
ATOM 1857  C CB   . THR A 1 48 ? -0.816  0.848   -41.385 1.00 35.12 ?  337 THR A CB   2  
ATOM 1858  O OG1  . THR A 1 48 ? 0.380   0.099   -41.626 1.00 74.20 ?  337 THR A OG1  2  
ATOM 1859  C CG2  . THR A 1 48 ? -1.044  1.829   -42.525 1.00 53.04 ?  337 THR A CG2  2  
ATOM 1860  H H    . THR A 1 48 ? 1.383   1.657   -40.337 1.00 22.21 ?  337 THR A H    2  
ATOM 1861  H HA   . THR A 1 48 ? -1.233  2.530   -40.128 1.00 23.10 ?  337 THR A HA   2  
ATOM 1862  H HB   . THR A 1 48 ? -1.655  0.169   -41.342 1.00 61.30 ?  337 THR A HB   2  
ATOM 1863  H HG1  . THR A 1 48 ? 0.609   -0.401  -40.839 1.00 64.41 ?  337 THR A HG1  2  
ATOM 1864  H HG21 . THR A 1 48 ? -1.982  1.606   -43.010 1.00 11.11 ?  337 THR A HG21 2  
ATOM 1865  H HG22 . THR A 1 48 ? -1.070  2.835   -42.135 1.00 50.51 ?  337 THR A HG22 2  
ATOM 1866  H HG23 . THR A 1 48 ? -0.239  1.742   -43.242 1.00 43.25 ?  337 THR A HG23 2  
ATOM 1867  N N    . PRO A 1 49 ? -2.726  0.799   -38.920 1.00 10.31 ?  338 PRO A N    2  
ATOM 1868  C CA   . PRO A 1 49 ? -3.518  0.049   -37.941 1.00 72.31 ?  338 PRO A CA   2  
ATOM 1869  C C    . PRO A 1 49 ? -3.483  -1.453  -38.196 1.00 72.42 ?  338 PRO A C    2  
ATOM 1870  O O    . PRO A 1 49 ? -3.513  -2.251  -37.260 1.00 71.41 ?  338 PRO A O    2  
ATOM 1871  C CB   . PRO A 1 49 ? -4.935  0.593   -38.140 1.00 34.04 ?  338 PRO A CB   2  
ATOM 1872  C CG   . PRO A 1 49 ? -4.958  1.086   -39.545 1.00 34.11 ?  338 PRO A CG   2  
ATOM 1873  C CD   . PRO A 1 49 ? -3.571  1.591   -39.830 1.00 73.31 ?  338 PRO A CD   2  
ATOM 1874  H HA   . PRO A 1 49 ? -3.193  0.249   -36.930 1.00 5.33  ?  338 PRO A HA   2  
ATOM 1875  H HB2  . PRO A 1 49 ? -5.653  -0.200  -37.986 1.00 22.41 ?  338 PRO A HB2  2  
ATOM 1876  H HB3  . PRO A 1 49 ? -5.120  1.393   -37.438 1.00 33.24 ?  338 PRO A HB3  2  
ATOM 1877  H HG2  . PRO A 1 49 ? -5.207  0.277   -40.214 1.00 61.41 ?  338 PRO A HG2  2  
ATOM 1878  H HG3  . PRO A 1 49 ? -5.676  1.887   -39.641 1.00 42.01 ?  338 PRO A HG3  2  
ATOM 1879  H HD2  . PRO A 1 49 ? -3.306  1.407   -40.860 1.00 51.54 ?  338 PRO A HD2  2  
ATOM 1880  H HD3  . PRO A 1 49 ? -3.499  2.645   -39.601 1.00 24.31 ?  338 PRO A HD3  2  
ATOM 1881  N N    . GLU A 1 50 ? -3.421  -1.832  -39.469 1.00 73.10 ?  339 GLU A N    2  
ATOM 1882  C CA   . GLU A 1 50 ? -3.382  -3.240  -39.846 1.00 12.52 ?  339 GLU A CA   2  
ATOM 1883  C C    . GLU A 1 50 ? -2.116  -3.909  -39.321 1.00 11.34 ?  339 GLU A C    2  
ATOM 1884  O O    . GLU A 1 50 ? -2.149  -5.053  -38.868 1.00 52.12 ?  339 GLU A O    2  
ATOM 1885  C CB   . GLU A 1 50 ? -3.457  -3.385  -41.367 1.00 63.40 ?  339 GLU A CB   2  
ATOM 1886  C CG   . GLU A 1 50 ? -2.465  -2.507  -42.112 1.00 41.32 ?  339 GLU A CG   2  
ATOM 1887  C CD   . GLU A 1 50 ? -2.454  -2.776  -43.604 1.00 4.10  ?  339 GLU A CD   2  
ATOM 1888  O OE1  . GLU A 1 50 ? -1.964  -1.910  -44.359 1.00 72.32 ?  339 GLU A OE1  2  
ATOM 1889  O OE2  . GLU A 1 50 ? -2.934  -3.852  -44.017 1.00 3.32  -1 339 GLU A OE2  2  
ATOM 1890  H H    . GLU A 1 50 ? -3.400  -1.148  -40.170 1.00 63.13 ?  339 GLU A H    2  
ATOM 1891  H HA   . GLU A 1 50 ? -4.240  -3.724  -39.405 1.00 24.02 ?  339 GLU A HA   2  
ATOM 1892  H HB2  . GLU A 1 50 ? -3.261  -4.414  -41.628 1.00 61.12 ?  339 GLU A HB2  2  
ATOM 1893  H HB3  . GLU A 1 50 ? -4.453  -3.124  -41.694 1.00 74.44 ?  339 GLU A HB3  2  
ATOM 1894  H HG2  . GLU A 1 50 ? -2.730  -1.472  -41.951 1.00 45.41 ?  339 GLU A HG2  2  
ATOM 1895  H HG3  . GLU A 1 50 ? -1.476  -2.690  -41.720 1.00 73.52 ?  339 GLU A HG3  2  
ATOM 1896  N N    . GLN A 1 51 ? -1.001  -3.188  -39.388 1.00 41.01 ?  340 GLN A N    2  
ATOM 1897  C CA   . GLN A 1 51 ? 0.276   -3.713  -38.920 1.00 45.12 ?  340 GLN A CA   2  
ATOM 1898  C C    . GLN A 1 51 ? 0.469   -3.433  -37.434 1.00 12.32 ?  340 GLN A C    2  
ATOM 1899  O O    . GLN A 1 51 ? 1.055   -4.240  -36.712 1.00 20.32 ?  340 GLN A O    2  
ATOM 1900  C CB   . GLN A 1 51 ? 1.427   -3.098  -39.720 1.00 53.54 ?  340 GLN A CB   2  
ATOM 1901  C CG   . GLN A 1 51 ? 1.621   -3.730  -41.089 1.00 4.01  ?  340 GLN A CG   2  
ATOM 1902  C CD   . GLN A 1 51 ? 1.741   -2.700  -42.195 1.00 74.03 ?  340 GLN A CD   2  
ATOM 1903  O OE1  . GLN A 1 51 ? 2.731   -1.972  -42.277 1.00 72.32 ?  340 GLN A OE1  2  
ATOM 1904  N NE2  . GLN A 1 51 ? 0.731   -2.633  -43.055 1.00 35.20 ?  340 GLN A NE2  2  
ATOM 1905  H H    . GLN A 1 51 ? -1.039  -2.283  -39.759 1.00 72.34 ?  340 GLN A H    2  
ATOM 1906  H HA   . GLN A 1 51 ? 0.273   -4.781  -39.076 1.00 44.32 ?  340 GLN A HA   2  
ATOM 1907  H HB2  . GLN A 1 51 ? 1.232   -2.045  -39.857 1.00 30.12 ?  340 GLN A HB2  2  
ATOM 1908  H HB3  . GLN A 1 51 ? 2.343   -3.218  -39.160 1.00 3.20  ?  340 GLN A HB3  2  
ATOM 1909  H HG2  . GLN A 1 51 ? 2.523   -4.324  -41.073 1.00 4.45  ?  340 GLN A HG2  2  
ATOM 1910  H HG3  . GLN A 1 51 ? 0.775   -4.367  -41.301 1.00 4.01  ?  340 GLN A HG3  2  
ATOM 1911  H HE21 . GLN A 1 51 ? -0.025  -3.243  -42.927 1.00 20.41 ?  340 GLN A HE21 2  
ATOM 1912  H HE22 . GLN A 1 51 ? 0.782   -1.975  -43.778 1.00 10.32 ?  340 GLN A HE22 2  
ATOM 1913  N N    . TYR A 1 52 ? -0.027  -2.287  -36.984 1.00 35.00 ?  341 TYR A N    2  
ATOM 1914  C CA   . TYR A 1 52 ? 0.092   -1.900  -35.583 1.00 24.13 ?  341 TYR A CA   2  
ATOM 1915  C C    . TYR A 1 52 ? -0.581  -2.924  -34.675 1.00 13.05 ?  341 TYR A C    2  
ATOM 1916  O O    . TYR A 1 52 ? -0.087  -3.228  -33.589 1.00 45.21 ?  341 TYR A O    2  
ATOM 1917  C CB   . TYR A 1 52 ? -0.527  -0.519  -35.359 1.00 3.12  ?  341 TYR A CB   2  
ATOM 1918  C CG   . TYR A 1 52 ? -0.842  -0.224  -33.910 1.00 55.02 ?  341 TYR A CG   2  
ATOM 1919  C CD1  . TYR A 1 52 ? 0.111   -0.420  -32.918 1.00 74.22 ?  341 TYR A CD1  2  
ATOM 1920  C CD2  . TYR A 1 52 ? -2.092  0.248   -33.532 1.00 21.40 ?  341 TYR A CD2  2  
ATOM 1921  C CE1  . TYR A 1 52 ? -0.172  -0.152  -31.593 1.00 25.14 ?  341 TYR A CE1  2  
ATOM 1922  C CE2  . TYR A 1 52 ? -2.384  0.520   -32.209 1.00 42.21 ?  341 TYR A CE2  2  
ATOM 1923  C CZ   . TYR A 1 52 ? -1.420  0.318   -31.243 1.00 32.12 ?  341 TYR A CZ   2  
ATOM 1924  O OH   . TYR A 1 52 ? -1.707  0.585   -29.924 1.00 74.22 ?  341 TYR A OH   2  
ATOM 1925  H H    . TYR A 1 52 ? -0.484  -1.685  -37.608 1.00 3.13  ?  341 TYR A H    2  
ATOM 1926  H HA   . TYR A 1 52 ? 1.143   -1.855  -35.340 1.00 25.34 ?  341 TYR A HA   2  
ATOM 1927  H HB2  . TYR A 1 52 ? 0.159   0.237   -35.709 1.00 14.22 ?  341 TYR A HB2  2  
ATOM 1928  H HB3  . TYR A 1 52 ? -1.448  -0.449  -35.920 1.00 3.11  ?  341 TYR A HB3  2  
ATOM 1929  H HD1  . TYR A 1 52 ? 1.089   -0.787  -33.194 1.00 62.31 ?  341 TYR A HD1  2  
ATOM 1930  H HD2  . TYR A 1 52 ? -2.845  0.405   -34.292 1.00 73.14 ?  341 TYR A HD2  2  
ATOM 1931  H HE1  . TYR A 1 52 ? 0.583   -0.311  -30.836 1.00 3.42  ?  341 TYR A HE1  2  
ATOM 1932  H HE2  . TYR A 1 52 ? -3.362  0.887   -31.935 1.00 12.03 ?  341 TYR A HE2  2  
ATOM 1933  H HH   . TYR A 1 52 ? -2.643  0.444   -29.765 1.00 1.22  ?  341 TYR A HH   2  
ATOM 1934  N N    . LYS A 1 53 ? -1.712  -3.454  -35.129 1.00 3.43  ?  342 LYS A N    2  
ATOM 1935  C CA   . LYS A 1 53 ? -2.454  -4.447  -34.361 1.00 64.21 ?  342 LYS A CA   2  
ATOM 1936  C C    . LYS A 1 53 ? -1.928  -5.852  -34.635 1.00 3.04  ?  342 LYS A C    2  
ATOM 1937  O O    . LYS A 1 53 ? -1.932  -6.709  -33.752 1.00 55.51 ?  342 LYS A O    2  
ATOM 1938  C CB   . LYS A 1 53 ? -3.945  -4.373  -34.699 1.00 62.03 ?  342 LYS A CB   2  
ATOM 1939  C CG   . LYS A 1 53 ? -4.851  -4.515  -33.489 1.00 22.33 ?  342 LYS A CG   2  
ATOM 1940  C CD   . LYS A 1 53 ? -6.313  -4.607  -33.895 1.00 41.11 ?  342 LYS A CD   2  
ATOM 1941  C CE   . LYS A 1 53 ? -6.622  -5.935  -34.568 1.00 53.04 ?  342 LYS A CE   2  
ATOM 1942  N NZ   . LYS A 1 53 ? -8.040  -6.014  -35.016 1.00 11.32 1  342 LYS A NZ   2  
ATOM 1943  H H    . LYS A 1 53 ? -2.055  -3.172  -36.002 1.00 72.10 ?  342 LYS A H    2  
ATOM 1944  H HA   . LYS A 1 53 ? -2.320  -4.224  -33.313 1.00 4.00  ?  342 LYS A HA   2  
ATOM 1945  H HB2  . LYS A 1 53 ? -4.148  -3.421  -35.167 1.00 51.35 ?  342 LYS A HB2  2  
ATOM 1946  H HB3  . LYS A 1 53 ? -4.182  -5.166  -35.395 1.00 4.41  ?  342 LYS A HB3  2  
ATOM 1947  H HG2  . LYS A 1 53 ? -4.581  -5.411  -32.951 1.00 43.34 ?  342 LYS A HG2  2  
ATOM 1948  H HG3  . LYS A 1 53 ? -4.718  -3.655  -32.848 1.00 13.12 ?  342 LYS A HG3  2  
ATOM 1949  H HD2  . LYS A 1 53 ? -6.929  -4.511  -33.013 1.00 73.52 ?  342 LYS A HD2  2  
ATOM 1950  H HD3  . LYS A 1 53 ? -6.537  -3.803  -34.582 1.00 54.33 ?  342 LYS A HD3  2  
ATOM 1951  H HE2  . LYS A 1 53 ? -5.976  -6.049  -35.425 1.00 72.25 ?  342 LYS A HE2  2  
ATOM 1952  H HE3  . LYS A 1 53 ? -6.430  -6.733  -33.865 1.00 21.21 ?  342 LYS A HE3  2  
ATOM 1953  H HZ1  . LYS A 1 53 ? -8.156  -5.517  -35.922 1.00 30.02 ?  342 LYS A HZ1  2  
ATOM 1954  H HZ2  . LYS A 1 53 ? -8.322  -7.007  -35.137 1.00 74.12 ?  342 LYS A HZ2  2  
ATOM 1955  H HZ3  . LYS A 1 53 ? -8.663  -5.572  -34.309 1.00 15.13 ?  342 LYS A HZ3  2  
ATOM 1956  N N    . GLU A 1 54 ? -1.475  -6.080  -35.864 1.00 53.23 ?  343 GLU A N    2  
ATOM 1957  C CA   . GLU A 1 54 ? -0.945  -7.382  -36.253 1.00 13.31 ?  343 GLU A CA   2  
ATOM 1958  C C    . GLU A 1 54 ? 0.391   -7.652  -35.567 1.00 52.53 ?  343 GLU A C    2  
ATOM 1959  O O    . GLU A 1 54 ? 0.733   -8.799  -35.278 1.00 42.23 ?  343 GLU A O    2  
ATOM 1960  C CB   . GLU A 1 54 ? -0.776  -7.455  -37.772 1.00 0.11  ?  343 GLU A CB   2  
ATOM 1961  C CG   . GLU A 1 54 ? -2.025  -7.917  -38.503 1.00 22.31 ?  343 GLU A CG   2  
ATOM 1962  C CD   . GLU A 1 54 ? -2.043  -9.416  -38.736 1.00 43.34 ?  343 GLU A CD   2  
ATOM 1963  O OE1  . GLU A 1 54 ? -3.058  -10.056 -38.391 1.00 72.42 ?  343 GLU A OE1  2  
ATOM 1964  O OE2  . GLU A 1 54 ? -1.043  -9.947  -39.262 1.00 50.43 -1 343 GLU A OE2  2  
ATOM 1965  H H    . GLU A 1 54 ? -1.498  -5.356  -36.524 1.00 21.10 ?  343 GLU A H    2  
ATOM 1966  H HA   . GLU A 1 54 ? -1.654  -8.135  -35.943 1.00 63.11 ?  343 GLU A HA   2  
ATOM 1967  H HB2  . GLU A 1 54 ? -0.509  -6.475  -38.140 1.00 72.52 ?  343 GLU A HB2  2  
ATOM 1968  H HB3  . GLU A 1 54 ? 0.025   -8.144  -38.000 1.00 23.42 ?  343 GLU A HB3  2  
ATOM 1969  H HG2  . GLU A 1 54 ? -2.890  -7.650  -37.915 1.00 41.05 ?  343 GLU A HG2  2  
ATOM 1970  H HG3  . GLU A 1 54 ? -2.072  -7.418  -39.459 1.00 1.14  ?  343 GLU A HG3  2  
ATOM 1971  N N    . CYS A 1 55 ? 1.144   -6.587  -35.310 1.00 62.11 ?  344 CYS A N    2  
ATOM 1972  C CA   . CYS A 1 55 ? 2.443   -6.708  -34.660 1.00 44.02 ?  344 CYS A CA   2  
ATOM 1973  C C    . CYS A 1 55 ? 2.299   -6.639  -33.142 1.00 21.03 ?  344 CYS A C    2  
ATOM 1974  O O    . CYS A 1 55 ? 3.000   -7.337  -32.409 1.00 70.20 ?  344 CYS A O    2  
ATOM 1975  C CB   . CYS A 1 55 ? 3.384   -5.605  -35.145 1.00 52.50 ?  344 CYS A CB   2  
ATOM 1976  S SG   . CYS A 1 55 ? 5.069   -5.710  -34.460 1.00 15.23 ?  344 CYS A SG   2  
ATOM 1977  H H    . CYS A 1 55 ? 0.817   -5.699  -35.564 1.00 14.42 ?  344 CYS A H    2  
ATOM 1978  H HA   . CYS A 1 55 ? 2.860   -7.668  -34.925 1.00 70.24 ?  344 CYS A HA   2  
ATOM 1979  H HB2  . CYS A 1 55 ? 3.463   -5.657  -36.221 1.00 61.54 ?  344 CYS A HB2  2  
ATOM 1980  H HB3  . CYS A 1 55 ? 2.974   -4.645  -34.866 1.00 14.43 ?  344 CYS A HB3  2  
ATOM 1981  N N    . ALA A 1 56 ? 1.386   -5.793  -32.678 1.00 53.44 ?  345 ALA A N    2  
ATOM 1982  C CA   . ALA A 1 56 ? 1.149   -5.633  -31.247 1.00 2.42  ?  345 ALA A CA   2  
ATOM 1983  C C    . ALA A 1 56 ? 0.522   -6.889  -30.652 1.00 34.22 ?  345 ALA A C    2  
ATOM 1984  O O    . ALA A 1 56 ? 0.796   -7.248  -29.506 1.00 20.52 ?  345 ALA A O    2  
ATOM 1985  C CB   . ALA A 1 56 ? 0.261   -4.425  -30.991 1.00 33.23 ?  345 ALA A CB   2  
ATOM 1986  H H    . ALA A 1 56 ? 0.858   -5.264  -33.311 1.00 31.31 ?  345 ALA A H    2  
ATOM 1987  H HA   . ALA A 1 56 ? 2.102   -5.456  -30.769 1.00 2.42  ?  345 ALA A HA   2  
ATOM 1988  H HB1  . ALA A 1 56 ? -0.711  -4.592  -31.433 1.00 13.43 ?  345 ALA A HB1  2  
ATOM 1989  H HB2  . ALA A 1 56 ? 0.151   -4.277  -29.927 1.00 32.42 ?  345 ALA A HB2  2  
ATOM 1990  H HB3  . ALA A 1 56 ? 0.710   -3.547  -31.432 1.00 44.44 ?  345 ALA A HB3  2  
ATOM 1991  N N    . ASP A 1 57 ? -0.320  -7.553  -31.435 1.00 61.40 ?  346 ASP A N    2  
ATOM 1992  C CA   . ASP A 1 57 ? -0.986  -8.770  -30.985 1.00 60.52 ?  346 ASP A CA   2  
ATOM 1993  C C    . ASP A 1 57 ? 0.021   -9.757  -30.404 1.00 3.32  ?  346 ASP A C    2  
ATOM 1994  O O    . ASP A 1 57 ? -0.028  -10.111 -29.225 1.00 21.31 ?  346 ASP A O    2  
ATOM 1995  C CB   . ASP A 1 57 ? -1.745  -9.420  -32.143 1.00 3.45  ?  346 ASP A CB   2  
ATOM 1996  C CG   . ASP A 1 57 ? -3.247  -9.251  -32.017 1.00 43.34 ?  346 ASP A CG   2  
ATOM 1997  O OD1  . ASP A 1 57 ? -3.982  -10.190 -32.388 1.00 24.42 ?  346 ASP A OD1  2  
ATOM 1998  O OD2  . ASP A 1 57 ? -3.687  -8.180  -31.549 1.00 33.42 -1 346 ASP A OD2  2  
ATOM 1999  H H    . ASP A 1 57 ? -0.498  -7.217  -32.339 1.00 13.44 ?  346 ASP A H    2  
ATOM 2000  H HA   . ASP A 1 57 ? -1.690  -8.497  -30.214 1.00 32.43 ?  346 ASP A HA   2  
ATOM 2001  H HB2  . ASP A 1 57 ? -1.428  -8.968  -33.071 1.00 74.15 ?  346 ASP A HB2  2  
ATOM 2002  H HB3  . ASP A 1 57 ? -1.520  -10.476 -32.165 1.00 35.53 ?  346 ASP A HB3  2  
ATOM 2003  N N    . PRO A 1 58 ? 0.957   -10.215 -31.248 1.00 24.13 ?  347 PRO A N    2  
ATOM 2004  C CA   . PRO A 1 58 ? 1.994   -11.168 -30.842 1.00 41.44 ?  347 PRO A CA   2  
ATOM 2005  C C    . PRO A 1 58 ? 3.013   -10.546 -29.894 1.00 25.24 ?  347 PRO A C    2  
ATOM 2006  O O    . PRO A 1 58 ? 3.457   -11.183 -28.939 1.00 64.30 ?  347 PRO A O    2  
ATOM 2007  C CB   . PRO A 1 58 ? 2.659   -11.556 -32.164 1.00 41.21 ?  347 PRO A CB   2  
ATOM 2008  C CG   . PRO A 1 58 ? 2.413   -10.396 -33.066 1.00 33.23 ?  347 PRO A CG   2  
ATOM 2009  C CD   . PRO A 1 58 ? 1.076   -9.837  -32.667 1.00 35.34 ?  347 PRO A CD   2  
ATOM 2010  H HA   . PRO A 1 58 ? 1.565   -12.047 -30.381 1.00 13.30 ?  347 PRO A HA   2  
ATOM 2011  H HB2  . PRO A 1 58 ? 3.716   -11.717 -32.005 1.00 44.23 ?  347 PRO A HB2  2  
ATOM 2012  H HB3  . PRO A 1 58 ? 2.206   -12.457 -32.549 1.00 53.41 ?  347 PRO A HB3  2  
ATOM 2013  H HG2  . PRO A 1 58 ? 3.186   -9.654  -32.929 1.00 3.33  ?  347 PRO A HG2  2  
ATOM 2014  H HG3  . PRO A 1 58 ? 2.389   -10.729 -34.093 1.00 51.24 ?  347 PRO A HG3  2  
ATOM 2015  H HD2  . PRO A 1 58 ? 1.065   -8.763  -32.782 1.00 15.12 ?  347 PRO A HD2  2  
ATOM 2016  H HD3  . PRO A 1 58 ? 0.288   -10.289 -33.252 1.00 33.25 ?  347 PRO A HD3  2  
ATOM 2017  N N    . ALA A 1 59 ? 3.381   -9.298  -30.164 1.00 21.32 ?  348 ALA A N    2  
ATOM 2018  C CA   . ALA A 1 59 ? 4.347   -8.589  -29.335 1.00 43.04 ?  348 ALA A CA   2  
ATOM 2019  C C    . ALA A 1 59 ? 3.909   -8.574  -27.875 1.00 13.43 ?  348 ALA A C    2  
ATOM 2020  O O    . ALA A 1 59 ? 4.638   -9.031  -26.993 1.00 24.32 ?  348 ALA A O    2  
ATOM 2021  C CB   . ALA A 1 59 ? 4.539   -7.168  -29.845 1.00 52.13 ?  348 ALA A CB   2  
ATOM 2022  H H    . ALA A 1 59 ? 2.992   -8.843  -30.940 1.00 13.12 ?  348 ALA A H    2  
ATOM 2023  H HA   . ALA A 1 59 ? 5.294   -9.103  -29.412 1.00 73.32 ?  348 ALA A HA   2  
ATOM 2024  H HB1  . ALA A 1 59 ? 3.608   -6.805  -30.257 1.00 51.35 ?  348 ALA A HB1  2  
ATOM 2025  H HB2  . ALA A 1 59 ? 4.842   -6.531  -29.028 1.00 33.35 ?  348 ALA A HB2  2  
ATOM 2026  H HB3  . ALA A 1 59 ? 5.300   -7.160  -30.610 1.00 53.33 ?  348 ALA A HB3  2  
ATOM 2027  N N    . LEU A 1 60 ? 2.716   -8.045  -27.624 1.00 24.23 ?  349 LEU A N    2  
ATOM 2028  C CA   . LEU A 1 60 ? 2.182   -7.970  -26.269 1.00 43.54 ?  349 LEU A CA   2  
ATOM 2029  C C    . LEU A 1 60 ? 1.875   -9.362  -25.727 1.00 42.14 ?  349 LEU A C    2  
ATOM 2030  O O    . LEU A 1 60 ? 2.231   -9.692  -24.595 1.00 64.01 ?  349 LEU A O    2  
ATOM 2031  C CB   . LEU A 1 60 ? 0.917   -7.111  -26.245 1.00 24.13 ?  349 LEU A CB   2  
ATOM 2032  C CG   . LEU A 1 60 ? 0.197   -7.012  -24.899 1.00 44.13 ?  349 LEU A CG   2  
ATOM 2033  C CD1  . LEU A 1 60 ? 1.163   -6.576  -23.810 1.00 25.51 ?  349 LEU A CD1  2  
ATOM 2034  C CD2  . LEU A 1 60 ? -0.976  -6.048  -24.992 1.00 70.43 ?  349 LEU A CD2  2  
ATOM 2035  H H    . LEU A 1 60 ? 2.182   -7.697  -28.367 1.00 31.31 ?  349 LEU A H    2  
ATOM 2036  H HA   . LEU A 1 60 ? 2.931   -7.511  -25.642 1.00 12.51 ?  349 LEU A HA   2  
ATOM 2037  H HB2  . LEU A 1 60 ? 1.190   -6.113  -26.549 1.00 63.31 ?  349 LEU A HB2  2  
ATOM 2038  H HB3  . LEU A 1 60 ? 0.223   -7.527  -26.963 1.00 52.31 ?  349 LEU A HB3  2  
ATOM 2039  H HG   . LEU A 1 60 ? -0.188  -7.986  -24.632 1.00 10.13 ?  349 LEU A HG   2  
ATOM 2040  H HD11 . LEU A 1 60 ? 1.833   -7.390  -23.574 1.00 25.45 ?  349 LEU A HD11 2  
ATOM 2041  H HD12 . LEU A 1 60 ? 1.736   -5.726  -24.154 1.00 70.40 ?  349 LEU A HD12 2  
ATOM 2042  H HD13 . LEU A 1 60 ? 0.608   -6.299  -22.925 1.00 31.15 ?  349 LEU A HD13 2  
ATOM 2043  H HD21 . LEU A 1 60 ? -1.540  -6.078  -24.072 1.00 70.23 ?  349 LEU A HD21 2  
ATOM 2044  H HD22 . LEU A 1 60 ? -0.608  -5.046  -25.156 1.00 24.44 ?  349 LEU A HD22 2  
ATOM 2045  H HD23 . LEU A 1 60 ? -1.615  -6.336  -25.814 1.00 11.14 ?  349 LEU A HD23 2  
ATOM 2046  N N    . ASP A 1 61 ? 1.213   -10.177 -26.542 1.00 50.13 ?  350 ASP A N    2  
ATOM 2047  C CA   . ASP A 1 61 ? 0.861   -11.535 -26.146 1.00 53.02 ?  350 ASP A CA   2  
ATOM 2048  C C    . ASP A 1 61 ? 2.110   -12.342 -25.804 1.00 23.02 ?  350 ASP A C    2  
ATOM 2049  O O    . ASP A 1 61 ? 2.037   -13.346 -25.095 1.00 42.45 ?  350 ASP A O    2  
ATOM 2050  C CB   . ASP A 1 61 ? 0.081   -12.229 -27.264 1.00 22.43 ?  350 ASP A CB   2  
ATOM 2051  C CG   . ASP A 1 61 ? -0.411  -13.605 -26.859 1.00 72.52 ?  350 ASP A CG   2  
ATOM 2052  O OD1  . ASP A 1 61 ? -1.489  -13.691 -26.233 1.00 64.14 ?  350 ASP A OD1  2  
ATOM 2053  O OD2  . ASP A 1 61 ? 0.282   -14.596 -27.167 1.00 21.35 -1 350 ASP A OD2  2  
ATOM 2054  H H    . ASP A 1 61 ? 0.956   -9.856  -27.433 1.00 20.00 ?  350 ASP A H    2  
ATOM 2055  H HA   . ASP A 1 61 ? 0.237   -11.473 -25.268 1.00 11.25 ?  350 ASP A HA   2  
ATOM 2056  H HB2  . ASP A 1 61 ? -0.776  -11.624 -27.525 1.00 2.13  ?  350 ASP A HB2  2  
ATOM 2057  H HB3  . ASP A 1 61 ? 0.719   -12.334 -28.128 1.00 12.42 ?  350 ASP A HB3  2  
ATOM 2058  N N    . PHE A 1 62 ? 3.254   -11.897 -26.313 1.00 14.02 ?  351 PHE A N    2  
ATOM 2059  C CA   . PHE A 1 62 ? 4.518   -12.580 -26.063 1.00 53.15 ?  351 PHE A CA   2  
ATOM 2060  C C    . PHE A 1 62 ? 5.172   -12.063 -24.785 1.00 44.51 ?  351 PHE A C    2  
ATOM 2061  O O    . PHE A 1 62 ? 5.443   -12.829 -23.859 1.00 30.13 ?  351 PHE A O    2  
ATOM 2062  C CB   . PHE A 1 62 ? 5.468   -12.389 -27.248 1.00 21.44 ?  351 PHE A CB   2  
ATOM 2063  C CG   . PHE A 1 62 ? 6.903   -12.687 -26.920 1.00 54.44 ?  351 PHE A CG   2  
ATOM 2064  C CD1  . PHE A 1 62 ? 7.746   -11.686 -26.468 1.00 4.40  ?  351 PHE A CD1  2  
ATOM 2065  C CD2  . PHE A 1 62 ? 7.408   -13.969 -27.065 1.00 50.14 ?  351 PHE A CD2  2  
ATOM 2066  C CE1  . PHE A 1 62 ? 9.068   -11.957 -26.165 1.00 74.41 ?  351 PHE A CE1  2  
ATOM 2067  C CE2  . PHE A 1 62 ? 8.728   -14.247 -26.764 1.00 12.21 ?  351 PHE A CE2  2  
ATOM 2068  C CZ   . PHE A 1 62 ? 9.559   -13.239 -26.314 1.00 23.11 ?  351 PHE A CZ   2  
ATOM 2069  H H    . PHE A 1 62 ? 3.247   -11.092 -26.871 1.00 22.22 ?  351 PHE A H    2  
ATOM 2070  H HA   . PHE A 1 62 ? 4.309   -13.632 -25.947 1.00 12.34 ?  351 PHE A HA   2  
ATOM 2071  H HB2  . PHE A 1 62 ? 5.168   -13.046 -28.050 1.00 22.02 ?  351 PHE A HB2  2  
ATOM 2072  H HB3  . PHE A 1 62 ? 5.408   -11.365 -27.586 1.00 14.23 ?  351 PHE A HB3  2  
ATOM 2073  H HD1  . PHE A 1 62 ? 7.363   -10.682 -26.352 1.00 60.11 ?  351 PHE A HD1  2  
ATOM 2074  H HD2  . PHE A 1 62 ? 6.759   -14.758 -27.417 1.00 11.01 ?  351 PHE A HD2  2  
ATOM 2075  H HE1  . PHE A 1 62 ? 9.714   -11.167 -25.813 1.00 33.03 ?  351 PHE A HE1  2  
ATOM 2076  H HE2  . PHE A 1 62 ? 9.110   -15.250 -26.881 1.00 3.23  ?  351 PHE A HE2  2  
ATOM 2077  H HZ   . PHE A 1 62 ? 10.591  -13.454 -26.077 1.00 35.31 ?  351 PHE A HZ   2  
ATOM 2078  N N    . LEU A 1 63 ? 5.422   -10.758 -24.741 1.00 53.22 ?  352 LEU A N    2  
ATOM 2079  C CA   . LEU A 1 63 ? 6.044   -10.138 -23.576 1.00 74.13 ?  352 LEU A CA   2  
ATOM 2080  C C    . LEU A 1 63 ? 5.186   -10.336 -22.330 1.00 55.43 ?  352 LEU A C    2  
ATOM 2081  O O    . LEU A 1 63 ? 5.704   -10.468 -21.222 1.00 31.32 ?  352 LEU A O    2  
ATOM 2082  C CB   . LEU A 1 63 ? 6.263   -8.645  -23.827 1.00 61.52 ?  352 LEU A CB   2  
ATOM 2083  C CG   . LEU A 1 63 ? 5.055   -7.739  -23.589 1.00 51.32 ?  352 LEU A CG   2  
ATOM 2084  C CD1  . LEU A 1 63 ? 5.028   -7.251  -22.149 1.00 43.25 ?  352 LEU A CD1  2  
ATOM 2085  C CD2  . LEU A 1 63 ? 5.072   -6.562  -24.553 1.00 55.32 ?  352 LEU A CD2  2  
ATOM 2086  H H    . LEU A 1 63 ? 5.182   -10.200 -25.508 1.00 43.21 ?  352 LEU A H    2  
ATOM 2087  H HA   . LEU A 1 63 ? 7.000   -10.614 -23.419 1.00 61.30 ?  352 LEU A HA   2  
ATOM 2088  H HB2  . LEU A 1 63 ? 7.057   -8.314  -23.175 1.00 72.44 ?  352 LEU A HB2  2  
ATOM 2089  H HB3  . LEU A 1 63 ? 6.570   -8.525  -24.856 1.00 12.40 ?  352 LEU A HB3  2  
ATOM 2090  H HG   . LEU A 1 63 ? 4.149   -8.305  -23.766 1.00 65.14 ?  352 LEU A HG   2  
ATOM 2091  H HD11 . LEU A 1 63 ? 5.590   -6.332  -22.070 1.00 70.44 ?  352 LEU A HD11 2  
ATOM 2092  H HD12 . LEU A 1 63 ? 4.005   -7.075  -21.847 1.00 71.02 ?  352 LEU A HD12 2  
ATOM 2093  H HD13 . LEU A 1 63 ? 5.469   -7.999  -21.507 1.00 43.45 ?  352 LEU A HD13 2  
ATOM 2094  H HD21 . LEU A 1 63 ? 5.710   -5.785  -24.160 1.00 33.12 ?  352 LEU A HD21 2  
ATOM 2095  H HD22 . LEU A 1 63 ? 5.449   -6.888  -25.511 1.00 74.13 ?  352 LEU A HD22 2  
ATOM 2096  H HD23 . LEU A 1 63 ? 4.069   -6.180  -24.672 1.00 74.20 ?  352 LEU A HD23 2  
ATOM 2097  N N    . VAL A 1 64 ? 3.871   -10.358 -22.522 1.00 72.42 ?  353 VAL A N    2  
ATOM 2098  C CA   . VAL A 1 64 ? 2.941   -10.542 -21.414 1.00 62.01 ?  353 VAL A CA   2  
ATOM 2099  C C    . VAL A 1 64 ? 3.098   -11.924 -20.789 1.00 23.44 ?  353 VAL A C    2  
ATOM 2100  O O    . VAL A 1 64 ? 2.886   -12.102 -19.590 1.00 2.41  ?  353 VAL A O    2  
ATOM 2101  C CB   . VAL A 1 64 ? 1.481   -10.362 -21.870 1.00 61.12 ?  353 VAL A CB   2  
ATOM 2102  C CG1  . VAL A 1 64 ? 1.040   -11.535 -22.732 1.00 3.21  ?  353 VAL A CG1  2  
ATOM 2103  C CG2  . VAL A 1 64 ? 0.564   -10.199 -20.667 1.00 13.41 ?  353 VAL A CG2  2  
ATOM 2104  H H    . VAL A 1 64 ? 3.517   -10.247 -23.428 1.00 21.21 ?  353 VAL A H    2  
ATOM 2105  H HA   . VAL A 1 64 ? 3.157   -9.794  -20.666 1.00 31.22 ?  353 VAL A HA   2  
ATOM 2106  H HB   . VAL A 1 64 ? 1.421   -9.463  -22.466 1.00 43.51 ?  353 VAL A HB   2  
ATOM 2107  H HG11 . VAL A 1 64 ? 0.167   -11.254 -23.302 1.00 53.43 ?  353 VAL A HG11 2  
ATOM 2108  H HG12 . VAL A 1 64 ? 1.839   -11.804 -23.406 1.00 62.32 ?  353 VAL A HG12 2  
ATOM 2109  H HG13 . VAL A 1 64 ? 0.804   -12.377 -22.099 1.00 33.34 ?  353 VAL A HG13 2  
ATOM 2110  H HG21 . VAL A 1 64 ? 1.112   -9.746  -19.855 1.00 50.43 ?  353 VAL A HG21 2  
ATOM 2111  H HG22 . VAL A 1 64 ? -0.271  -9.567  -20.934 1.00 74.22 ?  353 VAL A HG22 2  
ATOM 2112  H HG23 . VAL A 1 64 ? 0.199   -11.168 -20.360 1.00 3.50  ?  353 VAL A HG23 2  
ATOM 2113  N N    . GLU A 1 65 ? 3.472   -12.901 -21.611 1.00 55.21 ?  354 GLU A N    2  
ATOM 2114  C CA   . GLU A 1 65 ? 3.658   -14.268 -21.139 1.00 71.01 ?  354 GLU A CA   2  
ATOM 2115  C C    . GLU A 1 65 ? 5.085   -14.483 -20.643 1.00 2.34  ?  354 GLU A C    2  
ATOM 2116  O O    . GLU A 1 65 ? 5.303   -15.026 -19.559 1.00 13.43 ?  354 GLU A O    2  
ATOM 2117  C CB   . GLU A 1 65 ? 3.339   -15.264 -22.255 1.00 12.52 ?  354 GLU A CB   2  
ATOM 2118  C CG   . GLU A 1 65 ? 1.852   -15.400 -22.543 1.00 30.32 ?  354 GLU A CG   2  
ATOM 2119  C CD   . GLU A 1 65 ? 1.574   -15.858 -23.961 1.00 13.55 ?  354 GLU A CD   2  
ATOM 2120  O OE1  . GLU A 1 65 ? 2.543   -16.053 -24.723 1.00 51.10 ?  354 GLU A OE1  2  
ATOM 2121  O OE2  . GLU A 1 65 ? 0.385   -16.021 -24.309 1.00 4.33  -1 354 GLU A OE2  2  
ATOM 2122  H H    . GLU A 1 65 ? 3.626   -12.696 -22.557 1.00 5.32  ?  354 GLU A H    2  
ATOM 2123  H HA   . GLU A 1 65 ? 2.976   -14.430 -20.318 1.00 24.35 ?  354 GLU A HA   2  
ATOM 2124  H HB2  . GLU A 1 65 ? 3.833   -14.943 -23.159 1.00 64.33 ?  354 GLU A HB2  2  
ATOM 2125  H HB3  . GLU A 1 65 ? 3.718   -16.235 -21.972 1.00 71.24 ?  354 GLU A HB3  2  
ATOM 2126  H HG2  . GLU A 1 65 ? 1.430   -16.120 -21.859 1.00 1.53  ?  354 GLU A HG2  2  
ATOM 2127  H HG3  . GLU A 1 65 ? 1.381   -14.440 -22.390 1.00 73.55 ?  354 GLU A HG3  2  
ATOM 2128  N N    . LYS A 1 66 ? 6.054   -14.053 -21.443 1.00 10.52 ?  355 LYS A N    2  
ATOM 2129  C CA   . LYS A 1 66 ? 7.461   -14.196 -21.087 1.00 24.10 ?  355 LYS A CA   2  
ATOM 2130  C C    . LYS A 1 66 ? 7.889   -13.106 -20.110 1.00 51.34 ?  355 LYS A C    2  
ATOM 2131  O O    . LYS A 1 66 ? 8.129   -13.374 -18.933 1.00 40.03 ?  355 LYS A O    2  
ATOM 2132  C CB   . LYS A 1 66 ? 8.334   -14.142 -22.343 1.00 25.11 ?  355 LYS A CB   2  
ATOM 2133  C CG   . LYS A 1 66 ? 8.715   -15.511 -22.878 1.00 41.33 ?  355 LYS A CG   2  
ATOM 2134  C CD   . LYS A 1 66 ? 7.486   -16.341 -23.212 1.00 72.23 ?  355 LYS A CD   2  
ATOM 2135  C CE   . LYS A 1 66 ? 6.717   -15.753 -24.383 1.00 75.51 ?  355 LYS A CE   2  
ATOM 2136  N NZ   . LYS A 1 66 ? 6.796   -16.620 -25.591 1.00 55.34 1  355 LYS A NZ   2  
ATOM 2137  H H    . LYS A 1 66 ? 5.817   -13.627 -22.294 1.00 52.30 ?  355 LYS A H    2  
ATOM 2138  H HA   . LYS A 1 66 ? 7.587   -15.158 -20.612 1.00 12.41 ?  355 LYS A HA   2  
ATOM 2139  H HB2  . LYS A 1 66 ? 7.799   -13.611 -23.117 1.00 31.52 ?  355 LYS A HB2  2  
ATOM 2140  H HB3  . LYS A 1 66 ? 9.242   -13.603 -22.112 1.00 23.20 ?  355 LYS A HB3  2  
ATOM 2141  H HG2  . LYS A 1 66 ? 9.305   -15.386 -23.774 1.00 0.42  ?  355 LYS A HG2  2  
ATOM 2142  H HG3  . LYS A 1 66 ? 9.297   -16.030 -22.130 1.00 44.51 ?  355 LYS A HG3  2  
ATOM 2143  H HD2  . LYS A 1 66 ? 7.798   -17.343 -23.466 1.00 42.10 ?  355 LYS A HD2  2  
ATOM 2144  H HD3  . LYS A 1 66 ? 6.839   -16.373 -22.346 1.00 15.42 ?  355 LYS A HD3  2  
ATOM 2145  H HE2  . LYS A 1 66 ? 5.682   -15.642 -24.099 1.00 60.13 ?  355 LYS A HE2  2  
ATOM 2146  H HE3  . LYS A 1 66 ? 7.131   -14.784 -24.619 1.00 70.10 ?  355 LYS A HE3  2  
ATOM 2147  H HZ1  . LYS A 1 66 ? 6.150   -16.270 -26.327 1.00 2.32  ?  355 LYS A HZ1  2  
ATOM 2148  H HZ2  . LYS A 1 66 ? 7.766   -16.620 -25.969 1.00 32.34 ?  355 LYS A HZ2  2  
ATOM 2149  H HZ3  . LYS A 1 66 ? 6.531   -17.596 -25.348 1.00 21.21 ?  355 LYS A HZ3  2  
ATOM 2150  N N    . ASP A 1 67 ? 7.981   -11.877 -20.605 1.00 35.24 ?  356 ASP A N    2  
ATOM 2151  C CA   . ASP A 1 67 ? 8.377   -10.745 -19.775 1.00 31.04 ?  356 ASP A CA   2  
ATOM 2152  C C    . ASP A 1 67 ? 7.225   -10.296 -18.882 1.00 13.20 ?  356 ASP A C    2  
ATOM 2153  O O    . ASP A 1 67 ? 6.634   -9.239  -19.101 1.00 52.43 ?  356 ASP A O    2  
ATOM 2154  C CB   . ASP A 1 67 ? 8.845   -9.582  -20.651 1.00 64.14 ?  356 ASP A CB   2  
ATOM 2155  C CG   . ASP A 1 67 ? 10.160  -9.872  -21.346 1.00 22.34 ?  356 ASP A CG   2  
ATOM 2156  O OD1  . ASP A 1 67 ? 11.219  -9.522  -20.784 1.00 14.25 ?  356 ASP A OD1  2  
ATOM 2157  O OD2  . ASP A 1 67 ? 10.130  -10.451 -22.452 1.00 24.22 -1 356 ASP A OD2  2  
ATOM 2158  H H    . ASP A 1 67 ? 7.776   -11.726 -21.552 1.00 13.21 ?  356 ASP A H    2  
ATOM 2159  H HA   . ASP A 1 67 ? 9.198   -11.064 -19.149 1.00 53.44 ?  356 ASP A HA   2  
ATOM 2160  H HB2  . ASP A 1 67 ? 8.096   -9.384  -21.404 1.00 33.42 ?  356 ASP A HB2  2  
ATOM 2161  H HB3  . ASP A 1 67 ? 8.969   -8.703  -20.035 1.00 55.24 ?  356 ASP A HB3  2  
ATOM 2162  N N    . ASN A 1 68 ? 6.911   -11.107 -17.877 1.00 11.25 ?  357 ASN A N    2  
ATOM 2163  C CA   . ASN A 1 68 ? 5.827   -10.793 -16.953 1.00 73.22 ?  357 ASN A CA   2  
ATOM 2164  C C    . ASN A 1 68 ? 6.322   -9.899  -15.819 1.00 0.50  ?  357 ASN A C    2  
ATOM 2165  O O    . ASN A 1 68 ? 5.727   -8.862  -15.531 1.00 45.30 ?  357 ASN A O    2  
ATOM 2166  C CB   . ASN A 1 68 ? 5.230   -12.079 -16.379 1.00 63.43 ?  357 ASN A CB   2  
ATOM 2167  C CG   . ASN A 1 68 ? 3.940   -11.831 -15.621 1.00 13.33 ?  357 ASN A CG   2  
ATOM 2168  O OD1  . ASN A 1 68 ? 3.045   -11.140 -16.108 1.00 65.33 ?  357 ASN A OD1  2  
ATOM 2169  N ND2  . ASN A 1 68 ? 3.841   -12.394 -14.423 1.00 43.05 ?  357 ASN A ND2  2  
ATOM 2170  H H    . ASN A 1 68 ? 7.419   -11.936 -17.755 1.00 22.54 ?  357 ASN A H    2  
ATOM 2171  H HA   . ASN A 1 68 ? 5.063   -10.267 -17.504 1.00 73.42 ?  357 ASN A HA   2  
ATOM 2172  H HB2  . ASN A 1 68 ? 5.023   -12.765 -17.188 1.00 33.33 ?  357 ASN A HB2  2  
ATOM 2173  H HB3  . ASN A 1 68 ? 5.942   -12.530 -15.704 1.00 14.10 ?  357 ASN A HB3  2  
ATOM 2174  H HD21 . ASN A 1 68 ? 4.593   -12.931 -14.099 1.00 13.34 ?  357 ASN A HD21 2  
ATOM 2175  H HD22 . ASN A 1 68 ? 3.017   -12.250 -13.912 1.00 4.40  ?  357 ASN A HD22 2  
ATOM 2176  N N    . GLU A 1 69 ? 7.414   -10.310 -15.181 1.00 74.44 ?  358 GLU A N    2  
ATOM 2177  C CA   . GLU A 1 69 ? 7.987   -9.545  -14.080 1.00 64.53 ?  358 GLU A CA   2  
ATOM 2178  C C    . GLU A 1 69 ? 9.311   -8.907  -14.492 1.00 70.23 ?  358 GLU A C    2  
ATOM 2179  O O    . GLU A 1 69 ? 10.107  -8.502  -13.645 1.00 44.10 ?  358 GLU A O    2  
ATOM 2180  C CB   . GLU A 1 69 ? 8.201   -10.446 -12.862 1.00 31.52 ?  358 GLU A CB   2  
ATOM 2181  C CG   . GLU A 1 69 ? 6.979   -10.554 -11.963 1.00 62.31 ?  358 GLU A CG   2  
ATOM 2182  C CD   . GLU A 1 69 ? 7.272   -11.284 -10.668 1.00 34.34 ?  358 GLU A CD   2  
ATOM 2183  O OE1  . GLU A 1 69 ? 7.153   -10.656 -9.594  1.00 71.42 ?  358 GLU A OE1  2  
ATOM 2184  O OE2  . GLU A 1 69 ? 7.619   -12.482 -10.726 1.00 11.42 -1 358 GLU A OE2  2  
ATOM 2185  H H    . GLU A 1 69 ? 7.843   -11.146 -15.459 1.00 10.41 ?  358 GLU A H    2  
ATOM 2186  H HA   . GLU A 1 69 ? 7.289   -8.764  -13.820 1.00 41.15 ?  358 GLU A HA   2  
ATOM 2187  H HB2  . GLU A 1 69 ? 8.459   -11.438 -13.203 1.00 13.24 ?  358 GLU A HB2  2  
ATOM 2188  H HB3  . GLU A 1 69 ? 9.017   -10.052 -12.277 1.00 13.34 ?  358 GLU A HB3  2  
ATOM 2189  H HG2  . GLU A 1 69 ? 6.633   -9.559  -11.728 1.00 55.23 ?  358 GLU A HG2  2  
ATOM 2190  H HG3  . GLU A 1 69 ? 6.204   -11.087 -12.494 1.00 52.35 ?  358 GLU A HG3  2  
ATOM 2191  N N    . TYR A 1 70 ? 9.537   -8.821  -15.798 1.00 60.44 ?  359 TYR A N    2  
ATOM 2192  C CA   . TYR A 1 70 ? 10.765  -8.234  -16.322 1.00 35.43 ?  359 TYR A CA   2  
ATOM 2193  C C    . TYR A 1 70 ? 10.745  -6.715  -16.188 1.00 31.41 ?  359 TYR A C    2  
ATOM 2194  O O    . TYR A 1 70 ? 11.777  -6.086  -15.952 1.00 21.34 ?  359 TYR A O    2  
ATOM 2195  C CB   . TYR A 1 70 ? 10.955  -8.625  -17.789 1.00 44.35 ?  359 TYR A CB   2  
ATOM 2196  C CG   . TYR A 1 70 ? 12.109  -7.916  -18.460 1.00 21.12 ?  359 TYR A CG   2  
ATOM 2197  C CD1  . TYR A 1 70 ? 13.412  -8.378  -18.316 1.00 4.44  ?  359 TYR A CD1  2  
ATOM 2198  C CD2  . TYR A 1 70 ? 11.898  -6.784  -19.238 1.00 51.23 ?  359 TYR A CD2  2  
ATOM 2199  C CE1  . TYR A 1 70 ? 14.470  -7.732  -18.927 1.00 71.55 ?  359 TYR A CE1  2  
ATOM 2200  C CE2  . TYR A 1 70 ? 12.950  -6.134  -19.854 1.00 35.34 ?  359 TYR A CE2  2  
ATOM 2201  C CZ   . TYR A 1 70 ? 14.234  -6.611  -19.694 1.00 73.42 ?  359 TYR A CZ   2  
ATOM 2202  O OH   . TYR A 1 70 ? 15.285  -5.966  -20.305 1.00 21.12 ?  359 TYR A OH   2  
ATOM 2203  H H    . TYR A 1 70 ? 8.865   -9.161  -16.424 1.00 43.01 ?  359 TYR A H    2  
ATOM 2204  H HA   . TYR A 1 70 ? 11.592  -8.625  -15.747 1.00 22.24 ?  359 TYR A HA   2  
ATOM 2205  H HB2  . TYR A 1 70 ? 11.137  -9.687  -17.852 1.00 41.21 ?  359 TYR A HB2  2  
ATOM 2206  H HB3  . TYR A 1 70 ? 10.055  -8.387  -18.338 1.00 13.41 ?  359 TYR A HB3  2  
ATOM 2207  H HD1  . TYR A 1 70 ? 13.594  -9.257  -17.715 1.00 30.35 ?  359 TYR A HD1  2  
ATOM 2208  H HD2  . TYR A 1 70 ? 10.891  -6.412  -19.360 1.00 72.01 ?  359 TYR A HD2  2  
ATOM 2209  H HE1  . TYR A 1 70 ? 15.476  -8.107  -18.803 1.00 51.31 ?  359 TYR A HE1  2  
ATOM 2210  H HE2  . TYR A 1 70 ? 12.766  -5.255  -20.454 1.00 71.01 ?  359 TYR A HE2  2  
ATOM 2211  H HH   . TYR A 1 70 ? 15.688  -5.354  -19.685 1.00 10.12 ?  359 TYR A HH   2  
ATOM 2212  N N    . CYS A 1 71 ? 9.560   -6.131  -16.340 1.00 3.01  ?  360 CYS A N    2  
ATOM 2213  C CA   . CYS A 1 71 ? 9.402   -4.685  -16.235 1.00 11.13 ?  360 CYS A CA   2  
ATOM 2214  C C    . CYS A 1 71 ? 8.967   -4.286  -14.828 1.00 10.42 ?  360 CYS A C    2  
ATOM 2215  O O    . CYS A 1 71 ? 8.276   -3.285  -14.640 1.00 44.22 ?  360 CYS A O    2  
ATOM 2216  C CB   . CYS A 1 71 ? 8.377   -4.188  -17.257 1.00 65.35 ?  360 CYS A CB   2  
ATOM 2217  S SG   . CYS A 1 71 ? 8.609   -4.867  -18.932 1.00 72.02 ?  360 CYS A SG   2  
ATOM 2218  H H    . CYS A 1 71 ? 8.774   -6.685  -16.526 1.00 30.13 ?  360 CYS A H    2  
ATOM 2219  H HA   . CYS A 1 71 ? 10.358  -4.230  -16.446 1.00 42.02 ?  360 CYS A HA   2  
ATOM 2220  H HB2  . CYS A 1 71 ? 7.387   -4.464  -16.926 1.00 50.04 ?  360 CYS A HB2  2  
ATOM 2221  H HB3  . CYS A 1 71 ? 8.442   -3.112  -17.326 1.00 23.01 ?  360 CYS A HB3  2  
ATOM 2222  N N    . VAL A 1 72 ? 9.379   -5.076  -13.841 1.00 13.44 ?  361 VAL A N    2  
ATOM 2223  C CA   . VAL A 1 72 ? 9.034   -4.805  -12.450 1.00 13.10 ?  361 VAL A CA   2  
ATOM 2224  C C    . VAL A 1 72 ? 9.593   -3.461  -11.997 1.00 71.23 ?  361 VAL A C    2  
ATOM 2225  O O    . VAL A 1 72 ? 10.736  -3.119  -12.299 1.00 12.24 ?  361 VAL A O    2  
ATOM 2226  C CB   . VAL A 1 72 ? 9.562   -5.910  -11.515 1.00 24.13 ?  361 VAL A CB   2  
ATOM 2227  C CG1  . VAL A 1 72 ? 11.067  -6.064  -11.669 1.00 24.21 ?  361 VAL A CG1  2  
ATOM 2228  C CG2  . VAL A 1 72 ? 9.193   -5.606  -10.071 1.00 42.04 ?  361 VAL A CG2  2  
ATOM 2229  H H    . VAL A 1 72 ? 9.928   -5.859  -14.053 1.00 61.24 ?  361 VAL A H    2  
ATOM 2230  H HA   . VAL A 1 72 ? 7.956   -4.781  -12.372 1.00 21.12 ?  361 VAL A HA   2  
ATOM 2231  H HB   . VAL A 1 72 ? 9.097   -6.843  -11.795 1.00 53.43 ?  361 VAL A HB   2  
ATOM 2232  H HG11 . VAL A 1 72 ? 11.307  -6.251  -12.705 1.00 21.12 ?  361 VAL A HG11 2  
ATOM 2233  H HG12 . VAL A 1 72 ? 11.557  -5.158  -11.344 1.00 64.10 ?  361 VAL A HG12 2  
ATOM 2234  H HG13 . VAL A 1 72 ? 11.408  -6.894  -11.066 1.00 72.14 ?  361 VAL A HG13 2  
ATOM 2235  H HG21 . VAL A 1 72 ? 9.029   -6.532  -9.539  1.00 53.45 ?  361 VAL A HG21 2  
ATOM 2236  H HG22 . VAL A 1 72 ? 9.997   -5.059  -9.602  1.00 4.02  ?  361 VAL A HG22 2  
ATOM 2237  H HG23 . VAL A 1 72 ? 8.291   -5.013  -10.047 1.00 15.10 ?  361 VAL A HG23 2  
ATOM 2238  N N    . CYS A 1 73 ? 8.779   -2.703  -11.270 1.00 34.51 ?  362 CYS A N    2  
ATOM 2239  C CA   . CYS A 1 73 ? 9.191   -1.395  -10.774 1.00 13.45 ?  362 CYS A CA   2  
ATOM 2240  C C    . CYS A 1 73 ? 8.904   -1.264  -9.281  1.00 63.24 ?  362 CYS A C    2  
ATOM 2241  O O    . CYS A 1 73 ? 7.911   -1.794  -8.782  1.00 51.11 ?  362 CYS A O    2  
ATOM 2242  C CB   . CYS A 1 73 ? 8.470   -0.285  -11.542 1.00 20.55 ?  362 CYS A CB   2  
ATOM 2243  S SG   . CYS A 1 73 ? 9.473   1.214   -11.798 1.00 32.31 ?  362 CYS A SG   2  
ATOM 2244  H H    . CYS A 1 73 ? 7.878   -3.031  -11.062 1.00 61.35 ?  362 CYS A H    2  
ATOM 2245  H HA   . CYS A 1 73 ? 10.254  -1.300  -10.933 1.00 41.04 ?  362 CYS A HA   2  
ATOM 2246  H HB2  . CYS A 1 73 ? 8.185   -0.658  -12.515 1.00 73.23 ?  362 CYS A HB2  2  
ATOM 2247  H HB3  . CYS A 1 73 ? 7.583   0.001   -10.997 1.00 42.34 ?  362 CYS A HB3  2  
ATOM 2248  N N    . GLU A 1 74 ? 9.780   -0.556  -8.576  1.00 72.45 ?  363 GLU A N    2  
ATOM 2249  C CA   . GLU A 1 74 ? 9.620   -0.357  -7.139  1.00 4.22  ?  363 GLU A CA   2  
ATOM 2250  C C    . GLU A 1 74 ? 8.956   0.986   -6.848  1.00 64.13 ?  363 GLU A C    2  
ATOM 2251  O O    . GLU A 1 74 ? 9.014   1.909   -7.658  1.00 25.42 ?  363 GLU A O    2  
ATOM 2252  C CB   . GLU A 1 74 ? 10.978  -0.429  -6.439  1.00 23.54 ?  363 GLU A CB   2  
ATOM 2253  C CG   . GLU A 1 74 ? 11.494  -1.847  -6.257  1.00 43.54 ?  363 GLU A CG   2  
ATOM 2254  C CD   . GLU A 1 74 ? 12.120  -2.407  -7.519  1.00 71.22 ?  363 GLU A CD   2  
ATOM 2255  O OE1  . GLU A 1 74 ? 13.079  -1.789  -8.030  1.00 61.54 ?  363 GLU A OE1  2  
ATOM 2256  O OE2  . GLU A 1 74 ? 11.652  -3.461  -7.997  1.00 32.52 -1 363 GLU A OE2  2  
ATOM 2257  H H    . GLU A 1 74 ? 10.551  -0.159  -9.031  1.00 40.35 ?  363 GLU A H    2  
ATOM 2258  H HA   . GLU A 1 74 ? 8.989   -1.147  -6.763  1.00 4.43  ?  363 GLU A HA   2  
ATOM 2259  H HB2  . GLU A 1 74 ? 11.701  0.123   -7.021  1.00 12.53 ?  363 GLU A HB2  2  
ATOM 2260  H HB3  . GLU A 1 74 ? 10.890  0.027   -5.464  1.00 34.32 ?  363 GLU A HB3  2  
ATOM 2261  H HG2  . GLU A 1 74 ? 12.238  -1.848  -5.474  1.00 50.04 ?  363 GLU A HG2  2  
ATOM 2262  H HG3  . GLU A 1 74 ? 10.669  -2.482  -5.968  1.00 75.34 ?  363 GLU A HG3  2  
ATOM 2263  N N    . MET A 1 75 ? 8.323   1.084   -5.683  1.00 71.40 ?  364 MET A N    2  
ATOM 2264  C CA   . MET A 1 75 ? 7.648   2.314   -5.283  1.00 35.43 ?  364 MET A CA   2  
ATOM 2265  C C    . MET A 1 75 ? 8.577   3.515   -5.422  1.00 20.02 ?  364 MET A C    2  
ATOM 2266  O O    . MET A 1 75 ? 9.802   3.388   -5.403  1.00 71.11 ?  364 MET A O    2  
ATOM 2267  C CB   . MET A 1 75 ? 7.153   2.202   -3.840  1.00 54.24 ?  364 MET A CB   2  
ATOM 2268  C CG   . MET A 1 75 ? 8.181   1.609   -2.889  1.00 74.41 ?  364 MET A CG   2  
ATOM 2269  S SD   . MET A 1 75 ? 7.687   1.747   -1.160  1.00 43.25 ?  364 MET A SD   2  
ATOM 2270  C CE   . MET A 1 75 ? 7.744   3.523   -0.933  1.00 30.31 ?  364 MET A CE   2  
ATOM 2271  H H    . MET A 1 75 ? 8.311   0.314   -5.077  1.00 52.14 ?  364 MET A H    2  
ATOM 2272  H HA   . MET A 1 75 ? 6.799   2.452   -5.935  1.00 55.50 ?  364 MET A HA   2  
ATOM 2273  H HB2  . MET A 1 75 ? 6.892   3.188   -3.484  1.00 22.43 ?  364 MET A HB2  2  
ATOM 2274  H HB3  . MET A 1 75 ? 6.274   1.576   -3.820  1.00 2.24  ?  364 MET A HB3  2  
ATOM 2275  H HG2  . MET A 1 75 ? 8.312   0.564   -3.127  1.00 43.42 ?  364 MET A HG2  2  
ATOM 2276  H HG3  . MET A 1 75 ? 9.118   2.128   -3.025  1.00 61.04 ?  364 MET A HG3  2  
ATOM 2277  H HE1  . MET A 1 75 ? 6.801   3.864   -0.528  1.00 13.32 ?  364 MET A HE1  2  
ATOM 2278  H HE2  . MET A 1 75 ? 8.541   3.773   -0.249  1.00 61.34 ?  364 MET A HE2  2  
ATOM 2279  H HE3  . MET A 1 75 ? 7.921   4.002   -1.884  1.00 5.35  ?  364 MET A HE3  2  
ATOM 2280  N N    . PRO A 1 76 ? 7.985   4.709   -5.567  1.00 4.33  ?  365 PRO A N    2  
ATOM 2281  C CA   . PRO A 1 76 ? 8.742   5.956   -5.713  1.00 64.45 ?  365 PRO A CA   2  
ATOM 2282  C C    . PRO A 1 76 ? 9.454   6.356   -4.425  1.00 64.05 ?  365 PRO A C    2  
ATOM 2283  O O    . PRO A 1 76 ? 9.164   5.825   -3.353  1.00 4.33  ?  365 PRO A O    2  
ATOM 2284  C CB   . PRO A 1 76 ? 7.666   6.985   -6.070  1.00 34.22 ?  365 PRO A CB   2  
ATOM 2285  C CG   . PRO A 1 76 ? 6.407   6.430   -5.499  1.00 52.34 ?  365 PRO A CG   2  
ATOM 2286  C CD   . PRO A 1 76 ? 6.530   4.935   -5.599  1.00 53.31 ?  365 PRO A CD   2  
ATOM 2287  H HA   . PRO A 1 76 ? 9.462   5.892   -6.515  1.00 21.22 ?  365 PRO A HA   2  
ATOM 2288  H HB2  . PRO A 1 76 ? 7.914   7.938   -5.628  1.00 21.54 ?  365 PRO A HB2  2  
ATOM 2289  H HB3  . PRO A 1 76 ? 7.602   7.085   -7.144  1.00 63.15 ?  365 PRO A HB3  2  
ATOM 2290  H HG2  . PRO A 1 76 ? 6.309   6.730   -4.466  1.00 72.22 ?  365 PRO A HG2  2  
ATOM 2291  H HG3  . PRO A 1 76 ? 5.560   6.775   -6.074  1.00 11.13 ?  365 PRO A HG3  2  
ATOM 2292  H HD2  . PRO A 1 76 ? 6.047   4.459   -4.759  1.00 13.41 ?  365 PRO A HD2  2  
ATOM 2293  H HD3  . PRO A 1 76 ? 6.107   4.582   -6.529  1.00 4.35  ?  365 PRO A HD3  2  
ATOM 2294  N N    . CYS A 1 77 ? 10.385  7.297   -4.537  1.00 21.32 ?  366 CYS A N    2  
ATOM 2295  C CA   . CYS A 1 77 ? 11.139  7.769   -3.382  1.00 74.15 ?  366 CYS A CA   2  
ATOM 2296  C C    . CYS A 1 77 ? 10.200  8.170   -2.246  1.00 62.22 ?  366 CYS A C    2  
ATOM 2297  O O    . CYS A 1 77 ? 9.181   8.821   -2.472  1.00 73.53 ?  366 CYS A O    2  
ATOM 2298  C CB   . CYS A 1 77 ? 12.021  8.956   -3.772  1.00 41.21 ?  366 CYS A CB   2  
ATOM 2299  S SG   . CYS A 1 77 ? 13.133  8.625   -5.176  1.00 41.00 ?  366 CYS A SG   2  
ATOM 2300  H H    . CYS A 1 77 ? 10.572  7.683   -5.419  1.00 61.21 ?  366 CYS A H    2  
ATOM 2301  H HA   . CYS A 1 77 ? 11.768  6.960   -3.042  1.00 53.01 ?  366 CYS A HA   2  
ATOM 2302  H HB2  . CYS A 1 77 ? 11.391  9.790   -4.043  1.00 63.02 ?  366 CYS A HB2  2  
ATOM 2303  H HB3  . CYS A 1 77 ? 12.632  9.234   -2.927  1.00 43.52 ?  366 CYS A HB3  2  
ATOM 2304  N N    . ASN A 1 78 ? 10.554  7.776   -1.028  1.00 63.40 ?  367 ASN A N    2  
ATOM 2305  C CA   . ASN A 1 78 ? 9.742   8.095   0.143   1.00 14.54 ?  367 ASN A CA   2  
ATOM 2306  C C    . ASN A 1 78 ? 9.588   9.604   0.304   1.00 33.43 ?  367 ASN A C    2  
ATOM 2307  O O    . ASN A 1 78 ? 9.909   10.161  1.353   1.00 33.24 ?  367 ASN A O    2  
ATOM 2308  C CB   . ASN A 1 78 ? 10.373  7.498   1.403   1.00 35.44 ?  367 ASN A CB   2  
ATOM 2309  C CG   . ASN A 1 78 ? 10.226  5.990   1.464   1.00 25.02 ?  367 ASN A CG   2  
ATOM 2310  O OD1  . ASN A 1 78 ? 11.141  5.251   1.100   1.00 63.25 ?  367 ASN A OD1  2  
ATOM 2311  N ND2  . ASN A 1 78 ? 9.071   5.526   1.925   1.00 21.25 ?  367 ASN A ND2  2  
ATOM 2312  H H    . ASN A 1 78 ? 11.378  7.260   -0.911  1.00 21.52 ?  367 ASN A H    2  
ATOM 2313  H HA   . ASN A 1 78 ? 8.766   7.659   -0.002  1.00 25.53 ?  367 ASN A HA   2  
ATOM 2314  H HB2  . ASN A 1 78 ? 11.426  7.738   1.420   1.00 13.23 ?  367 ASN A HB2  2  
ATOM 2315  H HB3  . ASN A 1 78 ? 9.896   7.923   2.273   1.00 41.00 ?  367 ASN A HB3  2  
ATOM 2316  H HD21 . ASN A 1 78 ? 8.387   6.174   2.197   1.00 71.34 ?  367 ASN A HD21 2  
ATOM 2317  N N    . SER A 1 1  ? 12.758  12.081  -6.888  1.00 41.30 ?  290 SER A N    3  
ATOM 2318  C CA   . SER A 1 1  ? 11.641  12.448  -7.750  1.00 12.42 ?  290 SER A CA   3  
ATOM 2319  C C    . SER A 1 1  ? 10.783  11.230  -8.076  1.00 40.03 ?  290 SER A C    3  
ATOM 2320  O O    . SER A 1 1  ? 10.684  10.816  -9.231  1.00 73.13 ?  290 SER A O    3  
ATOM 2321  C CB   . SER A 1 1  ? 12.156  13.084  -9.043  1.00 53.35 ?  290 SER A CB   3  
ATOM 2322  O OG   . SER A 1 1  ? 12.492  14.446  -8.844  1.00 53.34 ?  290 SER A OG   3  
ATOM 2323  H H1   . SER A 1 1  ? 13.599  12.580  -6.955  1.00 33.04 ?  290 SER A H1   3  
ATOM 2324  H HA   . SER A 1 1  ? 11.037  13.169  -7.221  1.00 43.52 ?  290 SER A HA   3  
ATOM 2325  H HB2  . SER A 1 1  ? 13.036  12.554  -9.377  1.00 3.53  ?  290 SER A HB2  3  
ATOM 2326  H HB3  . SER A 1 1  ? 11.389  13.021  -9.802  1.00 44.42 ?  290 SER A HB3  3  
ATOM 2327  H HG   . SER A 1 1  ? 13.309  14.646  -9.305  1.00 42.34 ?  290 SER A HG   3  
ATOM 2328  N N    . CYS A 1 2  ? 10.162  10.660  -7.049  1.00 60.30 ?  291 CYS A N    3  
ATOM 2329  C CA   . CYS A 1 2  ? 9.311   9.489   -7.222  1.00 45.32 ?  291 CYS A CA   3  
ATOM 2330  C C    . CYS A 1 2  ? 7.858   9.901   -7.439  1.00 10.35 ?  291 CYS A C    3  
ATOM 2331  O O    . CYS A 1 2  ? 6.980   9.563   -6.644  1.00 55.33 ?  291 CYS A O    3  
ATOM 2332  C CB   . CYS A 1 2  ? 9.416   8.570   -6.003  1.00 63.12 ?  291 CYS A CB   3  
ATOM 2333  S SG   . CYS A 1 2  ? 11.119  8.070   -5.595  1.00 11.34 ?  291 CYS A SG   3  
ATOM 2334  H H    . CYS A 1 2  ? 10.279  11.036  -6.150  1.00 34.20 ?  291 CYS A H    3  
ATOM 2335  H HA   . CYS A 1 2  ? 9.655   8.956   -8.095  1.00 73.30 ?  291 CYS A HA   3  
ATOM 2336  H HB2  . CYS A 1 2  ? 9.009   9.081   -5.142  1.00 60.52 ?  291 CYS A HB2  3  
ATOM 2337  H HB3  . CYS A 1 2  ? 8.845   7.674   -6.188  1.00 61.15 ?  291 CYS A HB3  3  
ATOM 2338  N N    . LYS A 1 3  ? 7.610   10.632  -8.520  1.00 32.25 ?  292 LYS A N    3  
ATOM 2339  C CA   . LYS A 1 3  ? 6.264   11.088  -8.844  1.00 33.12 ?  292 LYS A CA   3  
ATOM 2340  C C    . LYS A 1 3  ? 5.283   9.920   -8.863  1.00 33.34 ?  292 LYS A C    3  
ATOM 2341  O O    . LYS A 1 3  ? 5.684   8.759   -8.788  1.00 24.25 ?  292 LYS A O    3  
ATOM 2342  C CB   . LYS A 1 3  ? 6.256   11.797  -10.201 1.00 44.43 ?  292 LYS A CB   3  
ATOM 2343  C CG   . LYS A 1 3  ? 5.161   12.840  -10.336 1.00 5.12  ?  292 LYS A CG   3  
ATOM 2344  C CD   . LYS A 1 3  ? 5.575   13.966  -11.269 1.00 14.12 ?  292 LYS A CD   3  
ATOM 2345  C CE   . LYS A 1 3  ? 5.547   13.522  -12.723 1.00 63.13 ?  292 LYS A CE   3  
ATOM 2346  N NZ   . LYS A 1 3  ? 5.366   14.674  -13.650 1.00 60.12 1  292 LYS A NZ   3  
ATOM 2347  H H    . LYS A 1 3  ? 8.352   10.869  -9.116  1.00 61.33 ?  292 LYS A H    3  
ATOM 2348  H HA   . LYS A 1 3  ? 5.958   11.787  -8.081  1.00 63.11 ?  292 LYS A HA   3  
ATOM 2349  H HB2  . LYS A 1 3  ? 7.209   12.285  -10.344 1.00 73.32 ?  292 LYS A HB2  3  
ATOM 2350  H HB3  . LYS A 1 3  ? 6.120   11.059  -10.978 1.00 62.43 ?  292 LYS A HB3  3  
ATOM 2351  H HG2  . LYS A 1 3  ? 4.274   12.368  -10.731 1.00 15.15 ?  292 LYS A HG2  3  
ATOM 2352  H HG3  . LYS A 1 3  ? 4.947   13.253  -9.360  1.00 63.33 ?  292 LYS A HG3  3  
ATOM 2353  H HD2  . LYS A 1 3  ? 4.893   14.794  -11.144 1.00 41.43 ?  292 LYS A HD2  3  
ATOM 2354  H HD3  . LYS A 1 3  ? 6.577   14.281  -11.015 1.00 12.54 ?  292 LYS A HD3  3  
ATOM 2355  H HE2  . LYS A 1 3  ? 6.480   13.030  -12.953 1.00 23.35 ?  292 LYS A HE2  3  
ATOM 2356  H HE3  . LYS A 1 3  ? 4.730   12.829  -12.859 1.00 74.14 ?  292 LYS A HE3  3  
ATOM 2357  H HZ1  . LYS A 1 3  ? 4.976   15.490  -13.135 1.00 72.21 ?  292 LYS A HZ1  3  
ATOM 2358  H HZ2  . LYS A 1 3  ? 6.279   14.945  -14.066 1.00 23.34 ?  292 LYS A HZ2  3  
ATOM 2359  H HZ3  . LYS A 1 3  ? 4.711   14.416  -14.416 1.00 74.43 ?  292 LYS A HZ3  3  
ATOM 2360  N N    . ALA A 1 4  ? 3.996   10.236  -8.967  1.00 23.11 ?  293 ALA A N    3  
ATOM 2361  C CA   . ALA A 1 4  ? 2.958   9.212   -9.000  1.00 74.34 ?  293 ALA A CA   3  
ATOM 2362  C C    . ALA A 1 4  ? 1.815   9.619   -9.922  1.00 4.22  ?  293 ALA A C    3  
ATOM 2363  O O    . ALA A 1 4  ? 1.894   10.633  -10.617 1.00 53.23 ?  293 ALA A O    3  
ATOM 2364  C CB   . ALA A 1 4  ? 2.437   8.944   -7.596  1.00 72.35 ?  293 ALA A CB   3  
ATOM 2365  H H    . ALA A 1 4  ? 3.739   11.180  -9.024  1.00 30.13 ?  293 ALA A H    3  
ATOM 2366  H HA   . ALA A 1 4  ? 3.402   8.300   -9.374  1.00 45.52 ?  293 ALA A HA   3  
ATOM 2367  H HB1  . ALA A 1 4  ? 2.929   9.605   -6.897  1.00 62.04 ?  293 ALA A HB1  3  
ATOM 2368  H HB2  . ALA A 1 4  ? 1.372   9.119   -7.568  1.00 5.50  ?  293 ALA A HB2  3  
ATOM 2369  H HB3  . ALA A 1 4  ? 2.642   7.918   -7.326  1.00 64.04 ?  293 ALA A HB3  3  
ATOM 2370  N N    . THR A 1 5  ? 0.751   8.822   -9.926  1.00 55.34 ?  294 THR A N    3  
ATOM 2371  C CA   . THR A 1 5  ? -0.408  9.098   -10.765 1.00 23.14 ?  294 THR A CA   3  
ATOM 2372  C C    . THR A 1 5  ? -1.707  8.837   -10.011 1.00 32.51 ?  294 THR A C    3  
ATOM 2373  O O    . THR A 1 5  ? -1.770  7.963   -9.145  1.00 34.30 ?  294 THR A O    3  
ATOM 2374  C CB   . THR A 1 5  ? -0.390  8.244   -12.046 1.00 33.34 ?  294 THR A CB   3  
ATOM 2375  O OG1  . THR A 1 5  ? 0.116   6.936   -11.757 1.00 12.42 ?  294 THR A OG1  3  
ATOM 2376  C CG2  . THR A 1 5  ? 0.464   8.899   -13.121 1.00 65.21 ?  294 THR A CG2  3  
ATOM 2377  H H    . THR A 1 5  ? 0.748   8.029   -9.351  1.00 62.51 ?  294 THR A H    3  
ATOM 2378  H HA   . THR A 1 5  ? -0.372  10.140  -11.050 1.00 32.43 ?  294 THR A HA   3  
ATOM 2379  H HB   . THR A 1 5  ? -1.402  8.156   -12.417 1.00 12.54 ?  294 THR A HB   3  
ATOM 2380  H HG1  . THR A 1 5  ? 1.064   6.987   -11.605 1.00 50.45 ?  294 THR A HG1  3  
ATOM 2381  H HG21 . THR A 1 5  ? 0.875   8.138   -13.768 1.00 1.23  ?  294 THR A HG21 3  
ATOM 2382  H HG22 . THR A 1 5  ? -0.144  9.576   -13.702 1.00 34.23 ?  294 THR A HG22 3  
ATOM 2383  H HG23 . THR A 1 5  ? 1.269   9.448   -12.656 1.00 71.54 ?  294 THR A HG23 3  
ATOM 2384  N N    . THR A 1 6  ? -2.745  9.598   -10.346 1.00 15.01 ?  295 THR A N    3  
ATOM 2385  C CA   . THR A 1 6  ? -4.042  9.448   -9.700  1.00 10.15 ?  295 THR A CA   3  
ATOM 2386  C C    . THR A 1 6  ? -4.518  8.001   -9.751  1.00 44.02 ?  295 THR A C    3  
ATOM 2387  O O    . THR A 1 6  ? -4.993  7.529   -10.783 1.00 0.11  ?  295 THR A O    3  
ATOM 2388  C CB   . THR A 1 6  ? -5.104  10.349  -10.359 1.00 15.13 ?  295 THR A CB   3  
ATOM 2389  O OG1  . THR A 1 6  ? -5.324  9.938   -11.713 1.00 30.32 ?  295 THR A OG1  3  
ATOM 2390  C CG2  . THR A 1 6  ? -4.670  11.807  -10.329 1.00 62.01 ?  295 THR A CG2  3  
ATOM 2391  H H    . THR A 1 6  ? -2.632  10.276  -11.044 1.00 51.40 ?  295 THR A H    3  
ATOM 2392  H HA   . THR A 1 6  ? -3.937  9.746   -8.668  1.00 21.04 ?  295 THR A HA   3  
ATOM 2393  H HB   . THR A 1 6  ? -6.028  10.254  -9.806  1.00 13.43 ?  295 THR A HB   3  
ATOM 2394  H HG1  . THR A 1 6  ? -6.203  9.559   -11.793 1.00 23.42 ?  295 THR A HG1  3  
ATOM 2395  H HG21 . THR A 1 6  ? -5.377  12.382  -9.749  1.00 41.53 ?  295 THR A HG21 3  
ATOM 2396  H HG22 . THR A 1 6  ? -3.691  11.883  -9.881  1.00 12.10 ?  295 THR A HG22 3  
ATOM 2397  H HG23 . THR A 1 6  ? -4.635  12.192  -11.338 1.00 12.53 ?  295 THR A HG23 3  
ATOM 2398  N N    . GLY A 1 7  ? -4.387  7.300   -8.629  1.00 1.14  ?  296 GLY A N    3  
ATOM 2399  C CA   . GLY A 1 7  ? -4.809  5.913   -8.567  1.00 71.21 ?  296 GLY A CA   3  
ATOM 2400  C C    . GLY A 1 7  ? -5.713  5.634   -7.384  1.00 5.24  ?  296 GLY A C    3  
ATOM 2401  O O    . GLY A 1 7  ? -5.267  5.650   -6.236  1.00 23.13 ?  296 GLY A O    3  
ATOM 2402  H H    . GLY A 1 7  ? -4.000  7.729   -7.836  1.00 13.02 ?  296 GLY A H    3  
ATOM 2403  H HA2  . GLY A 1 7  ? -5.338  5.668   -9.476  1.00 1.31  ?  296 GLY A HA2  3  
ATOM 2404  H HA3  . GLY A 1 7  ? -3.933  5.285   -8.492  1.00 62.41 ?  296 GLY A HA3  3  
ATOM 2405  N N    . ASP A 1 8  ? -6.987  5.378   -7.661  1.00 44.10 ?  297 ASP A N    3  
ATOM 2406  C CA   . ASP A 1 8  ? -7.956  5.096   -6.609  1.00 71.14 ?  297 ASP A CA   3  
ATOM 2407  C C    . ASP A 1 8  ? -7.452  3.989   -5.688  1.00 44.21 ?  297 ASP A C    3  
ATOM 2408  O O    . ASP A 1 8  ? -7.688  4.017   -4.480  1.00 35.52 ?  297 ASP A O    3  
ATOM 2409  C CB   . ASP A 1 8  ? -9.301  4.694   -7.219  1.00 61.33 ?  297 ASP A CB   3  
ATOM 2410  C CG   . ASP A 1 8  ? -9.765  5.668   -8.286  1.00 23.03 ?  297 ASP A CG   3  
ATOM 2411  O OD1  . ASP A 1 8  ? -9.772  5.286   -9.474  1.00 55.34 ?  297 ASP A OD1  3  
ATOM 2412  O OD2  . ASP A 1 8  ? -10.121 6.811   -7.931  1.00 2.34  -1 297 ASP A OD2  3  
ATOM 2413  H H    . ASP A 1 8  ? -7.282  5.380   -8.596  1.00 75.45 ?  297 ASP A H    3  
ATOM 2414  H HA   . ASP A 1 8  ? -8.090  5.997   -6.029  1.00 15.05 ?  297 ASP A HA   3  
ATOM 2415  H HB2  . ASP A 1 8  ? -9.208  3.716   -7.667  1.00 21.41 ?  297 ASP A HB2  3  
ATOM 2416  H HB3  . ASP A 1 8  ? -10.046 4.660   -6.440  1.00 43.23 ?  297 ASP A HB3  3  
ATOM 2417  N N    . SER A 1 9  ? -6.757  3.016   -6.267  1.00 12.41 ?  298 SER A N    3  
ATOM 2418  C CA   . SER A 1 9  ? -6.223  1.896   -5.500  1.00 71.14 ?  298 SER A CA   3  
ATOM 2419  C C    . SER A 1 9  ? -5.369  2.394   -4.337  1.00 24.35 ?  298 SER A C    3  
ATOM 2420  O O    . SER A 1 9  ? -4.523  3.270   -4.507  1.00 4.00  ?  298 SER A O    3  
ATOM 2421  C CB   . SER A 1 9  ? -5.393  0.980   -6.402  1.00 65.15 ?  298 SER A CB   3  
ATOM 2422  O OG   . SER A 1 9  ? -6.173  0.479   -7.473  1.00 5.45  ?  298 SER A OG   3  
ATOM 2423  H H    . SER A 1 9  ? -6.602  3.049   -7.234  1.00 23.22 ?  298 SER A H    3  
ATOM 2424  H HA   . SER A 1 9  ? -7.057  1.338   -5.104  1.00 33.34 ?  298 SER A HA   3  
ATOM 2425  H HB2  . SER A 1 9  ? -4.562  1.536   -6.807  1.00 23.54 ?  298 SER A HB2  3  
ATOM 2426  H HB3  . SER A 1 9  ? -5.022  0.148   -5.821  1.00 54.13 ?  298 SER A HB3  3  
ATOM 2427  H HG   . SER A 1 9  ? -6.136  -0.480  -7.475  1.00 24.11 ?  298 SER A HG   3  
ATOM 2428  N N    . GLU A 1 10 ? -5.598  1.825   -3.157  1.00 23.43 ?  299 GLU A N    3  
ATOM 2429  C CA   . GLU A 1 10 ? -4.850  2.212   -1.966  1.00 10.22 ?  299 GLU A CA   3  
ATOM 2430  C C    . GLU A 1 10 ? -4.142  1.006   -1.354  1.00 0.04  ?  299 GLU A C    3  
ATOM 2431  O O    . GLU A 1 10 ? -3.008  1.110   -0.886  1.00 52.31 ?  299 GLU A O    3  
ATOM 2432  C CB   . GLU A 1 10 ? -5.784  2.847   -0.934  1.00 1.33  ?  299 GLU A CB   3  
ATOM 2433  C CG   . GLU A 1 10 ? -6.432  4.136   -1.412  1.00 62.41 ?  299 GLU A CG   3  
ATOM 2434  C CD   . GLU A 1 10 ? -5.617  5.365   -1.056  1.00 64.52 ?  299 GLU A CD   3  
ATOM 2435  O OE1  . GLU A 1 10 ? -6.225  6.422   -0.788  1.00 62.30 ?  299 GLU A OE1  3  
ATOM 2436  O OE2  . GLU A 1 10 ? -4.372  5.270   -1.045  1.00 43.01 -1 299 GLU A OE2  3  
ATOM 2437  H H    . GLU A 1 10 ? -6.287  1.132   -3.086  1.00 62.41 ?  299 GLU A H    3  
ATOM 2438  H HA   . GLU A 1 10 ? -4.108  2.938   -2.261  1.00 2.12  ?  299 GLU A HA   3  
ATOM 2439  H HB2  . GLU A 1 10 ? -6.566  2.143   -0.692  1.00 55.11 ?  299 GLU A HB2  3  
ATOM 2440  H HB3  . GLU A 1 10 ? -5.218  3.064   -0.040  1.00 74.34 ?  299 GLU A HB3  3  
ATOM 2441  H HG2  . GLU A 1 10 ? -6.540  4.094   -2.485  1.00 14.23 ?  299 GLU A HG2  3  
ATOM 2442  H HG3  . GLU A 1 10 ? -7.407  4.224   -0.956  1.00 51.11 ?  299 GLU A HG3  3  
ATOM 2443  N N    . PHE A 1 11 ? -4.820  -0.137  -1.360  1.00 70.54 ?  300 PHE A N    3  
ATOM 2444  C CA   . PHE A 1 11 ? -4.258  -1.361  -0.804  1.00 74.31 ?  300 PHE A CA   3  
ATOM 2445  C C    . PHE A 1 11 ? -2.878  -1.642  -1.391  1.00 15.22 ?  300 PHE A C    3  
ATOM 2446  O O    . PHE A 1 11 ? -1.859  -1.462  -0.722  1.00 71.21 ?  300 PHE A O    3  
ATOM 2447  C CB   . PHE A 1 11 ? -5.190  -2.545  -1.076  1.00 12.01 ?  300 PHE A CB   3  
ATOM 2448  C CG   . PHE A 1 11 ? -4.649  -3.858  -0.588  1.00 3.30  ?  300 PHE A CG   3  
ATOM 2449  C CD1  . PHE A 1 11 ? -4.576  -4.132  0.768   1.00 52.23 ?  300 PHE A CD1  3  
ATOM 2450  C CD2  . PHE A 1 11 ? -4.213  -4.820  -1.486  1.00 75.31 ?  300 PHE A CD2  3  
ATOM 2451  C CE1  . PHE A 1 11 ? -4.078  -5.339  1.220   1.00 60.54 ?  300 PHE A CE1  3  
ATOM 2452  C CE2  . PHE A 1 11 ? -3.715  -6.030  -1.040  1.00 63.32 ?  300 PHE A CE2  3  
ATOM 2453  C CZ   . PHE A 1 11 ? -3.648  -6.290  0.315   1.00 24.23 ?  300 PHE A CZ   3  
ATOM 2454  H H    . PHE A 1 11 ? -5.721  -0.156  -1.746  1.00 63.20 ?  300 PHE A H    3  
ATOM 2455  H HA   . PHE A 1 11 ? -4.163  -1.227  0.262   1.00 23.45 ?  300 PHE A HA   3  
ATOM 2456  H HB2  . PHE A 1 11 ? -6.134  -2.371  -0.581  1.00 31.42 ?  300 PHE A HB2  3  
ATOM 2457  H HB3  . PHE A 1 11 ? -5.355  -2.627  -2.139  1.00 1.43  ?  300 PHE A HB3  3  
ATOM 2458  H HD1  . PHE A 1 11 ? -4.913  -3.390  1.478   1.00 74.05 ?  300 PHE A HD1  3  
ATOM 2459  H HD2  . PHE A 1 11 ? -4.266  -4.616  -2.546  1.00 74.33 ?  300 PHE A HD2  3  
ATOM 2460  H HE1  . PHE A 1 11 ? -4.027  -5.541  2.280   1.00 13.41 ?  300 PHE A HE1  3  
ATOM 2461  H HE2  . PHE A 1 11 ? -3.380  -6.770  -1.751  1.00 54.31 ?  300 PHE A HE2  3  
ATOM 2462  H HZ   . PHE A 1 11 ? -3.259  -7.234  0.665   1.00 41.13 ?  300 PHE A HZ   3  
ATOM 2463  N N    . TYR A 1 12 ? -2.853  -2.084  -2.643  1.00 44.20 ?  301 TYR A N    3  
ATOM 2464  C CA   . TYR A 1 12 ? -1.599  -2.392  -3.320  1.00 62.04 ?  301 TYR A CA   3  
ATOM 2465  C C    . TYR A 1 12 ? -1.177  -1.247  -4.235  1.00 31.51 ?  301 TYR A C    3  
ATOM 2466  O O    . TYR A 1 12 ? -2.013  -0.611  -4.878  1.00 30.54 ?  301 TYR A O    3  
ATOM 2467  C CB   . TYR A 1 12 ? -1.736  -3.683  -4.129  1.00 31.02 ?  301 TYR A CB   3  
ATOM 2468  C CG   . TYR A 1 12 ? -0.439  -4.146  -4.755  1.00 21.33 ?  301 TYR A CG   3  
ATOM 2469  C CD1  . TYR A 1 12 ? -0.404  -4.615  -6.062  1.00 42.21 ?  301 TYR A CD1  3  
ATOM 2470  C CD2  . TYR A 1 12 ? 0.751   -4.116  -4.038  1.00 33.40 ?  301 TYR A CD2  3  
ATOM 2471  C CE1  . TYR A 1 12 ? 0.778   -5.039  -6.638  1.00 2.14  ?  301 TYR A CE1  3  
ATOM 2472  C CE2  . TYR A 1 12 ? 1.938   -4.538  -4.605  1.00 13.23 ?  301 TYR A CE2  3  
ATOM 2473  C CZ   . TYR A 1 12 ? 1.946   -4.998  -5.905  1.00 21.51 ?  301 TYR A CZ   3  
ATOM 2474  O OH   . TYR A 1 12 ? 3.126   -5.421  -6.473  1.00 71.23 ?  301 TYR A OH   3  
ATOM 2475  H H    . TYR A 1 12 ? -3.698  -2.207  -3.124  1.00 42.40 ?  301 TYR A H    3  
ATOM 2476  H HA   . TYR A 1 12 ? -0.839  -2.532  -2.563  1.00 14.12 ?  301 TYR A HA   3  
ATOM 2477  H HB2  . TYR A 1 12 ? -2.091  -4.470  -3.482  1.00 73.11 ?  301 TYR A HB2  3  
ATOM 2478  H HB3  . TYR A 1 12 ? -2.450  -3.527  -4.924  1.00 73.25 ?  301 TYR A HB3  3  
ATOM 2479  H HD1  . TYR A 1 12 ? -1.321  -4.645  -6.634  1.00 3.21  ?  301 TYR A HD1  3  
ATOM 2480  H HD2  . TYR A 1 12 ? 0.740   -3.755  -3.019  1.00 74.03 ?  301 TYR A HD2  3  
ATOM 2481  H HE1  . TYR A 1 12 ? 0.785   -5.400  -7.656  1.00 61.02 ?  301 TYR A HE1  3  
ATOM 2482  H HE2  . TYR A 1 12 ? 2.852   -4.506  -4.031  1.00 54.02 ?  301 TYR A HE2  3  
ATOM 2483  H HH   . TYR A 1 12 ? 3.399   -6.247  -6.067  1.00 43.55 ?  301 TYR A HH   3  
ATOM 2484  N N    . ASP A 1 13 ? 0.125   -0.989  -4.289  1.00 22.01 ?  302 ASP A N    3  
ATOM 2485  C CA   . ASP A 1 13 ? 0.659   0.078   -5.126  1.00 14.10 ?  302 ASP A CA   3  
ATOM 2486  C C    . ASP A 1 13 ? 0.873   -0.408  -6.556  1.00 14.12 ?  302 ASP A C    3  
ATOM 2487  O O    . ASP A 1 13 ? 1.992   -0.389  -7.070  1.00 50.02 ?  302 ASP A O    3  
ATOM 2488  C CB   . ASP A 1 13 ? 1.978   0.597   -4.549  1.00 22.33 ?  302 ASP A CB   3  
ATOM 2489  C CG   . ASP A 1 13 ? 1.767   1.663   -3.492  1.00 22.10 ?  302 ASP A CG   3  
ATOM 2490  O OD1  . ASP A 1 13 ? 1.251   1.327   -2.407  1.00 23.21 ?  302 ASP A OD1  3  
ATOM 2491  O OD2  . ASP A 1 13 ? 2.118   2.834   -3.751  1.00 73.54 -1 302 ASP A OD2  3  
ATOM 2492  H H    . ASP A 1 13 ? 0.742   -1.531  -3.753  1.00 72.14 ?  302 ASP A H    3  
ATOM 2493  H HA   . ASP A 1 13 ? -0.060  0.884   -5.137  1.00 43.14 ?  302 ASP A HA   3  
ATOM 2494  H HB2  . ASP A 1 13 ? 2.515   -0.226  -4.102  1.00 14.25 ?  302 ASP A HB2  3  
ATOM 2495  H HB3  . ASP A 1 13 ? 2.571   1.018   -5.347  1.00 1.25  ?  302 ASP A HB3  3  
ATOM 2496  N N    . THR A 1 14 ? -0.209  -0.844  -7.195  1.00 44.44 ?  303 THR A N    3  
ATOM 2497  C CA   . THR A 1 14 ? -0.141  -1.338  -8.565  1.00 22.41 ?  303 THR A CA   3  
ATOM 2498  C C    . THR A 1 14 ? -0.275  -0.197  -9.567  1.00 1.55  ?  303 THR A C    3  
ATOM 2499  O O    . THR A 1 14 ? 0.332   -0.225  -10.638 1.00 63.15 ?  303 THR A O    3  
ATOM 2500  C CB   . THR A 1 14 ? -1.240  -2.381  -8.842  1.00 62.24 ?  303 THR A CB   3  
ATOM 2501  O OG1  . THR A 1 14 ? -1.101  -2.899  -10.170 1.00 22.21 ?  303 THR A OG1  3  
ATOM 2502  C CG2  . THR A 1 14 ? -2.622  -1.768  -8.674  1.00 40.25 ?  303 THR A CG2  3  
ATOM 2503  H H    . THR A 1 14 ? -1.073  -0.834  -6.732  1.00 61.54 ?  303 THR A H    3  
ATOM 2504  H HA   . THR A 1 14 ? 0.820   -1.813  -8.701  1.00 61.14 ?  303 THR A HA   3  
ATOM 2505  H HB   . THR A 1 14 ? -1.134  -3.191  -8.134  1.00 52.14 ?  303 THR A HB   3  
ATOM 2506  H HG1  . THR A 1 14 ? -1.576  -2.335  -10.784 1.00 63.30 ?  303 THR A HG1  3  
ATOM 2507  H HG21 . THR A 1 14 ? -2.993  -1.446  -9.636  1.00 2.31  ?  303 THR A HG21 3  
ATOM 2508  H HG22 . THR A 1 14 ? -3.294  -2.503  -8.256  1.00 43.12 ?  303 THR A HG22 3  
ATOM 2509  H HG23 . THR A 1 14 ? -2.561  -0.918  -8.009  1.00 23.41 ?  303 THR A HG23 3  
ATOM 2510  N N    . TYR A 1 15 ? -1.072  0.805   -9.214  1.00 10.35 ?  304 TYR A N    3  
ATOM 2511  C CA   . TYR A 1 15 ? -1.285  1.955   -10.084 1.00 13.12 ?  304 TYR A CA   3  
ATOM 2512  C C    . TYR A 1 15 ? 0.044   2.544   -10.545 1.00 15.20 ?  304 TYR A C    3  
ATOM 2513  O O    . TYR A 1 15 ? 0.155   3.057   -11.658 1.00 51.00 ?  304 TYR A O    3  
ATOM 2514  C CB   . TYR A 1 15 ? -2.106  3.024   -9.359  1.00 3.40  ?  304 TYR A CB   3  
ATOM 2515  C CG   . TYR A 1 15 ? -1.311  3.811   -8.341  1.00 21.34 ?  304 TYR A CG   3  
ATOM 2516  C CD1  . TYR A 1 15 ? -1.121  5.180   -8.488  1.00 74.24 ?  304 TYR A CD1  3  
ATOM 2517  C CD2  . TYR A 1 15 ? -0.751  3.186   -7.235  1.00 73.23 ?  304 TYR A CD2  3  
ATOM 2518  C CE1  . TYR A 1 15 ? -0.395  5.902   -7.561  1.00 33.15 ?  304 TYR A CE1  3  
ATOM 2519  C CE2  . TYR A 1 15 ? -0.024  3.901   -6.302  1.00 64.33 ?  304 TYR A CE2  3  
ATOM 2520  C CZ   . TYR A 1 15 ? 0.151   5.259   -6.470  1.00 44.54 ?  304 TYR A CZ   3  
ATOM 2521  O OH   . TYR A 1 15 ? 0.874   5.975   -5.544  1.00 63.13 ?  304 TYR A OH   3  
ATOM 2522  H H    . TYR A 1 15 ? -1.528  0.770   -8.348  1.00 4.21  ?  304 TYR A H    3  
ATOM 2523  H HA   . TYR A 1 15 ? -1.837  1.618   -10.950 1.00 45.25 ?  304 TYR A HA   3  
ATOM 2524  H HB2  . TYR A 1 15 ? -2.498  3.720   -10.084 1.00 23.14 ?  304 TYR A HB2  3  
ATOM 2525  H HB3  . TYR A 1 15 ? -2.927  2.549   -8.843  1.00 52.31 ?  304 TYR A HB3  3  
ATOM 2526  H HD1  . TYR A 1 15 ? -1.550  5.680   -9.343  1.00 72.42 ?  304 TYR A HD1  3  
ATOM 2527  H HD2  . TYR A 1 15 ? -0.890  2.122   -7.106  1.00 41.52 ?  304 TYR A HD2  3  
ATOM 2528  H HE1  . TYR A 1 15 ? -0.258  6.965   -7.692  1.00 21.12 ?  304 TYR A HE1  3  
ATOM 2529  H HE2  . TYR A 1 15 ? 0.404   3.398   -5.448  1.00 11.41 ?  304 TYR A HE2  3  
ATOM 2530  H HH   . TYR A 1 15 ? 0.432   5.935   -4.693  1.00 12.40 ?  304 TYR A HH   3  
ATOM 2531  N N    . SER A 1 16 ? 1.050   2.466   -9.680  1.00 4.52  ?  305 SER A N    3  
ATOM 2532  C CA   . SER A 1 16 ? 2.372   2.994   -9.996  1.00 41.44 ?  305 SER A CA   3  
ATOM 2533  C C    . SER A 1 16 ? 3.113   2.066   -10.953 1.00 63.42 ?  305 SER A C    3  
ATOM 2534  O O    . SER A 1 16 ? 3.853   2.521   -11.827 1.00 60.12 ?  305 SER A O    3  
ATOM 2535  C CB   . SER A 1 16 ? 3.189   3.182   -8.715  1.00 10.43 ?  305 SER A CB   3  
ATOM 2536  O OG   . SER A 1 16 ? 4.572   3.297   -9.004  1.00 21.21 ?  305 SER A OG   3  
ATOM 2537  H H    . SER A 1 16 ? 0.898   2.045   -8.807  1.00 60.31 ?  305 SER A H    3  
ATOM 2538  H HA   . SER A 1 16 ? 2.241   3.954   -10.473 1.00 13.22 ?  305 SER A HA   3  
ATOM 2539  H HB2  . SER A 1 16 ? 2.863   4.079   -8.211  1.00 41.22 ?  305 SER A HB2  3  
ATOM 2540  H HB3  . SER A 1 16 ? 3.038   2.330   -8.067  1.00 1.33  ?  305 SER A HB3  3  
ATOM 2541  H HG   . SER A 1 16 ? 5.020   2.487   -8.751  1.00 11.21 ?  305 SER A HG   3  
ATOM 2542  N N    . ILE A 1 17 ? 2.908   0.764   -10.783 1.00 11.14 ?  306 ILE A N    3  
ATOM 2543  C CA   . ILE A 1 17 ? 3.555   -0.228  -11.632 1.00 10.32 ?  306 ILE A CA   3  
ATOM 2544  C C    . ILE A 1 17 ? 2.913   -0.271  -13.015 1.00 1.31  ?  306 ILE A C    3  
ATOM 2545  O O    . ILE A 1 17 ? 3.587   -0.508  -14.018 1.00 20.35 ?  306 ILE A O    3  
ATOM 2546  C CB   . ILE A 1 17 ? 3.492   -1.633  -11.006 1.00 44.31 ?  306 ILE A CB   3  
ATOM 2547  C CG1  . ILE A 1 17 ? 3.823   -1.565  -9.513  1.00 24.12 ?  306 ILE A CG1  3  
ATOM 2548  C CG2  . ILE A 1 17 ? 4.444   -2.577  -11.723 1.00 50.43 ?  306 ILE A CG2  3  
ATOM 2549  C CD1  . ILE A 1 17 ? 5.178   -0.957  -9.223  1.00 1.45  ?  306 ILE A CD1  3  
ATOM 2550  H H    . ILE A 1 17 ? 2.307   0.465   -10.070 1.00 71.14 ?  306 ILE A H    3  
ATOM 2551  H HA   . ILE A 1 17 ? 4.594   0.051   -11.738 1.00 25.12 ?  306 ILE A HA   3  
ATOM 2552  H HB   . ILE A 1 17 ? 2.488   -2.012  -11.126 1.00 24.11 ?  306 ILE A HB   3  
ATOM 2553  H HG12 . ILE A 1 17 ? 3.079   -0.967  -9.012  1.00 53.12 ?  306 ILE A HG12 3  
ATOM 2554  H HG13 . ILE A 1 17 ? 3.813   -2.565  -9.104  1.00 12.23 ?  306 ILE A HG13 3  
ATOM 2555  H HG21 . ILE A 1 17 ? 3.934   -3.502  -11.947 1.00 73.13 ?  306 ILE A HG21 3  
ATOM 2556  H HG22 . ILE A 1 17 ? 4.780   -2.120  -12.642 1.00 13.45 ?  306 ILE A HG22 3  
ATOM 2557  H HG23 . ILE A 1 17 ? 5.295   -2.780  -11.090 1.00 13.14 ?  306 ILE A HG23 3  
ATOM 2558  H HD11 . ILE A 1 17 ? 5.306   -0.857  -8.155  1.00 42.33 ?  306 ILE A HD11 3  
ATOM 2559  H HD12 . ILE A 1 17 ? 5.953   -1.598  -9.619  1.00 25.32 ?  306 ILE A HD12 3  
ATOM 2560  H HD13 . ILE A 1 17 ? 5.243   0.015   -9.687  1.00 24.01 ?  306 ILE A HD13 3  
ATOM 2561  N N    . THR A 1 18 ? 1.605   -0.037  -13.062 1.00 33.50 ?  307 THR A N    3  
ATOM 2562  C CA   . THR A 1 18 ? 0.871   -0.049  -14.320 1.00 11.01 ?  307 THR A CA   3  
ATOM 2563  C C    . THR A 1 18 ? 1.543   0.845   -15.357 1.00 23.32 ?  307 THR A C    3  
ATOM 2564  O O    . THR A 1 18 ? 1.464   0.588   -16.557 1.00 23.04 ?  307 THR A O    3  
ATOM 2565  C CB   . THR A 1 18 ? -0.584  0.414   -14.126 1.00 42.02 ?  307 THR A CB   3  
ATOM 2566  O OG1  . THR A 1 18 ? -1.103  -0.102  -12.895 1.00 73.11 ?  307 THR A OG1  3  
ATOM 2567  C CG2  . THR A 1 18 ? -1.459  -0.048  -15.282 1.00 62.34 ?  307 THR A CG2  3  
ATOM 2568  H H    . THR A 1 18 ? 1.123   0.146   -12.228 1.00 23.13 ?  307 THR A H    3  
ATOM 2569  H HA   . THR A 1 18 ? 0.858   -1.064  -14.690 1.00 12.14 ?  307 THR A HA   3  
ATOM 2570  H HB   . THR A 1 18 ? -0.602  1.494   -14.090 1.00 10.44 ?  307 THR A HB   3  
ATOM 2571  H HG1  . THR A 1 18 ? -2.036  0.113   -12.826 1.00 25.14 ?  307 THR A HG1  3  
ATOM 2572  H HG21 . THR A 1 18 ? -0.991  0.223   -16.217 1.00 23.32 ?  307 THR A HG21 3  
ATOM 2573  H HG22 . THR A 1 18 ? -1.579  -1.121  -15.237 1.00 15.05 ?  307 THR A HG22 3  
ATOM 2574  H HG23 . THR A 1 18 ? -2.427  0.425   -15.214 1.00 1.34  ?  307 THR A HG23 3  
ATOM 2575  N N    . ALA A 1 19 ? 2.203   1.898   -14.884 1.00 30.01 ?  308 ALA A N    3  
ATOM 2576  C CA   . ALA A 1 19 ? 2.891   2.829   -15.770 1.00 64.21 ?  308 ALA A CA   3  
ATOM 2577  C C    . ALA A 1 19 ? 4.262   2.293   -16.171 1.00 64.43 ?  308 ALA A C    3  
ATOM 2578  O O    . ALA A 1 19 ? 4.733   2.536   -17.283 1.00 73.13 ?  308 ALA A O    3  
ATOM 2579  C CB   . ALA A 1 19 ? 3.028   4.189   -15.102 1.00 62.24 ?  308 ALA A CB   3  
ATOM 2580  H H    . ALA A 1 19 ? 2.229   2.051   -13.916 1.00 4.43  ?  308 ALA A H    3  
ATOM 2581  H HA   . ALA A 1 19 ? 2.289   2.951   -16.659 1.00 1.51  ?  308 ALA A HA   3  
ATOM 2582  H HB1  . ALA A 1 19 ? 2.992   4.069   -14.029 1.00 71.32 ?  308 ALA A HB1  3  
ATOM 2583  H HB2  . ALA A 1 19 ? 3.971   4.634   -15.383 1.00 75.42 ?  308 ALA A HB2  3  
ATOM 2584  H HB3  . ALA A 1 19 ? 2.219   4.830   -15.420 1.00 41.31 ?  308 ALA A HB3  3  
ATOM 2585  N N    . CYS A 1 20 ? 4.897   1.566   -15.260 1.00 1.33  ?  309 CYS A N    3  
ATOM 2586  C CA   . CYS A 1 20 ? 6.214   0.997   -15.518 1.00 51.50 ?  309 CYS A CA   3  
ATOM 2587  C C    . CYS A 1 20 ? 6.208   0.168   -16.798 1.00 60.34 ?  309 CYS A C    3  
ATOM 2588  O O    . CYS A 1 20 ? 6.952   0.452   -17.737 1.00 74.42 ?  309 CYS A O    3  
ATOM 2589  C CB   . CYS A 1 20 ? 6.658   0.129   -14.338 1.00 71.01 ?  309 CYS A CB   3  
ATOM 2590  S SG   . CYS A 1 20 ? 7.000   1.065   -12.813 1.00 31.32 ?  309 CYS A SG   3  
ATOM 2591  H H    . CYS A 1 20 ? 4.470   1.407   -14.391 1.00 74.25 ?  309 CYS A H    3  
ATOM 2592  H HA   . CYS A 1 20 ? 6.911   1.813   -15.635 1.00 11.53 ?  309 CYS A HA   3  
ATOM 2593  H HB2  . CYS A 1 20 ? 5.881   -0.587  -14.116 1.00 30.32 ?  309 CYS A HB2  3  
ATOM 2594  H HB3  . CYS A 1 20 ? 7.560   -0.399  -14.609 1.00 74.24 ?  309 CYS A HB3  3  
ATOM 2595  N N    . ARG A 1 21 ? 5.363   -0.857  -16.830 1.00 30.22 ?  310 ARG A N    3  
ATOM 2596  C CA   . ARG A 1 21 ? 5.260   -1.727  -17.995 1.00 31.33 ?  310 ARG A CA   3  
ATOM 2597  C C    . ARG A 1 21 ? 5.064   -0.910  -19.268 1.00 22.11 ?  310 ARG A C    3  
ATOM 2598  O O    . ARG A 1 21 ? 5.638   -1.223  -20.312 1.00 42.21 ?  310 ARG A O    3  
ATOM 2599  C CB   . ARG A 1 21 ? 4.099   -2.709  -17.824 1.00 54.21 ?  310 ARG A CB   3  
ATOM 2600  C CG   . ARG A 1 21 ? 2.766   -2.033  -17.545 1.00 24.40 ?  310 ARG A CG   3  
ATOM 2601  C CD   . ARG A 1 21 ? 1.895   -1.984  -18.789 1.00 44.14 ?  310 ARG A CD   3  
ATOM 2602  N NE   . ARG A 1 21 ? 1.188   -3.243  -19.013 1.00 51.55 ?  310 ARG A NE   3  
ATOM 2603  C CZ   . ARG A 1 21 ? 0.185   -3.380  -19.874 1.00 51.13 ?  310 ARG A CZ   3  
ATOM 2604  N NH1  . ARG A 1 21 ? -0.226  -2.341  -20.589 1.00 13.24 1  310 ARG A NH1  3  
ATOM 2605  N NH2  . ARG A 1 21 ? -0.408  -4.556  -20.021 1.00 2.44  ?  310 ARG A NH2  3  
ATOM 2606  H H    . ARG A 1 21 ? 4.795   -1.032  -16.050 1.00 32.52 ?  310 ARG A H    3  
ATOM 2607  H HA   . ARG A 1 21 ? 6.181   -2.284  -18.076 1.00 12.33 ?  310 ARG A HA   3  
ATOM 2608  H HB2  . ARG A 1 21 ? 3.999   -3.292  -18.727 1.00 61.31 ?  310 ARG A HB2  3  
ATOM 2609  H HB3  . ARG A 1 21 ? 4.322   -3.371  -17.000 1.00 34.32 ?  310 ARG A HB3  3  
ATOM 2610  H HG2  . ARG A 1 21 ? 2.246   -2.588  -16.776 1.00 33.23 ?  310 ARG A HG2  3  
ATOM 2611  H HG3  . ARG A 1 21 ? 2.949   -1.026  -17.203 1.00 23.50 ?  310 ARG A HG3  3  
ATOM 2612  H HD2  . ARG A 1 21 ? 1.172   -1.192  -18.675 1.00 5.10  ?  310 ARG A HD2  3  
ATOM 2613  H HD3  . ARG A 1 21 ? 2.523   -1.778  -19.643 1.00 25.44 ?  310 ARG A HD3  3  
ATOM 2614  H HE   . ARG A 1 21 ? 1.475   -4.022  -18.495 1.00 63.13 ?  310 ARG A HE   3  
ATOM 2615  H HH11 . ARG A 1 21 ? 0.220   -1.453  -20.480 1.00 50.53 ?  310 ARG A HH11 3  
ATOM 2616  H HH12 . ARG A 1 21 ? -0.980  -2.447  -21.236 1.00 52.52 ?  310 ARG A HH12 3  
ATOM 2617  H HH21 . ARG A 1 21 ? -0.101  -5.342  -19.484 1.00 72.50 ?  310 ARG A HH21 3  
ATOM 2618  H HH22 . ARG A 1 21 ? -1.162  -4.658  -20.668 1.00 11.20 ?  310 ARG A HH22 3  
ATOM 2619  N N    . ILE A 1 22 ? 4.253   0.137   -19.175 1.00 12.03 ?  311 ILE A N    3  
ATOM 2620  C CA   . ILE A 1 22 ? 3.983   0.999   -20.319 1.00 63.41 ?  311 ILE A CA   3  
ATOM 2621  C C    . ILE A 1 22 ? 5.268   1.617   -20.857 1.00 41.42 ?  311 ILE A C    3  
ATOM 2622  O O    . ILE A 1 22 ? 5.421   1.807   -22.064 1.00 52.52 ?  311 ILE A O    3  
ATOM 2623  C CB   . ILE A 1 22 ? 2.998   2.126   -19.955 1.00 11.22 ?  311 ILE A CB   3  
ATOM 2624  C CG1  . ILE A 1 22 ? 1.668   1.538   -19.481 1.00 73.23 ?  311 ILE A CG1  3  
ATOM 2625  C CG2  . ILE A 1 22 ? 2.781   3.045   -21.147 1.00 10.44 ?  311 ILE A CG2  3  
ATOM 2626  C CD1  . ILE A 1 22 ? 0.792   2.534   -18.753 1.00 51.32 ?  311 ILE A CD1  3  
ATOM 2627  H H    . ILE A 1 22 ? 3.824   0.336   -18.315 1.00 22.43 ?  311 ILE A H    3  
ATOM 2628  H HA   . ILE A 1 22 ? 3.535   0.393   -21.094 1.00 72.10 ?  311 ILE A HA   3  
ATOM 2629  H HB   . ILE A 1 22 ? 3.431   2.708   -19.156 1.00 33.32 ?  311 ILE A HB   3  
ATOM 2630  H HG12 . ILE A 1 22 ? 1.117   1.174   -20.334 1.00 44.14 ?  311 ILE A HG12 3  
ATOM 2631  H HG13 . ILE A 1 22 ? 1.865   0.715   -18.808 1.00 15.25 ?  311 ILE A HG13 3  
ATOM 2632  H HG21 . ILE A 1 22 ? 3.240   2.613   -22.024 1.00 62.42 ?  311 ILE A HG21 3  
ATOM 2633  H HG22 . ILE A 1 22 ? 1.722   3.169   -21.319 1.00 52.31 ?  311 ILE A HG22 3  
ATOM 2634  H HG23 . ILE A 1 22 ? 3.228   4.008   -20.946 1.00 31.41 ?  311 ILE A HG23 3  
ATOM 2635  H HD11 . ILE A 1 22 ? 0.032   2.904   -19.425 1.00 43.51 ?  311 ILE A HD11 3  
ATOM 2636  H HD12 . ILE A 1 22 ? 0.320   2.050   -17.910 1.00 41.13 ?  311 ILE A HD12 3  
ATOM 2637  H HD13 . ILE A 1 22 ? 1.396   3.357   -18.403 1.00 64.31 ?  311 ILE A HD13 3  
ATOM 2638  N N    . ASP A 1 23 ? 6.192   1.927   -19.954 1.00 74.40 ?  312 ASP A N    3  
ATOM 2639  C CA   . ASP A 1 23 ? 7.468   2.520   -20.338 1.00 15.11 ?  312 ASP A CA   3  
ATOM 2640  C C    . ASP A 1 23 ? 8.352   1.499   -21.047 1.00 73.53 ?  312 ASP A C    3  
ATOM 2641  O O    . ASP A 1 23 ? 9.123   1.844   -21.943 1.00 22.00 ?  312 ASP A O    3  
ATOM 2642  C CB   . ASP A 1 23 ? 8.189   3.071   -19.107 1.00 61.10 ?  312 ASP A CB   3  
ATOM 2643  C CG   . ASP A 1 23 ? 9.515   3.720   -19.455 1.00 74.33 ?  312 ASP A CG   3  
ATOM 2644  O OD1  . ASP A 1 23 ? 9.501   4.857   -19.973 1.00 22.21 ?  312 ASP A OD1  3  
ATOM 2645  O OD2  . ASP A 1 23 ? 10.566  3.091   -19.210 1.00 1.33  -1 312 ASP A OD2  3  
ATOM 2646  H H    . ASP A 1 23 ? 6.012   1.752   -19.006 1.00 32.43 ?  312 ASP A H    3  
ATOM 2647  H HA   . ASP A 1 23 ? 7.263   3.334   -21.018 1.00 53.30 ?  312 ASP A HA   3  
ATOM 2648  H HB2  . ASP A 1 23 ? 7.561   3.811   -18.631 1.00 22.13 ?  312 ASP A HB2  3  
ATOM 2649  H HB3  . ASP A 1 23 ? 8.375   2.263   -18.416 1.00 35.23 ?  312 ASP A HB3  3  
ATOM 2650  N N    . CYS A 1 24 ? 8.235   0.239   -20.639 1.00 24.53 ?  313 CYS A N    3  
ATOM 2651  C CA   . CYS A 1 24 ? 9.024   -0.832  -21.232 1.00 22.11 ?  313 CYS A CA   3  
ATOM 2652  C C    . CYS A 1 24 ? 8.480   -1.211  -22.607 1.00 33.21 ?  313 CYS A C    3  
ATOM 2653  O O    . CYS A 1 24 ? 9.244   -1.485  -23.533 1.00 0.43  ?  313 CYS A O    3  
ATOM 2654  C CB   . CYS A 1 24 ? 9.026   -2.059  -20.317 1.00 74.32 ?  313 CYS A CB   3  
ATOM 2655  S SG   . CYS A 1 24 ? 10.040  -1.867  -18.816 1.00 0.24  ?  313 CYS A SG   3  
ATOM 2656  H H    . CYS A 1 24 ? 7.603   0.026   -19.920 1.00 41.33 ?  313 CYS A H    3  
ATOM 2657  H HA   . CYS A 1 24 ? 10.037  -0.477  -21.344 1.00 24.33 ?  313 CYS A HA   3  
ATOM 2658  H HB2  . CYS A 1 24 ? 8.013   -2.266  -20.004 1.00 5.02  ?  313 CYS A HB2  3  
ATOM 2659  H HB3  . CYS A 1 24 ? 9.407   -2.908  -20.866 1.00 41.11 ?  313 CYS A HB3  3  
ATOM 2660  N N    . GLU A 1 25 ? 7.157   -1.223  -22.731 1.00 4.44  ?  314 GLU A N    3  
ATOM 2661  C CA   . GLU A 1 25 ? 6.512   -1.568  -23.992 1.00 25.15 ?  314 GLU A CA   3  
ATOM 2662  C C    . GLU A 1 25 ? 6.969   -0.635  -25.111 1.00 0.32  ?  314 GLU A C    3  
ATOM 2663  O O    . GLU A 1 25 ? 7.242   -1.073  -26.228 1.00 34.34 ?  314 GLU A O    3  
ATOM 2664  C CB   . GLU A 1 25 ? 4.990   -1.502  -23.847 1.00 73.52 ?  314 GLU A CB   3  
ATOM 2665  C CG   . GLU A 1 25 ? 4.421   -2.556  -22.914 1.00 41.05 ?  314 GLU A CG   3  
ATOM 2666  C CD   . GLU A 1 25 ? 3.072   -2.164  -22.343 1.00 53.11 ?  314 GLU A CD   3  
ATOM 2667  O OE1  . GLU A 1 25 ? 2.610   -1.041  -22.635 1.00 53.51 ?  314 GLU A OE1  3  
ATOM 2668  O OE2  . GLU A 1 25 ? 2.480   -2.978  -21.606 1.00 22.51 -1 314 GLU A OE2  3  
ATOM 2669  H H    . GLU A 1 25 ? 6.602   -0.995  -21.957 1.00 61.11 ?  314 GLU A H    3  
ATOM 2670  H HA   . GLU A 1 25 ? 6.796   -2.579  -24.245 1.00 10.40 ?  314 GLU A HA   3  
ATOM 2671  H HB2  . GLU A 1 25 ? 4.719   -0.528  -23.467 1.00 32.02 ?  314 GLU A HB2  3  
ATOM 2672  H HB3  . GLU A 1 25 ? 4.542   -1.634  -24.822 1.00 62.21 ?  314 GLU A HB3  3  
ATOM 2673  H HG2  . GLU A 1 25 ? 4.308   -3.480  -23.461 1.00 62.25 ?  314 GLU A HG2  3  
ATOM 2674  H HG3  . GLU A 1 25 ? 5.111   -2.706  -22.097 1.00 71.00 ?  314 GLU A HG3  3  
ATOM 2675  N N    . THR A 1 26 ? 7.048   0.656   -24.800 1.00 42.23 ?  315 THR A N    3  
ATOM 2676  C CA   . THR A 1 26 ? 7.469   1.652   -25.777 1.00 0.44  ?  315 THR A CA   3  
ATOM 2677  C C    . THR A 1 26 ? 8.760   1.231   -26.471 1.00 4.32  ?  315 THR A C    3  
ATOM 2678  O O    . THR A 1 26 ? 8.894   1.364   -27.687 1.00 23.31 ?  315 THR A O    3  
ATOM 2679  C CB   . THR A 1 26 ? 7.678   3.029   -25.120 1.00 5.41  ?  315 THR A CB   3  
ATOM 2680  O OG1  . THR A 1 26 ? 8.809   2.989   -24.244 1.00 24.25 ?  315 THR A OG1  3  
ATOM 2681  C CG2  . THR A 1 26 ? 6.442   3.450   -24.340 1.00 23.43 ?  315 THR A CG2  3  
ATOM 2682  H H    . THR A 1 26 ? 6.816   0.943   -23.893 1.00 45.22 ?  315 THR A H    3  
ATOM 2683  H HA   . THR A 1 26 ? 6.688   1.744   -26.518 1.00 54.43 ?  315 THR A HA   3  
ATOM 2684  H HB   . THR A 1 26 ? 7.860   3.758   -25.898 1.00 1.40  ?  315 THR A HB   3  
ATOM 2685  H HG1  . THR A 1 26 ? 8.886   3.825   -23.780 1.00 74.32 ?  315 THR A HG1  3  
ATOM 2686  H HG21 . THR A 1 26 ? 5.714   2.652   -24.361 1.00 52.12 ?  315 THR A HG21 3  
ATOM 2687  H HG22 . THR A 1 26 ? 6.716   3.662   -23.317 1.00 70.31 ?  315 THR A HG22 3  
ATOM 2688  H HG23 . THR A 1 26 ? 6.017   4.336   -24.790 1.00 34.13 ?  315 THR A HG23 3  
ATOM 2689  N N    . ARG A 1 27 ? 9.706   0.722   -25.689 1.00 15.31 ?  316 ARG A N    3  
ATOM 2690  C CA   . ARG A 1 27 ? 10.988  0.282   -26.229 1.00 65.44 ?  316 ARG A CA   3  
ATOM 2691  C C    . ARG A 1 27 ? 10.890  -1.143  -26.766 1.00 64.21 ?  316 ARG A C    3  
ATOM 2692  O O    . ARG A 1 27 ? 11.532  -1.488  -27.759 1.00 4.33  ?  316 ARG A O    3  
ATOM 2693  C CB   . ARG A 1 27 ? 12.072  0.359   -25.152 1.00 72.03 ?  316 ARG A CB   3  
ATOM 2694  C CG   . ARG A 1 27 ? 13.435  0.764   -25.689 1.00 24.21 ?  316 ARG A CG   3  
ATOM 2695  C CD   . ARG A 1 27 ? 13.460  2.230   -26.094 1.00 11.12 ?  316 ARG A CD   3  
ATOM 2696  N NE   . ARG A 1 27 ? 13.182  3.115   -24.965 1.00 22.34 ?  316 ARG A NE   3  
ATOM 2697  C CZ   . ARG A 1 27 ? 12.996  4.425   -25.087 1.00 51.23 ?  316 ARG A CZ   3  
ATOM 2698  N NH1  . ARG A 1 27 ? 13.056  4.998   -26.280 1.00 64.11 1  316 ARG A NH1  3  
ATOM 2699  N NH2  . ARG A 1 27 ? 12.747  5.163   -24.012 1.00 33.13 ?  316 ARG A NH2  3  
ATOM 2700  H H    . ARG A 1 27 ? 9.541   0.641   -24.726 1.00 53.04 ?  316 ARG A H    3  
ATOM 2701  H HA   . ARG A 1 27 ? 11.251  0.943   -27.040 1.00 52.02 ?  316 ARG A HA   3  
ATOM 2702  H HB2  . ARG A 1 27 ? 11.773  1.082   -24.407 1.00 4.44  ?  316 ARG A HB2  3  
ATOM 2703  H HB3  . ARG A 1 27 ? 12.166  -0.609  -24.684 1.00 3.20  ?  316 ARG A HB3  3  
ATOM 2704  H HG2  . ARG A 1 27 ? 14.177  0.602   -24.920 1.00 55.43 ?  316 ARG A HG2  3  
ATOM 2705  H HG3  . ARG A 1 27 ? 13.666  0.157   -26.550 1.00 2.05  ?  316 ARG A HG3  3  
ATOM 2706  H HD2  . ARG A 1 27 ? 14.438  2.464   -26.488 1.00 14.43 ?  316 ARG A HD2  3  
ATOM 2707  H HD3  . ARG A 1 27 ? 12.715  2.391   -26.858 1.00 20.11 ?  316 ARG A HD3  3  
ATOM 2708  H HE   . ARG A 1 27 ? 13.134  2.712   -24.074 1.00 50.43 ?  316 ARG A HE   3  
ATOM 2709  H HH11 . ARG A 1 27 ? 13.243  4.444   -27.092 1.00 30.52 ?  316 ARG A HH11 3  
ATOM 2710  H HH12 . ARG A 1 27 ? 12.914  5.984   -26.369 1.00 62.40 ?  316 ARG A HH12 3  
ATOM 2711  H HH21 . ARG A 1 27 ? 12.700  4.733   -23.111 1.00 5.35  ?  316 ARG A HH21 3  
ATOM 2712  H HH22 . ARG A 1 27 ? 12.607  6.148   -24.105 1.00 44.44 ?  316 ARG A HH22 3  
ATOM 2713  N N    . TYR A 1 28 ? 10.085  -1.966  -26.104 1.00 30.43 ?  317 TYR A N    3  
ATOM 2714  C CA   . TYR A 1 28 ? 9.906   -3.354  -26.513 1.00 21.13 ?  317 TYR A CA   3  
ATOM 2715  C C    . TYR A 1 28 ? 9.340   -3.436  -27.927 1.00 44.35 ?  317 TYR A C    3  
ATOM 2716  O O    . TYR A 1 28 ? 9.778   -4.254  -28.737 1.00 22.24 ?  317 TYR A O    3  
ATOM 2717  C CB   . TYR A 1 28 ? 8.979   -4.080  -25.538 1.00 2.54  ?  317 TYR A CB   3  
ATOM 2718  C CG   . TYR A 1 28 ? 9.497   -5.431  -25.100 1.00 5.04  ?  317 TYR A CG   3  
ATOM 2719  C CD1  . TYR A 1 28 ? 9.947   -6.359  -26.031 1.00 0.35  ?  317 TYR A CD1  3  
ATOM 2720  C CD2  . TYR A 1 28 ? 9.539   -5.779  -23.756 1.00 71.32 ?  317 TYR A CD2  3  
ATOM 2721  C CE1  . TYR A 1 28 ? 10.421  -7.595  -25.637 1.00 55.45 ?  317 TYR A CE1  3  
ATOM 2722  C CE2  . TYR A 1 28 ? 10.013  -7.013  -23.352 1.00 71.33 ?  317 TYR A CE2  3  
ATOM 2723  C CZ   . TYR A 1 28 ? 10.452  -7.917  -24.295 1.00 74.14 ?  317 TYR A CZ   3  
ATOM 2724  O OH   . TYR A 1 28 ? 10.925  -9.147  -23.898 1.00 72.51 ?  317 TYR A OH   3  
ATOM 2725  H H    . TYR A 1 28 ? 9.600   -1.633  -25.319 1.00 41.34 ?  317 TYR A H    3  
ATOM 2726  H HA   . TYR A 1 28 ? 10.874  -3.833  -26.497 1.00 34.42 ?  317 TYR A HA   3  
ATOM 2727  H HB2  . TYR A 1 28 ? 8.850   -3.473  -24.654 1.00 73.42 ?  317 TYR A HB2  3  
ATOM 2728  H HB3  . TYR A 1 28 ? 8.018   -4.229  -26.008 1.00 60.10 ?  317 TYR A HB3  3  
ATOM 2729  H HD1  . TYR A 1 28 ? 9.921   -6.104  -27.080 1.00 4.40  ?  317 TYR A HD1  3  
ATOM 2730  H HD2  . TYR A 1 28 ? 9.194   -5.069  -23.018 1.00 52.41 ?  317 TYR A HD2  3  
ATOM 2731  H HE1  . TYR A 1 28 ? 10.765  -8.303  -26.375 1.00 2.32  ?  317 TYR A HE1  3  
ATOM 2732  H HE2  . TYR A 1 28 ? 10.037  -7.266  -22.301 1.00 33.21 ?  317 TYR A HE2  3  
ATOM 2733  H HH   . TYR A 1 28 ? 11.388  -9.057  -23.062 1.00 75.33 ?  317 TYR A HH   3  
ATOM 2734  N N    . LEU A 1 29 ? 8.363   -2.582  -28.216 1.00 42.04 ?  318 LEU A N    3  
ATOM 2735  C CA   . LEU A 1 29 ? 7.735   -2.556  -29.533 1.00 21.14 ?  318 LEU A CA   3  
ATOM 2736  C C    . LEU A 1 29 ? 8.659   -1.915  -30.564 1.00 12.12 ?  318 LEU A C    3  
ATOM 2737  O O    . LEU A 1 29 ? 8.963   -2.511  -31.597 1.00 11.32 ?  318 LEU A O    3  
ATOM 2738  C CB   . LEU A 1 29 ? 6.411   -1.793  -29.473 1.00 43.15 ?  318 LEU A CB   3  
ATOM 2739  C CG   . LEU A 1 29 ? 5.366   -2.340  -28.500 1.00 54.35 ?  318 LEU A CG   3  
ATOM 2740  C CD1  . LEU A 1 29 ? 4.041   -1.615  -28.679 1.00 64.32 ?  318 LEU A CD1  3  
ATOM 2741  C CD2  . LEU A 1 29 ? 5.187   -3.839  -28.695 1.00 52.05 ?  318 LEU A CD2  3  
ATOM 2742  H H    . LEU A 1 29 ? 8.057   -1.955  -27.530 1.00 22.51 ?  318 LEU A H    3  
ATOM 2743  H HA   . LEU A 1 29 ? 7.541   -3.577  -29.828 1.00 52.25 ?  318 LEU A HA   3  
ATOM 2744  H HB2  . LEU A 1 29 ? 6.629   -0.776  -29.188 1.00 14.32 ?  318 LEU A HB2  3  
ATOM 2745  H HB3  . LEU A 1 29 ? 5.980   -1.804  -30.464 1.00 50.11 ?  318 LEU A HB3  3  
ATOM 2746  H HG   . LEU A 1 29 ? 5.703   -2.171  -27.486 1.00 34.14 ?  318 LEU A HG   3  
ATOM 2747  H HD11 . LEU A 1 29 ? 3.333   -2.273  -29.160 1.00 13.34 ?  318 LEU A HD11 3  
ATOM 2748  H HD12 . LEU A 1 29 ? 3.658   -1.321  -27.712 1.00 20.32 ?  318 LEU A HD12 3  
ATOM 2749  H HD13 . LEU A 1 29 ? 4.189   -0.737  -29.289 1.00 71.12 ?  318 LEU A HD13 3  
ATOM 2750  H HD21 . LEU A 1 29 ? 4.843   -4.032  -29.700 1.00 72.31 ?  318 LEU A HD21 3  
ATOM 2751  H HD22 . LEU A 1 29 ? 6.131   -4.337  -28.536 1.00 24.44 ?  318 LEU A HD22 3  
ATOM 2752  H HD23 . LEU A 1 29 ? 4.460   -4.209  -27.987 1.00 52.23 ?  318 LEU A HD23 3  
ATOM 2753  N N    . VAL A 1 30 ? 9.104   -0.696  -30.274 1.00 33.43 ?  319 VAL A N    3  
ATOM 2754  C CA   . VAL A 1 30 ? 9.996   0.026   -31.175 1.00 32.54 ?  319 VAL A CA   3  
ATOM 2755  C C    . VAL A 1 30 ? 11.273  -0.764  -31.433 1.00 65.34 ?  319 VAL A C    3  
ATOM 2756  O O    . VAL A 1 30 ? 11.966  -0.536  -32.424 1.00 70.43 ?  319 VAL A O    3  
ATOM 2757  C CB   . VAL A 1 30 ? 10.366  1.409   -30.608 1.00 42.32 ?  319 VAL A CB   3  
ATOM 2758  C CG1  . VAL A 1 30 ? 11.347  2.119   -31.528 1.00 42.52 ?  319 VAL A CG1  3  
ATOM 2759  C CG2  . VAL A 1 30 ? 9.116   2.250   -30.397 1.00 51.00 ?  319 VAL A CG2  3  
ATOM 2760  H H    . VAL A 1 30 ? 8.827   -0.273  -29.436 1.00 44.21 ?  319 VAL A H    3  
ATOM 2761  H HA   . VAL A 1 30 ? 9.478   0.171   -32.112 1.00 53.23 ?  319 VAL A HA   3  
ATOM 2762  H HB   . VAL A 1 30 ? 10.844  1.267   -29.649 1.00 63.24 ?  319 VAL A HB   3  
ATOM 2763  H HG11 . VAL A 1 30 ? 12.351  1.997   -31.147 1.00 51.40 ?  319 VAL A HG11 3  
ATOM 2764  H HG12 . VAL A 1 30 ? 11.284  1.692   -32.519 1.00 4.20  ?  319 VAL A HG12 3  
ATOM 2765  H HG13 . VAL A 1 30 ? 11.103  3.169   -31.573 1.00 52.51 ?  319 VAL A HG13 3  
ATOM 2766  H HG21 . VAL A 1 30 ? 9.359   3.110   -29.790 1.00 50.21 ?  319 VAL A HG21 3  
ATOM 2767  H HG22 . VAL A 1 30 ? 8.739   2.581   -31.354 1.00 42.32 ?  319 VAL A HG22 3  
ATOM 2768  H HG23 . VAL A 1 30 ? 8.364   1.658   -29.898 1.00 63.24 ?  319 VAL A HG23 3  
ATOM 2769  N N    . GLU A 1 31 ? 11.579  -1.696  -30.534 1.00 72.24 ?  320 GLU A N    3  
ATOM 2770  C CA   . GLU A 1 31 ? 12.774  -2.519  -30.665 1.00 51.42 ?  320 GLU A CA   3  
ATOM 2771  C C    . GLU A 1 31 ? 12.719  -3.359  -31.939 1.00 20.45 ?  320 GLU A C    3  
ATOM 2772  O O    . GLU A 1 31 ? 13.539  -3.192  -32.841 1.00 15.21 ?  320 GLU A O    3  
ATOM 2773  C CB   . GLU A 1 31 ? 12.929  -3.431  -29.446 1.00 73.31 ?  320 GLU A CB   3  
ATOM 2774  C CG   . GLU A 1 31 ? 13.997  -4.498  -29.616 1.00 40.12 ?  320 GLU A CG   3  
ATOM 2775  C CD   . GLU A 1 31 ? 15.382  -3.913  -29.805 1.00 21.24 ?  320 GLU A CD   3  
ATOM 2776  O OE1  . GLU A 1 31 ? 16.040  -3.601  -28.791 1.00 52.13 ?  320 GLU A OE1  3  
ATOM 2777  O OE2  . GLU A 1 31 ? 15.809  -3.766  -30.970 1.00 32.22 -1 320 GLU A OE2  3  
ATOM 2778  H H    . GLU A 1 31 ? 10.988  -1.830  -29.764 1.00 55.32 ?  320 GLU A H    3  
ATOM 2779  H HA   . GLU A 1 31 ? 13.628  -1.860  -30.720 1.00 34.22 ?  320 GLU A HA   3  
ATOM 2780  H HB2  . GLU A 1 31 ? 13.186  -2.826  -28.589 1.00 52.14 ?  320 GLU A HB2  3  
ATOM 2781  H HB3  . GLU A 1 31 ? 11.986  -3.922  -29.258 1.00 10.23 ?  320 GLU A HB3  3  
ATOM 2782  H HG2  . GLU A 1 31 ? 14.005  -5.124  -28.736 1.00 62.30 ?  320 GLU A HG2  3  
ATOM 2783  H HG3  . GLU A 1 31 ? 13.754  -5.099  -30.480 1.00 71.42 ?  320 GLU A HG3  3  
ATOM 2784  N N    . ASN A 1 32 ? 11.747  -4.263  -32.003 1.00 41.14 ?  321 ASN A N    3  
ATOM 2785  C CA   . ASN A 1 32 ? 11.585  -5.130  -33.163 1.00 23.35 ?  321 ASN A CA   3  
ATOM 2786  C C    . ASN A 1 32 ? 10.472  -4.618  -34.074 1.00 62.24 ?  321 ASN A C    3  
ATOM 2787  O O    . ASN A 1 32 ? 10.658  -4.482  -35.283 1.00 3.10  ?  321 ASN A O    3  
ATOM 2788  C CB   . ASN A 1 32 ? 11.278  -6.561  -32.719 1.00 13.55 ?  321 ASN A CB   3  
ATOM 2789  C CG   . ASN A 1 32 ? 10.121  -6.627  -31.741 1.00 73.23 ?  321 ASN A CG   3  
ATOM 2790  O OD1  . ASN A 1 32 ? 8.963   -6.755  -32.140 1.00 61.40 ?  321 ASN A OD1  3  
ATOM 2791  N ND2  . ASN A 1 32 ? 10.430  -6.539  -30.453 1.00 3.54  ?  321 ASN A ND2  3  
ATOM 2792  H H    . ASN A 1 32 ? 11.124  -4.349  -31.252 1.00 53.32 ?  321 ASN A H    3  
ATOM 2793  H HA   . ASN A 1 32 ? 12.514  -5.125  -33.714 1.00 73.22 ?  321 ASN A HA   3  
ATOM 2794  H HB2  . ASN A 1 32 ? 11.026  -7.155  -33.585 1.00 61.11 ?  321 ASN A HB2  3  
ATOM 2795  H HB3  . ASN A 1 32 ? 12.153  -6.979  -32.243 1.00 64.51 ?  321 ASN A HB3  3  
ATOM 2796  H HD21 . ASN A 1 32 ? 11.375  -6.438  -30.208 1.00 53.24 ?  321 ASN A HD21 3  
ATOM 2797  H HD22 . ASN A 1 32 ? 9.702   -6.579  -29.799 1.00 41.15 ?  321 ASN A HD22 3  
ATOM 2798  N N    . CYS A 1 33 ? 9.316   -4.336  -33.483 1.00 30.43 ?  322 CYS A N    3  
ATOM 2799  C CA   . CYS A 1 33 ? 8.173   -3.839  -34.239 1.00 42.22 ?  322 CYS A CA   3  
ATOM 2800  C C    . CYS A 1 33 ? 8.455   -2.451  -34.803 1.00 2.00  ?  322 CYS A C    3  
ATOM 2801  O O    . CYS A 1 33 ? 7.836   -2.029  -35.779 1.00 31.11 ?  322 CYS A O    3  
ATOM 2802  C CB   . CYS A 1 33 ? 6.927   -3.797  -33.349 1.00 31.23 ?  322 CYS A CB   3  
ATOM 2803  S SG   . CYS A 1 33 ? 5.357   -3.780  -34.272 1.00 44.11 ?  322 CYS A SG   3  
ATOM 2804  H H    . CYS A 1 33 ? 9.230   -4.465  -32.514 1.00 51.13 ?  322 CYS A H    3  
ATOM 2805  H HA   . CYS A 1 33 ? 7.996   -4.518  -35.058 1.00 64.43 ?  322 CYS A HA   3  
ATOM 2806  H HB2  . CYS A 1 33 ? 6.923   -4.667  -32.709 1.00 11.41 ?  322 CYS A HB2  3  
ATOM 2807  H HB3  . CYS A 1 33 ? 6.960   -2.907  -32.739 1.00 13.12 ?  322 CYS A HB3  3  
ATOM 2808  N N    . ASN A 1 34 ? 9.394   -1.745  -34.182 1.00 55.05 ?  323 ASN A N    3  
ATOM 2809  C CA   . ASN A 1 34 ? 9.759   -0.403  -34.622 1.00 42.50 ?  323 ASN A CA   3  
ATOM 2810  C C    . ASN A 1 34 ? 8.523   0.481   -34.756 1.00 72.32 ?  323 ASN A C    3  
ATOM 2811  O O    . ASN A 1 34 ? 8.436   1.312   -35.661 1.00 50.42 ?  323 ASN A O    3  
ATOM 2812  C CB   . ASN A 1 34 ? 10.502  -0.467  -35.958 1.00 34.14 ?  323 ASN A CB   3  
ATOM 2813  C CG   . ASN A 1 34 ? 11.905  -1.025  -35.814 1.00 24.42 ?  323 ASN A CG   3  
ATOM 2814  O OD1  . ASN A 1 34 ? 12.722  -0.493  -35.062 1.00 35.33 ?  323 ASN A OD1  3  
ATOM 2815  N ND2  . ASN A 1 34 ? 12.191  -2.101  -36.538 1.00 31.44 ?  323 ASN A ND2  3  
ATOM 2816  H H    . ASN A 1 34 ? 9.854   -2.135  -33.408 1.00 14.23 ?  323 ASN A H    3  
ATOM 2817  H HA   . ASN A 1 34 ? 10.414  0.023   -33.876 1.00 23.03 ?  323 ASN A HA   3  
ATOM 2818  H HB2  . ASN A 1 34 ? 9.952   -1.100  -36.639 1.00 5.23  ?  323 ASN A HB2  3  
ATOM 2819  H HB3  . ASN A 1 34 ? 10.570  0.528   -36.374 1.00 3.32  ?  323 ASN A HB3  3  
ATOM 2820  H HD21 . ASN A 1 34 ? 11.491  -2.470  -37.116 1.00 31.33 ?  323 ASN A HD21 3  
ATOM 2821  H HD22 . ASN A 1 34 ? 13.091  -2.482  -36.463 1.00 51.10 ?  323 ASN A HD22 3  
ATOM 2822  N N    . CYS A 1 35 ? 7.569   0.295   -33.849 1.00 55.11 ?  324 CYS A N    3  
ATOM 2823  C CA   . CYS A 1 35 ? 6.337   1.075   -33.865 1.00 1.24  ?  324 CYS A CA   3  
ATOM 2824  C C    . CYS A 1 35 ? 5.708   1.124   -32.476 1.00 31.42 ?  324 CYS A C    3  
ATOM 2825  O O    . CYS A 1 35 ? 5.781   0.159   -31.715 1.00 2.14  ?  324 CYS A O    3  
ATOM 2826  C CB   . CYS A 1 35 ? 5.346   0.481   -34.866 1.00 73.41 ?  324 CYS A CB   3  
ATOM 2827  S SG   . CYS A 1 35 ? 3.799   1.429   -35.033 1.00 52.23 ?  324 CYS A SG   3  
ATOM 2828  H H    . CYS A 1 35 ? 7.697   -0.382  -33.152 1.00 62.24 ?  324 CYS A H    3  
ATOM 2829  H HA   . CYS A 1 35 ? 6.585   2.081   -34.170 1.00 23.14 ?  324 CYS A HA   3  
ATOM 2830  H HB2  . CYS A 1 35 ? 5.811   0.438   -35.839 1.00 73.21 ?  324 CYS A HB2  3  
ATOM 2831  H HB3  . CYS A 1 35 ? 5.086   -0.520  -34.554 1.00 15.12 ?  324 CYS A HB3  3  
ATOM 2832  N N    . ARG A 1 36 ? 5.089   2.255   -32.151 1.00 24.51 ?  325 ARG A N    3  
ATOM 2833  C CA   . ARG A 1 36 ? 4.448   2.431   -30.855 1.00 71.03 ?  325 ARG A CA   3  
ATOM 2834  C C    . ARG A 1 36 ? 2.937   2.578   -31.012 1.00 53.10 ?  325 ARG A C    3  
ATOM 2835  O O    . ARG A 1 36 ? 2.441   2.868   -32.099 1.00 20.24 ?  325 ARG A O    3  
ATOM 2836  C CB   . ARG A 1 36 ? 5.019   3.657   -30.141 1.00 73.31 ?  325 ARG A CB   3  
ATOM 2837  C CG   . ARG A 1 36 ? 4.878   4.945   -30.935 1.00 42.55 ?  325 ARG A CG   3  
ATOM 2838  C CD   . ARG A 1 36 ? 6.178   5.734   -30.953 1.00 43.34 ?  325 ARG A CD   3  
ATOM 2839  N NE   . ARG A 1 36 ? 5.975   7.115   -31.385 1.00 5.21  ?  325 ARG A NE   3  
ATOM 2840  C CZ   . ARG A 1 36 ? 5.345   8.027   -30.654 1.00 71.54 ?  325 ARG A CZ   3  
ATOM 2841  N NH1  . ARG A 1 36 ? 4.861   7.709   -29.462 1.00 64.13 1  325 ARG A NH1  3  
ATOM 2842  N NH2  . ARG A 1 36 ? 5.200   9.263   -31.114 1.00 21.31 ?  325 ARG A NH2  3  
ATOM 2843  H H    . ARG A 1 36 ? 5.065   2.990   -32.800 1.00 75.10 ?  325 ARG A H    3  
ATOM 2844  H HA   . ARG A 1 36 ? 4.652   1.552   -30.261 1.00 0.43  ?  325 ARG A HA   3  
ATOM 2845  H HB2  . ARG A 1 36 ? 4.505   3.784   -29.199 1.00 53.03 ?  325 ARG A HB2  3  
ATOM 2846  H HB3  . ARG A 1 36 ? 6.068   3.491   -29.950 1.00 70.43 ?  325 ARG A HB3  3  
ATOM 2847  H HG2  . ARG A 1 36 ? 4.604   4.702   -31.951 1.00 12.23 ?  325 ARG A HG2  3  
ATOM 2848  H HG3  . ARG A 1 36 ? 4.105   5.551   -30.487 1.00 41.34 ?  325 ARG A HG3  3  
ATOM 2849  H HD2  . ARG A 1 36 ? 6.596   5.736   -29.958 1.00 15.13 ?  325 ARG A HD2  3  
ATOM 2850  H HD3  . ARG A 1 36 ? 6.866   5.252   -31.632 1.00 4.23  ?  325 ARG A HD3  3  
ATOM 2851  H HE   . ARG A 1 36 ? 6.324   7.372   -32.262 1.00 33.25 ?  325 ARG A HE   3  
ATOM 2852  H HH11 . ARG A 1 36 ? 4.969   6.778   -29.111 1.00 63.40 ?  325 ARG A HH11 3  
ATOM 2853  H HH12 . ARG A 1 36 ? 4.387   8.398   -28.912 1.00 24.24 ?  325 ARG A HH12 3  
ATOM 2854  H HH21 . ARG A 1 36 ? 5.564   9.508   -32.012 1.00 33.44 ?  325 ARG A HH21 3  
ATOM 2855  H HH22 . ARG A 1 36 ? 4.726   9.950   -30.564 1.00 41.21 ?  325 ARG A HH22 3  
ATOM 2856  N N    . MET A 1 37 ? 2.211   2.375   -29.916 1.00 33.23 ?  326 MET A N    3  
ATOM 2857  C CA   . MET A 1 37 ? 0.758   2.485   -29.932 1.00 60.44 ?  326 MET A CA   3  
ATOM 2858  C C    . MET A 1 37 ? 0.325   3.934   -30.133 1.00 51.03 ?  326 MET A C    3  
ATOM 2859  O O    . MET A 1 37 ? 1.148   4.849   -30.097 1.00 40.15 ?  326 MET A O    3  
ATOM 2860  C CB   . MET A 1 37 ? 0.169   1.940   -28.630 1.00 71.12 ?  326 MET A CB   3  
ATOM 2861  C CG   . MET A 1 37 ? 0.816   0.646   -28.164 1.00 41.13 ?  326 MET A CG   3  
ATOM 2862  S SD   . MET A 1 37 ? -0.259  -0.319  -27.085 1.00 62.32 ?  326 MET A SD   3  
ATOM 2863  C CE   . MET A 1 37 ? -1.571  -0.761  -28.221 1.00 32.24 ?  326 MET A CE   3  
ATOM 2864  H H    . MET A 1 37 ? 2.664   2.145   -29.078 1.00 62.20 ?  326 MET A H    3  
ATOM 2865  H HA   . MET A 1 37 ? 0.390   1.894   -30.758 1.00 73.11 ?  326 MET A HA   3  
ATOM 2866  H HB2  . MET A 1 37 ? 0.296   2.681   -27.854 1.00 51.22 ?  326 MET A HB2  3  
ATOM 2867  H HB3  . MET A 1 37 ? -0.886  1.758   -28.772 1.00 61.55 ?  326 MET A HB3  3  
ATOM 2868  H HG2  . MET A 1 37 ? 1.061   0.050   -29.030 1.00 11.35 ?  326 MET A HG2  3  
ATOM 2869  H HG3  . MET A 1 37 ? 1.722   0.887   -27.627 1.00 64.13 ?  326 MET A HG3  3  
ATOM 2870  H HE1  . MET A 1 37 ? -2.061  -1.658  -27.873 1.00 73.52 ?  326 MET A HE1  3  
ATOM 2871  H HE2  . MET A 1 37 ? -2.288  0.044   -28.272 1.00 44.00 ?  326 MET A HE2  3  
ATOM 2872  H HE3  . MET A 1 37 ? -1.154  -0.935  -29.201 1.00 42.24 ?  326 MET A HE3  3  
ATOM 2873  N N    . VAL A 1 38 ? -0.972  4.136   -30.346 1.00 21.24 ?  327 VAL A N    3  
ATOM 2874  C CA   . VAL A 1 38 ? -1.514  5.473   -30.551 1.00 51.32 ?  327 VAL A CA   3  
ATOM 2875  C C    . VAL A 1 38 ? -1.375  6.323   -29.292 1.00 61.12 ?  327 VAL A C    3  
ATOM 2876  O O    . VAL A 1 38 ? -1.106  7.522   -29.366 1.00 12.04 ?  327 VAL A O    3  
ATOM 2877  C CB   . VAL A 1 38 ? -2.998  5.422   -30.961 1.00 74.41 ?  327 VAL A CB   3  
ATOM 2878  C CG1  . VAL A 1 38 ? -3.153  4.760   -32.322 1.00 33.14 ?  327 VAL A CG1  3  
ATOM 2879  C CG2  . VAL A 1 38 ? -3.816  4.690   -29.907 1.00 12.33 ?  327 VAL A CG2  3  
ATOM 2880  H H    . VAL A 1 38 ? -1.579  3.367   -30.363 1.00 3.01  ?  327 VAL A H    3  
ATOM 2881  H HA   . VAL A 1 38 ? -0.957  5.940   -31.351 1.00 44.42 ?  327 VAL A HA   3  
ATOM 2882  H HB   . VAL A 1 38 ? -3.367  6.434   -31.034 1.00 35.35 ?  327 VAL A HB   3  
ATOM 2883  H HG11 . VAL A 1 38 ? -2.874  3.719   -32.250 1.00 54.02 ?  327 VAL A HG11 3  
ATOM 2884  H HG12 . VAL A 1 38 ? -4.181  4.836   -32.644 1.00 4.13  ?  327 VAL A HG12 3  
ATOM 2885  H HG13 . VAL A 1 38 ? -2.513  5.255   -33.038 1.00 23.03 ?  327 VAL A HG13 3  
ATOM 2886  H HG21 . VAL A 1 38 ? -3.375  3.723   -29.716 1.00 14.11 ?  327 VAL A HG21 3  
ATOM 2887  H HG22 . VAL A 1 38 ? -3.827  5.268   -28.996 1.00 64.23 ?  327 VAL A HG22 3  
ATOM 2888  H HG23 . VAL A 1 38 ? -4.827  4.560   -30.263 1.00 72.05 ?  327 VAL A HG23 3  
ATOM 2889  N N    . HIS A 1 39 ? -1.561  5.691   -28.137 1.00 54.24 ?  328 HIS A N    3  
ATOM 2890  C CA   . HIS A 1 39 ? -1.456  6.389   -26.860 1.00 63.51 ?  328 HIS A CA   3  
ATOM 2891  C C    . HIS A 1 39 ? -0.063  6.218   -26.261 1.00 34.50 ?  328 HIS A C    3  
ATOM 2892  O O    . HIS A 1 39 ? 0.386   7.043   -25.466 1.00 63.34 ?  328 HIS A O    3  
ATOM 2893  C CB   . HIS A 1 39 ? -2.511  5.869   -25.883 1.00 32.41 ?  328 HIS A CB   3  
ATOM 2894  C CG   . HIS A 1 39 ? -2.104  4.615   -25.173 1.00 51.12 ?  328 HIS A CG   3  
ATOM 2895  N ND1  . HIS A 1 39 ? -1.711  3.470   -25.834 1.00 53.34 ?  328 HIS A ND1  3  
ATOM 2896  C CD2  . HIS A 1 39 ? -2.027  4.330   -23.852 1.00 54.13 ?  328 HIS A CD2  3  
ATOM 2897  C CE1  . HIS A 1 39 ? -1.413  2.535   -24.950 1.00 52.35 ?  328 HIS A CE1  3  
ATOM 2898  N NE2  . HIS A 1 39 ? -1.596  3.031   -23.740 1.00 74.31 ?  328 HIS A NE2  3  
ATOM 2899  H H    . HIS A 1 39 ? -1.774  4.735   -28.143 1.00 41.35 ?  328 HIS A H    3  
ATOM 2900  H HA   . HIS A 1 39 ? -1.631  7.438   -27.040 1.00 50.30 ?  328 HIS A HA   3  
ATOM 2901  H HB2  . HIS A 1 39 ? -2.704  6.625   -25.136 1.00 31.14 ?  328 HIS A HB2  3  
ATOM 2902  H HB3  . HIS A 1 39 ? -3.424  5.664   -26.423 1.00 42.32 ?  328 HIS A HB3  3  
ATOM 2903  H HD1  . HIS A 1 39 ? -1.661  3.358   -26.806 1.00 32.12 ?  328 HIS A HD1  3  
ATOM 2904  H HD2  . HIS A 1 39 ? -2.262  4.999   -23.037 1.00 30.44 ?  328 HIS A HD2  3  
ATOM 2905  H HE1  . HIS A 1 39 ? -1.077  1.534   -25.178 1.00 64.21 ?  328 HIS A HE1  3  
ATOM 2906  N N    . MET A 1 40 ? 0.614   5.143   -26.649 1.00 44.35 ?  329 MET A N    3  
ATOM 2907  C CA   . MET A 1 40 ? 1.957   4.865   -26.150 1.00 53.32 ?  329 MET A CA   3  
ATOM 2908  C C    . MET A 1 40 ? 2.942   5.931   -26.621 1.00 61.04 ?  329 MET A C    3  
ATOM 2909  O O    . MET A 1 40 ? 3.045   6.234   -27.810 1.00 42.14 ?  329 MET A O    3  
ATOM 2910  C CB   . MET A 1 40 ? 2.421   3.484   -26.614 1.00 21.24 ?  329 MET A CB   3  
ATOM 2911  C CG   . MET A 1 40 ? 3.746   3.053   -26.008 1.00 74.04 ?  329 MET A CG   3  
ATOM 2912  S SD   . MET A 1 40 ? 3.984   1.266   -26.057 1.00 62.44 ?  329 MET A SD   3  
ATOM 2913  C CE   . MET A 1 40 ? 2.700   0.722   -24.933 1.00 61.24 ?  329 MET A CE   3  
ATOM 2914  H H    . MET A 1 40 ? 0.204   4.522   -27.285 1.00 4.45  ?  329 MET A H    3  
ATOM 2915  H HA   . MET A 1 40 ? 1.919   4.879   -25.071 1.00 61.42 ?  329 MET A HA   3  
ATOM 2916  H HB2  . MET A 1 40 ? 1.672   2.756   -26.343 1.00 5.14  ?  329 MET A HB2  3  
ATOM 2917  H HB3  . MET A 1 40 ? 2.528   3.495   -27.688 1.00 12.15 ?  329 MET A HB3  3  
ATOM 2918  H HG2  . MET A 1 40 ? 4.549   3.523   -26.557 1.00 10.21 ?  329 MET A HG2  3  
ATOM 2919  H HG3  . MET A 1 40 ? 3.779   3.379   -24.978 1.00 44.15 ?  329 MET A HG3  3  
ATOM 2920  H HE1  . MET A 1 40 ? 2.700   -0.356  -24.880 1.00 3.33  ?  329 MET A HE1  3  
ATOM 2921  H HE2  . MET A 1 40 ? 2.885   1.132   -23.951 1.00 51.25 ?  329 MET A HE2  3  
ATOM 2922  H HE3  . MET A 1 40 ? 1.740   1.065   -25.290 1.00 61.32 ?  329 MET A HE3  3  
ATOM 2923  N N    . PRO A 1 41 ? 3.685   6.514   -25.668 1.00 24.01 ?  330 PRO A N    3  
ATOM 2924  C CA   . PRO A 1 41 ? 4.676   7.553   -25.962 1.00 43.23 ?  330 PRO A CA   3  
ATOM 2925  C C    . PRO A 1 41 ? 5.887   7.005   -26.708 1.00 31.33 ?  330 PRO A C    3  
ATOM 2926  O O    . PRO A 1 41 ? 6.052   5.793   -26.840 1.00 33.23 ?  330 PRO A O    3  
ATOM 2927  C CB   . PRO A 1 41 ? 5.085   8.056   -24.575 1.00 24.40 ?  330 PRO A CB   3  
ATOM 2928  C CG   . PRO A 1 41 ? 4.814   6.910   -23.662 1.00 61.12 ?  330 PRO A CG   3  
ATOM 2929  C CD   . PRO A 1 41 ? 3.616   6.202   -24.231 1.00 73.13 ?  330 PRO A CD   3  
ATOM 2930  H HA   . PRO A 1 41 ? 4.243   8.365   -26.528 1.00 73.31 ?  330 PRO A HA   3  
ATOM 2931  H HB2  . PRO A 1 41 ? 6.133   8.318   -24.579 1.00 24.15 ?  330 PRO A HB2  3  
ATOM 2932  H HB3  . PRO A 1 41 ? 4.492   8.919   -24.311 1.00 30.04 ?  330 PRO A HB3  3  
ATOM 2933  H HG2  . PRO A 1 41 ? 5.666   6.248   -23.641 1.00 44.03 ?  330 PRO A HG2  3  
ATOM 2934  H HG3  . PRO A 1 41 ? 4.597   7.276   -22.669 1.00 35.30 ?  330 PRO A HG3  3  
ATOM 2935  H HD2  . PRO A 1 41 ? 3.691   5.138   -24.063 1.00 32.12 ?  330 PRO A HD2  3  
ATOM 2936  H HD3  . PRO A 1 41 ? 2.706   6.590   -23.796 1.00 31.45 ?  330 PRO A HD3  3  
ATOM 2937  N N    . GLY A 1 42 ? 6.734   7.906   -27.195 1.00 51.01 ?  331 GLY A N    3  
ATOM 2938  C CA   . GLY A 1 42 ? 7.921   7.493   -27.923 1.00 44.33 ?  331 GLY A CA   3  
ATOM 2939  C C    . GLY A 1 42 ? 8.477   8.598   -28.799 1.00 60.12 ?  331 GLY A C    3  
ATOM 2940  O O    . GLY A 1 42 ? 8.493   9.764   -28.405 1.00 4.14  ?  331 GLY A O    3  
ATOM 2941  H H    . GLY A 1 42 ? 6.552   8.861   -27.060 1.00 23.24 ?  331 GLY A H    3  
ATOM 2942  H HA2  . GLY A 1 42 ? 8.678   7.195   -27.214 1.00 3.21  ?  331 GLY A HA2  3  
ATOM 2943  H HA3  . GLY A 1 42 ? 7.671   6.647   -28.545 1.00 74.13 ?  331 GLY A HA3  3  
ATOM 2944  N N    . ASP A 1 43 ? 8.936   8.231   -29.991 1.00 75.20 ?  332 ASP A N    3  
ATOM 2945  C CA   . ASP A 1 43 ? 9.497   9.198   -30.926 1.00 50.53 ?  332 ASP A CA   3  
ATOM 2946  C C    . ASP A 1 43 ? 9.307   8.735   -32.367 1.00 23.44 ?  332 ASP A C    3  
ATOM 2947  O O    . ASP A 1 43 ? 8.982   9.531   -33.248 1.00 1.41  ?  332 ASP A O    3  
ATOM 2948  C CB   . ASP A 1 43 ? 10.983  9.415   -30.639 1.00 3.31  ?  332 ASP A CB   3  
ATOM 2949  C CG   . ASP A 1 43 ? 11.459  10.792  -31.058 1.00 21.51 ?  332 ASP A CG   3  
ATOM 2950  O OD1  . ASP A 1 43 ? 11.614  11.661  -30.175 1.00 65.30 ?  332 ASP A OD1  3  
ATOM 2951  O OD2  . ASP A 1 43 ? 11.675  11.002  -32.271 1.00 12.51 -1 332 ASP A OD2  3  
ATOM 2952  H H    . ASP A 1 43 ? 8.895   7.285   -30.248 1.00 73.13 ?  332 ASP A H    3  
ATOM 2953  H HA   . ASP A 1 43 ? 8.973   10.133  -30.790 1.00 54.24 ?  332 ASP A HA   3  
ATOM 2954  H HB2  . ASP A 1 43 ? 11.158  9.302   -29.578 1.00 13.35 ?  332 ASP A HB2  3  
ATOM 2955  H HB3  . ASP A 1 43 ? 11.558  8.676   -31.176 1.00 13.44 ?  332 ASP A HB3  3  
ATOM 2956  N N    . ALA A 1 44 ? 9.511   7.443   -32.599 1.00 75.13 ?  333 ALA A N    3  
ATOM 2957  C CA   . ALA A 1 44 ? 9.361   6.873   -33.933 1.00 74.31 ?  333 ALA A CA   3  
ATOM 2958  C C    . ALA A 1 44 ? 8.028   7.275   -34.555 1.00 54.25 ?  333 ALA A C    3  
ATOM 2959  O O    . ALA A 1 44 ? 7.090   7.677   -33.866 1.00 24.35 ?  333 ALA A O    3  
ATOM 2960  C CB   . ALA A 1 44 ? 9.484   5.358   -33.876 1.00 43.34 ?  333 ALA A CB   3  
ATOM 2961  H H    . ALA A 1 44 ? 9.767   6.859   -31.856 1.00 12.00 ?  333 ALA A H    3  
ATOM 2962  H HA   . ALA A 1 44 ? 10.163  7.253   -34.550 1.00 1.54  ?  333 ALA A HA   3  
ATOM 2963  H HB1  . ALA A 1 44 ? 9.113   5.002   -32.927 1.00 63.54 ?  333 ALA A HB1  3  
ATOM 2964  H HB2  . ALA A 1 44 ? 8.905   4.920   -34.676 1.00 33.24 ?  333 ALA A HB2  3  
ATOM 2965  H HB3  . ALA A 1 44 ? 10.521  5.076   -33.986 1.00 31.01 ?  333 ALA A HB3  3  
ATOM 2966  N N    . PRO A 1 45 ? 7.940   7.165   -35.889 1.00 12.21 ?  334 PRO A N    3  
ATOM 2967  C CA   . PRO A 1 45 ? 6.726   7.512   -36.633 1.00 42.44 ?  334 PRO A CA   3  
ATOM 2968  C C    . PRO A 1 45 ? 5.588   6.529   -36.379 1.00 63.24 ?  334 PRO A C    3  
ATOM 2969  O O    . PRO A 1 45 ? 5.800   5.451   -35.822 1.00 23.23 ?  334 PRO A O    3  
ATOM 2970  C CB   . PRO A 1 45 ? 7.174   7.445   -38.095 1.00 31.14 ?  334 PRO A CB   3  
ATOM 2971  C CG   . PRO A 1 45 ? 8.326   6.502   -38.095 1.00 30.34 ?  334 PRO A CG   3  
ATOM 2972  C CD   . PRO A 1 45 ? 9.018   6.693   -36.774 1.00 71.40 ?  334 PRO A CD   3  
ATOM 2973  H HA   . PRO A 1 45 ? 6.391   8.514   -36.402 1.00 64.44 ?  334 PRO A HA   3  
ATOM 2974  H HB2  . PRO A 1 45 ? 6.361   7.079   -38.707 1.00 70.21 ?  334 PRO A HB2  3  
ATOM 2975  H HB3  . PRO A 1 45 ? 7.468   8.428   -38.430 1.00 13.54 ?  334 PRO A HB3  3  
ATOM 2976  H HG2  . PRO A 1 45 ? 7.970   5.487   -38.188 1.00 41.21 ?  334 PRO A HG2  3  
ATOM 2977  H HG3  . PRO A 1 45 ? 8.997   6.741   -38.907 1.00 22.33 ?  334 PRO A HG3  3  
ATOM 2978  H HD2  . PRO A 1 45 ? 9.424   5.757   -36.421 1.00 44.33 ?  334 PRO A HD2  3  
ATOM 2979  H HD3  . PRO A 1 45 ? 9.797   7.436   -36.860 1.00 32.14 ?  334 PRO A HD3  3  
ATOM 2980  N N    . TYR A 1 46 ? 4.383   6.906   -36.790 1.00 42.34 ?  335 TYR A N    3  
ATOM 2981  C CA   . TYR A 1 46 ? 3.212   6.057   -36.604 1.00 35.44 ?  335 TYR A CA   3  
ATOM 2982  C C    . TYR A 1 46 ? 3.032   5.111   -37.788 1.00 61.33 ?  335 TYR A C    3  
ATOM 2983  O O    . TYR A 1 46 ? 2.985   5.541   -38.940 1.00 4.33  ?  335 TYR A O    3  
ATOM 2984  C CB   . TYR A 1 46 ? 1.957   6.915   -36.428 1.00 13.10 ?  335 TYR A CB   3  
ATOM 2985  C CG   . TYR A 1 46 ? 1.647   7.244   -34.986 1.00 34.12 ?  335 TYR A CG   3  
ATOM 2986  C CD1  . TYR A 1 46 ? 2.654   7.621   -34.105 1.00 21.21 ?  335 TYR A CD1  3  
ATOM 2987  C CD2  . TYR A 1 46 ? 0.346   7.178   -34.502 1.00 71.55 ?  335 TYR A CD2  3  
ATOM 2988  C CE1  . TYR A 1 46 ? 2.375   7.921   -32.787 1.00 52.44 ?  335 TYR A CE1  3  
ATOM 2989  C CE2  . TYR A 1 46 ? 0.057   7.478   -33.185 1.00 24.32 ?  335 TYR A CE2  3  
ATOM 2990  C CZ   . TYR A 1 46 ? 1.075   7.849   -32.331 1.00 11.31 ?  335 TYR A CZ   3  
ATOM 2991  O OH   . TYR A 1 46 ? 0.792   8.148   -31.018 1.00 61.34 ?  335 TYR A OH   3  
ATOM 2992  H H    . TYR A 1 46 ? 4.278   7.777   -37.227 1.00 22.34 ?  335 TYR A H    3  
ATOM 2993  H HA   . TYR A 1 46 ? 3.365   5.472   -35.710 1.00 2.43  ?  335 TYR A HA   3  
ATOM 2994  H HB2  . TYR A 1 46 ? 2.087   7.845   -36.958 1.00 11.05 ?  335 TYR A HB2  3  
ATOM 2995  H HB3  . TYR A 1 46 ? 1.109   6.387   -36.839 1.00 35.11 ?  335 TYR A HB3  3  
ATOM 2996  H HD1  . TYR A 1 46 ? 3.671   7.677   -34.466 1.00 23.13 ?  335 TYR A HD1  3  
ATOM 2997  H HD2  . TYR A 1 46 ? -0.450  6.887   -35.173 1.00 22.31 ?  335 TYR A HD2  3  
ATOM 2998  H HE1  . TYR A 1 46 ? 3.172   8.212   -32.118 1.00 33.24 ?  335 TYR A HE1  3  
ATOM 2999  H HE2  . TYR A 1 46 ? -0.960  7.421   -32.827 1.00 61.13 ?  335 TYR A HE2  3  
ATOM 3000  H HH   . TYR A 1 46 ? 1.612   8.285   -30.538 1.00 12.53 ?  335 TYR A HH   3  
ATOM 3001  N N    . CYS A 1 47 ? 2.933   3.819   -37.494 1.00 21.35 ?  336 CYS A N    3  
ATOM 3002  C CA   . CYS A 1 47 ? 2.758   2.810   -38.530 1.00 43.24 ?  336 CYS A CA   3  
ATOM 3003  C C    . CYS A 1 47 ? 1.277   2.553   -38.796 1.00 63.01 ?  336 CYS A C    3  
ATOM 3004  O O    . CYS A 1 47 ? 0.422   2.875   -37.971 1.00 3.12  ?  336 CYS A O    3  
ATOM 3005  C CB   . CYS A 1 47 ? 3.448   1.507   -38.124 1.00 71.02 ?  336 CYS A CB   3  
ATOM 3006  S SG   . CYS A 1 47 ? 2.784   0.756   -36.603 1.00 12.24 ?  336 CYS A SG   3  
ATOM 3007  H H    . CYS A 1 47 ? 2.978   3.537   -36.555 1.00 33.00 ?  336 CYS A H    3  
ATOM 3008  H HA   . CYS A 1 47 ? 3.213   3.181   -39.436 1.00 64.25 ?  336 CYS A HA   3  
ATOM 3009  H HB2  . CYS A 1 47 ? 3.337   0.786   -38.921 1.00 54.13 ?  336 CYS A HB2  3  
ATOM 3010  H HB3  . CYS A 1 47 ? 4.498   1.699   -37.964 1.00 31.32 ?  336 CYS A HB3  3  
ATOM 3011  N N    . THR A 1 48 ? 0.981   1.969   -39.953 1.00 72.44 ?  337 THR A N    3  
ATOM 3012  C CA   . THR A 1 48 ? -0.395  1.669   -40.329 1.00 4.40  ?  337 THR A CA   3  
ATOM 3013  C C    . THR A 1 48 ? -1.096  0.857   -39.245 1.00 63.14 ?  337 THR A C    3  
ATOM 3014  O O    . THR A 1 48 ? -0.460  0.211   -38.411 1.00 2.24  ?  337 THR A O    3  
ATOM 3015  C CB   . THR A 1 48 ? -0.458  0.894   -41.657 1.00 35.12 ?  337 THR A CB   3  
ATOM 3016  O OG1  . THR A 1 48 ? 0.684   0.039   -41.781 1.00 74.20 ?  337 THR A OG1  3  
ATOM 3017  C CG2  . THR A 1 48 ? -0.513  1.850   -42.840 1.00 53.04 ?  337 THR A CG2  3  
ATOM 3018  H H    . THR A 1 48 ? 1.707   1.736   -40.569 1.00 22.21 ?  337 THR A H    3  
ATOM 3019  H HA   . THR A 1 48 ? -0.917  2.607   -40.457 1.00 23.10 ?  337 THR A HA   3  
ATOM 3020  H HB   . THR A 1 48 ? -1.354  0.288   -41.661 1.00 61.30 ?  337 THR A HB   3  
ATOM 3021  H HG1  . THR A 1 48 ? 0.544   -0.580  -42.502 1.00 64.41 ?  337 THR A HG1  3  
ATOM 3022  H HG21 . THR A 1 48 ? 0.486   2.020   -43.212 1.00 11.11 ?  337 THR A HG21 3  
ATOM 3023  H HG22 . THR A 1 48 ? -1.121  1.420   -43.622 1.00 50.51 ?  337 THR A HG22 3  
ATOM 3024  H HG23 . THR A 1 48 ? -0.945  2.788   -42.524 1.00 43.25 ?  337 THR A HG23 3  
ATOM 3025  N N    . PRO A 1 49 ? -2.436  0.888   -39.256 1.00 10.31 ?  338 PRO A N    3  
ATOM 3026  C CA   . PRO A 1 49 ? -3.253  0.158   -38.280 1.00 72.31 ?  338 PRO A CA   3  
ATOM 3027  C C    . PRO A 1 49 ? -3.188  -1.352  -38.484 1.00 72.42 ?  338 PRO A C    3  
ATOM 3028  O O    . PRO A 1 49 ? -3.083  -2.113  -37.523 1.00 71.41 ?  338 PRO A O    3  
ATOM 3029  C CB   . PRO A 1 49 ? -4.668  0.674   -38.547 1.00 34.04 ?  338 PRO A CB   3  
ATOM 3030  C CG   . PRO A 1 49 ? -4.648  1.120   -39.968 1.00 34.11 ?  338 PRO A CG   3  
ATOM 3031  C CD   . PRO A 1 49 ? -3.258  1.637   -40.220 1.00 73.31 ?  338 PRO A CD   3  
ATOM 3032  H HA   . PRO A 1 49 ? -2.966  0.396   -37.267 1.00 5.33  ?  338 PRO A HA   3  
ATOM 3033  H HB2  . PRO A 1 49 ? -5.380  -0.126  -38.393 1.00 22.41 ?  338 PRO A HB2  3  
ATOM 3034  H HB3  . PRO A 1 49 ? -4.889  1.493   -37.880 1.00 33.24 ?  338 PRO A HB3  3  
ATOM 3035  H HG2  . PRO A 1 49 ? -4.862  0.285   -40.618 1.00 61.41 ?  338 PRO A HG2  3  
ATOM 3036  H HG3  . PRO A 1 49 ? -5.374  1.906   -40.116 1.00 42.01 ?  338 PRO A HG3  3  
ATOM 3037  H HD2  . PRO A 1 49 ? -2.955  1.423   -41.234 1.00 51.54 ?  338 PRO A HD2  3  
ATOM 3038  H HD3  . PRO A 1 49 ? -3.211  2.698   -40.025 1.00 24.31 ?  338 PRO A HD3  3  
ATOM 3039  N N    . GLU A 1 50 ? -3.250  -1.778  -39.742 1.00 73.10 ?  339 GLU A N    3  
ATOM 3040  C CA   . GLU A 1 50 ? -3.199  -3.197  -40.071 1.00 12.52 ?  339 GLU A CA   3  
ATOM 3041  C C    . GLU A 1 50 ? -1.988  -3.862  -39.423 1.00 11.34 ?  339 GLU A C    3  
ATOM 3042  O O    . GLU A 1 50 ? -2.104  -4.920  -38.805 1.00 52.12 ?  339 GLU A O    3  
ATOM 3043  C CB   . GLU A 1 50 ? -3.151  -3.391  -41.588 1.00 63.40 ?  339 GLU A CB   3  
ATOM 3044  C CG   . GLU A 1 50 ? -2.067  -2.575  -42.272 1.00 41.32 ?  339 GLU A CG   3  
ATOM 3045  C CD   . GLU A 1 50 ? -2.182  -2.602  -43.783 1.00 4.10  ?  339 GLU A CD   3  
ATOM 3046  O OE1  . GLU A 1 50 ? -2.697  -1.620  -44.357 1.00 72.32 ?  339 GLU A OE1  3  
ATOM 3047  O OE2  . GLU A 1 50 ? -1.756  -3.606  -44.392 1.00 3.32  -1 339 GLU A OE2  3  
ATOM 3048  H H    . GLU A 1 50 ? -3.334  -1.122  -40.466 1.00 63.13 ?  339 GLU A H    3  
ATOM 3049  H HA   . GLU A 1 50 ? -4.096  -3.660  -39.687 1.00 24.02 ?  339 GLU A HA   3  
ATOM 3050  H HB2  . GLU A 1 50 ? -2.975  -4.436  -41.800 1.00 61.12 ?  339 GLU A HB2  3  
ATOM 3051  H HB3  . GLU A 1 50 ? -4.105  -3.104  -42.005 1.00 74.44 ?  339 GLU A HB3  3  
ATOM 3052  H HG2  . GLU A 1 50 ? -2.141  -1.550  -41.939 1.00 45.41 ?  339 GLU A HG2  3  
ATOM 3053  H HG3  . GLU A 1 50 ? -1.103  -2.975  -41.992 1.00 73.52 ?  339 GLU A HG3  3  
ATOM 3054  N N    . GLN A 1 51 ? -0.826  -3.234  -39.572 1.00 41.01 ?  340 GLN A N    3  
ATOM 3055  C CA   . GLN A 1 51 ? 0.407   -3.765  -39.004 1.00 45.12 ?  340 GLN A CA   3  
ATOM 3056  C C    . GLN A 1 51 ? 0.503   -3.444  -37.516 1.00 12.32 ?  340 GLN A C    3  
ATOM 3057  O O    . GLN A 1 51 ? 1.059   -4.218  -36.737 1.00 20.32 ?  340 GLN A O    3  
ATOM 3058  C CB   . GLN A 1 51 ? 1.621   -3.196  -39.741 1.00 53.54 ?  340 GLN A CB   3  
ATOM 3059  C CG   . GLN A 1 51 ? 1.540   -3.344  -41.251 1.00 4.01  ?  340 GLN A CG   3  
ATOM 3060  C CD   . GLN A 1 51 ? 1.086   -4.725  -41.679 1.00 74.03 ?  340 GLN A CD   3  
ATOM 3061  O OE1  . GLN A 1 51 ? 1.381   -5.721  -41.017 1.00 72.32 ?  340 GLN A OE1  3  
ATOM 3062  N NE2  . GLN A 1 51 ? 0.364   -4.794  -42.791 1.00 35.20 ?  340 GLN A NE2  3  
ATOM 3063  H H    . GLN A 1 51 ? -0.797  -2.395  -40.076 1.00 72.34 ?  340 GLN A H    3  
ATOM 3064  H HA   . GLN A 1 51 ? 0.394   -4.838  -39.127 1.00 44.32 ?  340 GLN A HA   3  
ATOM 3065  H HB2  . GLN A 1 51 ? 1.708   -2.145  -39.507 1.00 30.12 ?  340 GLN A HB2  3  
ATOM 3066  H HB3  . GLN A 1 51 ? 2.508   -3.707  -39.398 1.00 3.20  ?  340 GLN A HB3  3  
ATOM 3067  H HG2  . GLN A 1 51 ? 0.839   -2.617  -41.634 1.00 4.45  ?  340 GLN A HG2  3  
ATOM 3068  H HG3  . GLN A 1 51 ? 2.517   -3.156  -41.671 1.00 4.01  ?  340 GLN A HG3  3  
ATOM 3069  H HE21 . GLN A 1 51 ? 0.168   -3.959  -43.267 1.00 20.41 ?  340 GLN A HE21 3  
ATOM 3070  H HE22 . GLN A 1 51 ? 0.058   -5.674  -43.090 1.00 10.32 ?  340 GLN A HE22 3  
ATOM 3071  N N    . TYR A 1 52 ? -0.040  -2.296  -37.128 1.00 35.00 ?  341 TYR A N    3  
ATOM 3072  C CA   . TYR A 1 52 ? -0.013  -1.869  -35.734 1.00 24.13 ?  341 TYR A CA   3  
ATOM 3073  C C    . TYR A 1 52 ? -0.790  -2.842  -34.852 1.00 13.05 ?  341 TYR A C    3  
ATOM 3074  O O    . TYR A 1 52 ? -0.387  -3.135  -33.725 1.00 45.21 ?  341 TYR A O    3  
ATOM 3075  C CB   . TYR A 1 52 ? -0.597  -0.462  -35.597 1.00 3.12  ?  341 TYR A CB   3  
ATOM 3076  C CG   . TYR A 1 52 ? -1.175  -0.177  -34.229 1.00 55.02 ?  341 TYR A CG   3  
ATOM 3077  C CD1  . TYR A 1 52 ? -0.402  -0.320  -33.083 1.00 74.22 ?  341 TYR A CD1  3  
ATOM 3078  C CD2  . TYR A 1 52 ? -2.493  0.236   -34.083 1.00 21.40 ?  341 TYR A CD2  3  
ATOM 3079  C CE1  . TYR A 1 52 ? -0.926  -0.061  -31.832 1.00 25.14 ?  341 TYR A CE1  3  
ATOM 3080  C CE2  . TYR A 1 52 ? -3.025  0.500   -32.835 1.00 42.21 ?  341 TYR A CE2  3  
ATOM 3081  C CZ   . TYR A 1 52 ? -2.238  0.349   -31.713 1.00 32.12 ?  341 TYR A CZ   3  
ATOM 3082  O OH   . TYR A 1 52 ? -2.764  0.608   -30.468 1.00 74.22 ?  341 TYR A OH   3  
ATOM 3083  H H    . TYR A 1 52 ? -0.469  -1.719  -37.795 1.00 3.13  ?  341 TYR A H    3  
ATOM 3084  H HA   . TYR A 1 52 ? 1.018   -1.853  -35.412 1.00 25.34 ?  341 TYR A HA   3  
ATOM 3085  H HB2  . TYR A 1 52 ? 0.180   0.262   -35.786 1.00 14.22 ?  341 TYR A HB2  3  
ATOM 3086  H HB3  . TYR A 1 52 ? -1.387  -0.335  -36.324 1.00 3.11  ?  341 TYR A HB3  3  
ATOM 3087  H HD1  . TYR A 1 52 ? 0.625   -0.641  -33.180 1.00 62.31 ?  341 TYR A HD1  3  
ATOM 3088  H HD2  . TYR A 1 52 ? -3.107  0.353   -34.964 1.00 73.14 ?  341 TYR A HD2  3  
ATOM 3089  H HE1  . TYR A 1 52 ? -0.310  -0.179  -30.952 1.00 3.42  ?  341 TYR A HE1  3  
ATOM 3090  H HE2  . TYR A 1 52 ? -4.052  0.820   -32.741 1.00 12.03 ?  341 TYR A HE2  3  
ATOM 3091  H HH   . TYR A 1 52 ? -3.676  0.893   -30.559 1.00 1.22  ?  341 TYR A HH   3  
ATOM 3092  N N    . LYS A 1 53 ? -1.906  -3.341  -35.372 1.00 3.43  ?  342 LYS A N    3  
ATOM 3093  C CA   . LYS A 1 53 ? -2.740  -4.283  -34.636 1.00 64.21 ?  342 LYS A CA   3  
ATOM 3094  C C    . LYS A 1 53 ? -2.250  -5.714  -34.833 1.00 3.04  ?  342 LYS A C    3  
ATOM 3095  O O    . LYS A 1 53 ? -2.324  -6.535  -33.920 1.00 55.51 ?  342 LYS A O    3  
ATOM 3096  C CB   . LYS A 1 53 ? -4.197  -4.166  -35.086 1.00 62.03 ?  342 LYS A CB   3  
ATOM 3097  C CG   . LYS A 1 53 ? -5.193  -4.197  -33.939 1.00 22.33 ?  342 LYS A CG   3  
ATOM 3098  C CD   . LYS A 1 53 ? -6.599  -3.864  -34.412 1.00 41.11 ?  342 LYS A CD   3  
ATOM 3099  C CE   . LYS A 1 53 ? -7.177  -4.981  -35.268 1.00 53.04 ?  342 LYS A CE   3  
ATOM 3100  N NZ   . LYS A 1 53 ? -8.341  -4.516  -36.073 1.00 11.32 1  342 LYS A NZ   3  
ATOM 3101  H H    . LYS A 1 53 ? -2.174  -3.070  -36.276 1.00 72.10 ?  342 LYS A H    3  
ATOM 3102  H HA   . LYS A 1 53 ? -2.675  -4.034  -33.587 1.00 4.00  ?  342 LYS A HA   3  
ATOM 3103  H HB2  . LYS A 1 53 ? -4.323  -3.235  -35.620 1.00 51.35 ?  342 LYS A HB2  3  
ATOM 3104  H HB3  . LYS A 1 53 ? -4.423  -4.985  -35.753 1.00 4.41  ?  342 LYS A HB3  3  
ATOM 3105  H HG2  . LYS A 1 53 ? -5.196  -5.184  -33.503 1.00 43.34 ?  342 LYS A HG2  3  
ATOM 3106  H HG3  . LYS A 1 53 ? -4.893  -3.473  -33.195 1.00 13.12 ?  342 LYS A HG3  3  
ATOM 3107  H HD2  . LYS A 1 53 ? -7.235  -3.720  -33.551 1.00 73.52 ?  342 LYS A HD2  3  
ATOM 3108  H HD3  . LYS A 1 53 ? -6.568  -2.955  -34.995 1.00 54.33 ?  342 LYS A HD3  3  
ATOM 3109  H HE2  . LYS A 1 53 ? -6.409  -5.338  -35.936 1.00 72.25 ?  342 LYS A HE2  3  
ATOM 3110  H HE3  . LYS A 1 53 ? -7.495  -5.785  -34.622 1.00 21.21 ?  342 LYS A HE3  3  
ATOM 3111  H HZ1  . LYS A 1 53 ? -8.070  -4.423  -37.073 1.00 30.02 ?  342 LYS A HZ1  3  
ATOM 3112  H HZ2  . LYS A 1 53 ? -9.122  -5.199  -35.998 1.00 74.12 ?  342 LYS A HZ2  3  
ATOM 3113  H HZ3  . LYS A 1 53 ? -8.668  -3.591  -35.727 1.00 15.13 ?  342 LYS A HZ3  3  
ATOM 3114  N N    . GLU A 1 54 ? -1.748  -6.004  -36.029 1.00 53.23 ?  343 GLU A N    3  
ATOM 3115  C CA   . GLU A 1 54 ? -1.245  -7.335  -36.344 1.00 13.31 ?  343 GLU A CA   3  
ATOM 3116  C C    . GLU A 1 54 ? 0.059   -7.614  -35.602 1.00 52.53 ?  343 GLU A C    3  
ATOM 3117  O O    . GLU A 1 54 ? 0.359   -8.757  -35.259 1.00 42.23 ?  343 GLU A O    3  
ATOM 3118  C CB   . GLU A 1 54 ? -1.027  -7.479  -37.852 1.00 0.11  ?  343 GLU A CB   3  
ATOM 3119  C CG   . GLU A 1 54 ? -2.299  -7.794  -38.623 1.00 22.31 ?  343 GLU A CG   3  
ATOM 3120  C CD   . GLU A 1 54 ? -2.500  -9.283  -38.834 1.00 43.34 ?  343 GLU A CD   3  
ATOM 3121  O OE1  . GLU A 1 54 ? -3.428  -9.850  -38.222 1.00 72.42 ?  343 GLU A OE1  3  
ATOM 3122  O OE2  . GLU A 1 54 ? -1.727  -9.879  -39.613 1.00 50.43 -1 343 GLU A OE2  3  
ATOM 3123  H H    . GLU A 1 54 ? -1.716  -5.305  -36.716 1.00 21.10 ?  343 GLU A H    3  
ATOM 3124  H HA   . GLU A 1 54 ? -1.986  -8.053  -36.027 1.00 63.11 ?  343 GLU A HA   3  
ATOM 3125  H HB2  . GLU A 1 54 ? -0.618  -6.555  -38.235 1.00 72.52 ?  343 GLU A HB2  3  
ATOM 3126  H HB3  . GLU A 1 54 ? -0.320  -8.276  -38.027 1.00 23.42 ?  343 GLU A HB3  3  
ATOM 3127  H HG2  . GLU A 1 54 ? -3.144  -7.408  -38.073 1.00 41.05 ?  343 GLU A HG2  3  
ATOM 3128  H HG3  . GLU A 1 54 ? -2.248  -7.313  -39.588 1.00 1.14  ?  343 GLU A HG3  3  
ATOM 3129  N N    . CYS A 1 55 ? 0.831   -6.560  -35.359 1.00 62.11 ?  344 CYS A N    3  
ATOM 3130  C CA   . CYS A 1 55 ? 2.103   -6.688  -34.659 1.00 44.02 ?  344 CYS A CA   3  
ATOM 3131  C C    . CYS A 1 55 ? 1.908   -6.578  -33.150 1.00 21.03 ?  344 CYS A C    3  
ATOM 3132  O O    . CYS A 1 55 ? 2.618   -7.216  -32.373 1.00 70.20 ?  344 CYS A O    3  
ATOM 3133  C CB   . CYS A 1 55 ? 3.084   -5.616  -35.138 1.00 52.50 ?  344 CYS A CB   3  
ATOM 3134  S SG   . CYS A 1 55 ? 4.726   -5.708  -34.357 1.00 15.23 ?  344 CYS A SG   3  
ATOM 3135  H H    . CYS A 1 55 ? 0.538   -5.673  -35.658 1.00 14.42 ?  344 CYS A H    3  
ATOM 3136  H HA   . CYS A 1 55 ? 2.510   -7.663  -34.887 1.00 70.24 ?  344 CYS A HA   3  
ATOM 3137  H HB2  . CYS A 1 55 ? 3.222   -5.717  -36.205 1.00 61.54 ?  344 CYS A HB2  3  
ATOM 3138  H HB3  . CYS A 1 55 ? 2.671   -4.642  -34.925 1.00 14.43 ?  344 CYS A HB3  3  
ATOM 3139  N N    . ALA A 1 56 ? 0.941   -5.763  -32.743 1.00 53.44 ?  345 ALA A N    3  
ATOM 3140  C CA   . ALA A 1 56 ? 0.649   -5.570  -31.327 1.00 2.42  ?  345 ALA A CA   3  
ATOM 3141  C C    . ALA A 1 56 ? 0.091   -6.844  -30.703 1.00 34.22 ?  345 ALA A C    3  
ATOM 3142  O O    . ALA A 1 56 ? 0.371   -7.153  -29.544 1.00 20.52 ?  345 ALA A O    3  
ATOM 3143  C CB   . ALA A 1 56 ? -0.326  -4.417  -31.142 1.00 33.23 ?  345 ALA A CB   3  
ATOM 3144  H H    . ALA A 1 56 ? 0.408   -5.282  -33.410 1.00 31.31 ?  345 ALA A H    3  
ATOM 3145  H HA   . ALA A 1 56 ? 1.573   -5.311  -30.829 1.00 2.42  ?  345 ALA A HA   3  
ATOM 3146  H HB1  . ALA A 1 56 ? 0.214   -3.483  -31.153 1.00 13.43 ?  345 ALA A HB1  3  
ATOM 3147  H HB2  . ALA A 1 56 ? -1.049  -4.426  -31.943 1.00 32.42 ?  345 ALA A HB2  3  
ATOM 3148  H HB3  . ALA A 1 56 ? -0.837  -4.527  -30.196 1.00 44.44 ?  345 ALA A HB3  3  
ATOM 3149  N N    . ASP A 1 57 ? -0.698  -7.580  -31.476 1.00 61.40 ?  346 ASP A N    3  
ATOM 3150  C CA   . ASP A 1 57 ? -1.295  -8.822  -30.998 1.00 60.52 ?  346 ASP A CA   3  
ATOM 3151  C C    . ASP A 1 57 ? -0.235  -9.738  -30.395 1.00 3.32  ?  346 ASP A C    3  
ATOM 3152  O O    . ASP A 1 57 ? -0.268  -10.069 -29.210 1.00 21.31 ?  346 ASP A O    3  
ATOM 3153  C CB   . ASP A 1 57 ? -2.016  -9.538  -32.142 1.00 3.45  ?  346 ASP A CB   3  
ATOM 3154  C CG   . ASP A 1 57 ? -3.524  -9.416  -32.042 1.00 43.34 ?  346 ASP A CG   3  
ATOM 3155  O OD1  . ASP A 1 57 ? -4.066  -9.629  -30.938 1.00 24.42 ?  346 ASP A OD1  3  
ATOM 3156  O OD2  . ASP A 1 57 ? -4.163  -9.106  -33.071 1.00 33.42 -1 346 ASP A OD2  3  
ATOM 3157  H H    . ASP A 1 57 ? -0.884  -7.282  -32.392 1.00 13.44 ?  346 ASP A H    3  
ATOM 3158  H HA   . ASP A 1 57 ? -2.014  -8.572  -30.233 1.00 32.43 ?  346 ASP A HA   3  
ATOM 3159  H HB2  . ASP A 1 57 ? -1.700  -9.113  -33.082 1.00 74.15 ?  346 ASP A HB2  3  
ATOM 3160  H HB3  . ASP A 1 57 ? -1.756  -10.587 -32.120 1.00 35.53 ?  346 ASP A HB3  3  
ATOM 3161  N N    . PRO A 1 58 ? 0.728   -10.159 -31.230 1.00 24.13 ?  347 PRO A N    3  
ATOM 3162  C CA   . PRO A 1 58 ? 1.816   -11.043 -30.800 1.00 41.44 ?  347 PRO A CA   3  
ATOM 3163  C C    . PRO A 1 58 ? 2.796   -10.344 -29.864 1.00 25.24 ?  347 PRO A C    3  
ATOM 3164  O O    . PRO A 1 58 ? 3.280   -10.938 -28.902 1.00 64.30 ?  347 PRO A O    3  
ATOM 3165  C CB   . PRO A 1 58 ? 2.505   -11.419 -32.114 1.00 41.21 ?  347 PRO A CB   3  
ATOM 3166  C CG   . PRO A 1 58 ? 2.197   -10.293 -33.040 1.00 33.23 ?  347 PRO A CG   3  
ATOM 3167  C CD   . PRO A 1 58 ? 0.829   -9.803  -32.655 1.00 35.34 ?  347 PRO A CD   3  
ATOM 3168  H HA   . PRO A 1 58 ? 1.437   -11.935 -30.322 1.00 13.30 ?  347 PRO A HA   3  
ATOM 3169  H HB2  . PRO A 1 58 ? 3.569   -11.516 -31.950 1.00 44.23 ?  347 PRO A HB2  3  
ATOM 3170  H HB3  . PRO A 1 58 ? 2.106   -12.352 -32.481 1.00 53.41 ?  347 PRO A HB3  3  
ATOM 3171  H HG2  . PRO A 1 58 ? 2.925   -9.506  -32.917 1.00 3.33  ?  347 PRO A HG2  3  
ATOM 3172  H HG3  . PRO A 1 58 ? 2.195   -10.647 -34.060 1.00 51.24 ?  347 PRO A HG3  3  
ATOM 3173  H HD2  . PRO A 1 58 ? 0.757   -8.735  -32.792 1.00 15.12 ?  347 PRO A HD2  3  
ATOM 3174  H HD3  . PRO A 1 58 ? 0.070   -10.311 -33.233 1.00 33.25 ?  347 PRO A HD3  3  
ATOM 3175  N N    . ALA A 1 59 ? 3.083   -9.079  -30.154 1.00 21.32 ?  348 ALA A N    3  
ATOM 3176  C CA   . ALA A 1 59 ? 4.003   -8.299  -29.336 1.00 43.04 ?  348 ALA A CA   3  
ATOM 3177  C C    . ALA A 1 59 ? 3.570   -8.293  -27.874 1.00 13.43 ?  348 ALA A C    3  
ATOM 3178  O O    . ALA A 1 59 ? 4.302   -8.753  -26.997 1.00 24.32 ?  348 ALA A O    3  
ATOM 3179  C CB   . ALA A 1 59 ? 4.102   -6.876  -29.865 1.00 52.13 ?  348 ALA A CB   3  
ATOM 3180  H H    . ALA A 1 59 ? 2.664   -8.660  -30.935 1.00 13.12 ?  348 ALA A H    3  
ATOM 3181  H HA   . ALA A 1 59 ? 4.982   -8.752  -29.410 1.00 73.32 ?  348 ALA A HA   3  
ATOM 3182  H HB1  . ALA A 1 59 ? 4.862   -6.340  -29.317 1.00 51.35 ?  348 ALA A HB1  3  
ATOM 3183  H HB2  . ALA A 1 59 ? 4.363   -6.898  -30.913 1.00 33.35 ?  348 ALA A HB2  3  
ATOM 3184  H HB3  . ALA A 1 59 ? 3.152   -6.378  -29.742 1.00 53.33 ?  348 ALA A HB3  3  
ATOM 3185  N N    . LEU A 1 60 ? 2.376   -7.770  -27.619 1.00 24.23 ?  349 LEU A N    3  
ATOM 3186  C CA   . LEU A 1 60 ? 1.844   -7.704  -26.262 1.00 43.54 ?  349 LEU A CA   3  
ATOM 3187  C C    . LEU A 1 60 ? 1.705   -9.099  -25.663 1.00 42.14 ?  349 LEU A C    3  
ATOM 3188  O O    . LEU A 1 60 ? 2.156   -9.355  -24.546 1.00 64.01 ?  349 LEU A O    3  
ATOM 3189  C CB   . LEU A 1 60 ? 0.488   -6.997  -26.258 1.00 24.13 ?  349 LEU A CB   3  
ATOM 3190  C CG   . LEU A 1 60 ? -0.160  -6.793  -24.888 1.00 44.13 ?  349 LEU A CG   3  
ATOM 3191  C CD1  . LEU A 1 60 ? -0.655  -5.362  -24.739 1.00 25.51 ?  349 LEU A CD1  3  
ATOM 3192  C CD2  . LEU A 1 60 ? -1.300  -7.778  -24.685 1.00 70.43 ?  349 LEU A CD2  3  
ATOM 3193  H H    . LEU A 1 60 ? 1.838   -7.419  -28.359 1.00 31.31 ?  349 LEU A H    3  
ATOM 3194  H HA   . LEU A 1 60 ? 2.539   -7.135  -25.661 1.00 12.51 ?  349 LEU A HA   3  
ATOM 3195  H HB2  . LEU A 1 60 ? 0.620   -6.025  -26.709 1.00 63.31 ?  349 LEU A HB2  3  
ATOM 3196  H HB3  . LEU A 1 60 ? -0.191  -7.583  -26.862 1.00 52.31 ?  349 LEU A HB3  3  
ATOM 3197  H HG   . LEU A 1 60 ? 0.579   -6.972  -24.118 1.00 10.13 ?  349 LEU A HG   3  
ATOM 3198  H HD11 . LEU A 1 60 ? -1.494  -5.202  -25.399 1.00 25.45 ?  349 LEU A HD11 3  
ATOM 3199  H HD12 . LEU A 1 60 ? -0.963  -5.193  -23.718 1.00 70.40 ?  349 LEU A HD12 3  
ATOM 3200  H HD13 . LEU A 1 60 ? 0.140   -4.678  -24.993 1.00 31.15 ?  349 LEU A HD13 3  
ATOM 3201  H HD21 . LEU A 1 60 ? -1.932  -7.783  -25.561 1.00 70.23 ?  349 LEU A HD21 3  
ATOM 3202  H HD22 . LEU A 1 60 ? -0.898  -8.768  -24.526 1.00 24.44 ?  349 LEU A HD22 3  
ATOM 3203  H HD23 . LEU A 1 60 ? -1.882  -7.484  -23.824 1.00 11.14 ?  349 LEU A HD23 3  
ATOM 3204  N N    . ASP A 1 61 ? 1.080   -10.000 -26.413 1.00 50.13 ?  350 ASP A N    3  
ATOM 3205  C CA   . ASP A 1 61 ? 0.884   -11.371 -25.958 1.00 53.02 ?  350 ASP A CA   3  
ATOM 3206  C C    . ASP A 1 61 ? 2.222   -12.041 -25.658 1.00 23.02 ?  350 ASP A C    3  
ATOM 3207  O O    . ASP A 1 61 ? 2.282   -13.031 -24.929 1.00 42.45 ?  350 ASP A O    3  
ATOM 3208  C CB   . ASP A 1 61 ? 0.122   -12.177 -27.011 1.00 22.43 ?  350 ASP A CB   3  
ATOM 3209  C CG   . ASP A 1 61 ? -1.377  -11.967 -26.928 1.00 72.52 ?  350 ASP A CG   3  
ATOM 3210  O OD1  . ASP A 1 61 ? -1.813  -11.098 -26.144 1.00 64.14 ?  350 ASP A OD1  3  
ATOM 3211  O OD2  . ASP A 1 61 ? -2.115  -12.672 -27.647 1.00 21.35 -1 350 ASP A OD2  3  
ATOM 3212  H H    . ASP A 1 61 ? 0.743   -9.736  -27.295 1.00 20.00 ?  350 ASP A H    3  
ATOM 3213  H HA   . ASP A 1 61 ? 0.300   -11.339 -25.051 1.00 11.25 ?  350 ASP A HA   3  
ATOM 3214  H HB2  . ASP A 1 61 ? 0.454   -11.877 -27.995 1.00 2.13  ?  350 ASP A HB2  3  
ATOM 3215  H HB3  . ASP A 1 61 ? 0.328   -13.227 -26.872 1.00 12.42 ?  350 ASP A HB3  3  
ATOM 3216  N N    . PHE A 1 62 ? 3.292   -11.494 -26.225 1.00 14.02 ?  351 PHE A N    3  
ATOM 3217  C CA   . PHE A 1 62 ? 4.628   -12.039 -26.019 1.00 53.15 ?  351 PHE A CA   3  
ATOM 3218  C C    . PHE A 1 62 ? 5.281   -11.428 -24.783 1.00 44.51 ?  351 PHE A C    3  
ATOM 3219  O O    . PHE A 1 62 ? 5.698   -12.142 -23.870 1.00 30.13 ?  351 PHE A O    3  
ATOM 3220  C CB   . PHE A 1 62 ? 5.501   -11.782 -27.250 1.00 21.44 ?  351 PHE A CB   3  
ATOM 3221  C CG   . PHE A 1 62 ? 6.973   -11.903 -26.976 1.00 54.44 ?  351 PHE A CG   3  
ATOM 3222  C CD1  . PHE A 1 62 ? 7.714   -10.798 -26.590 1.00 4.40  ?  351 PHE A CD1  3  
ATOM 3223  C CD2  . PHE A 1 62 ? 7.617   -13.123 -27.106 1.00 50.14 ?  351 PHE A CD2  3  
ATOM 3224  C CE1  . PHE A 1 62 ? 9.068   -10.907 -26.337 1.00 74.41 ?  351 PHE A CE1  3  
ATOM 3225  C CE2  . PHE A 1 62 ? 8.970   -13.239 -26.854 1.00 12.21 ?  351 PHE A CE2  3  
ATOM 3226  C CZ   . PHE A 1 62 ? 9.697   -12.128 -26.470 1.00 23.11 ?  351 PHE A CZ   3  
ATOM 3227  H H    . PHE A 1 62 ? 3.179   -10.704 -26.796 1.00 22.22 ?  351 PHE A H    3  
ATOM 3228  H HA   . PHE A 1 62 ? 4.533   -13.103 -25.873 1.00 12.34 ?  351 PHE A HA   3  
ATOM 3229  H HB2  . PHE A 1 62 ? 5.248   -12.496 -28.018 1.00 22.02 ?  351 PHE A HB2  3  
ATOM 3230  H HB3  . PHE A 1 62 ? 5.312   -10.783 -27.614 1.00 14.23 ?  351 PHE A HB3  3  
ATOM 3231  H HD1  . PHE A 1 62 ? 7.222   -9.840  -26.485 1.00 60.11 ?  351 PHE A HD1  3  
ATOM 3232  H HD2  . PHE A 1 62 ? 7.050   -13.993 -27.407 1.00 11.01 ?  351 PHE A HD2  3  
ATOM 3233  H HE1  . PHE A 1 62 ? 9.633   -10.036 -26.037 1.00 33.03 ?  351 PHE A HE1  3  
ATOM 3234  H HE2  . PHE A 1 62 ? 9.461   -14.195 -26.959 1.00 3.23  ?  351 PHE A HE2  3  
ATOM 3235  H HZ   . PHE A 1 62 ? 10.756  -12.216 -26.273 1.00 35.31 ?  351 PHE A HZ   3  
ATOM 3236  N N    . LEU A 1 63 ? 5.365   -10.102 -24.759 1.00 53.22 ?  352 LEU A N    3  
ATOM 3237  C CA   . LEU A 1 63 ? 5.966   -9.394  -23.635 1.00 74.13 ?  352 LEU A CA   3  
ATOM 3238  C C    . LEU A 1 63 ? 5.187   -9.651  -22.349 1.00 55.43 ?  352 LEU A C    3  
ATOM 3239  O O    . LEU A 1 63 ? 5.762   -9.701  -21.262 1.00 31.32 ?  352 LEU A O    3  
ATOM 3240  C CB   . LEU A 1 63 ? 6.018   -7.892  -23.921 1.00 61.52 ?  352 LEU A CB   3  
ATOM 3241  C CG   . LEU A 1 63 ? 4.744   -7.105  -23.610 1.00 51.32 ?  352 LEU A CG   3  
ATOM 3242  C CD1  . LEU A 1 63 ? 4.765   -6.602  -22.175 1.00 43.25 ?  352 LEU A CD1  3  
ATOM 3243  C CD2  . LEU A 1 63 ? 4.584   -5.945  -24.582 1.00 55.32 ?  352 LEU A CD2  3  
ATOM 3244  H H    . LEU A 1 63 ? 5.014   -9.587  -25.514 1.00 43.21 ?  352 LEU A H    3  
ATOM 3245  H HA   . LEU A 1 63 ? 6.973   -9.763  -23.511 1.00 61.30 ?  352 LEU A HA   3  
ATOM 3246  H HB2  . LEU A 1 63 ? 6.820   -7.471  -23.333 1.00 72.44 ?  352 LEU A HB2  3  
ATOM 3247  H HB3  . LEU A 1 63 ? 6.240   -7.765  -24.971 1.00 12.40 ?  352 LEU A HB3  3  
ATOM 3248  H HG   . LEU A 1 63 ? 3.890   -7.757  -23.722 1.00 65.14 ?  352 LEU A HG   3  
ATOM 3249  H HD11 . LEU A 1 63 ? 4.433   -5.575  -22.149 1.00 70.44 ?  352 LEU A HD11 3  
ATOM 3250  H HD12 . LEU A 1 63 ? 4.105   -7.208  -21.571 1.00 71.02 ?  352 LEU A HD12 3  
ATOM 3251  H HD13 . LEU A 1 63 ? 5.771   -6.666  -21.786 1.00 43.45 ?  352 LEU A HD13 3  
ATOM 3252  H HD21 . LEU A 1 63 ? 3.544   -5.657  -24.629 1.00 33.12 ?  352 LEU A HD21 3  
ATOM 3253  H HD22 . LEU A 1 63 ? 5.174   -5.107  -24.242 1.00 74.13 ?  352 LEU A HD22 3  
ATOM 3254  H HD23 . LEU A 1 63 ? 4.919   -6.248  -25.562 1.00 74.20 ?  352 LEU A HD23 3  
ATOM 3255  N N    . VAL A 1 64 ? 3.874   -9.816  -22.481 1.00 72.42 ?  353 VAL A N    3  
ATOM 3256  C CA   . VAL A 1 64 ? 3.016   -10.071 -21.331 1.00 62.01 ?  353 VAL A CA   3  
ATOM 3257  C C    . VAL A 1 64 ? 3.580   -11.191 -20.462 1.00 23.44 ?  353 VAL A C    3  
ATOM 3258  O O    . VAL A 1 64 ? 3.404   -11.192 -19.245 1.00 2.41  ?  353 VAL A O    3  
ATOM 3259  C CB   . VAL A 1 64 ? 1.588   -10.447 -21.769 1.00 61.12 ?  353 VAL A CB   3  
ATOM 3260  C CG1  . VAL A 1 64 ? 1.576   -11.814 -22.435 1.00 3.21  ?  353 VAL A CG1  3  
ATOM 3261  C CG2  . VAL A 1 64 ? 0.641   -10.415 -20.578 1.00 13.41 ?  353 VAL A CG2  3  
ATOM 3262  H H    . VAL A 1 64 ? 3.474   -9.765  -23.374 1.00 21.21 ?  353 VAL A H    3  
ATOM 3263  H HA   . VAL A 1 64 ? 2.964   -9.165  -20.745 1.00 31.22 ?  353 VAL A HA   3  
ATOM 3264  H HB   . VAL A 1 64 ? 1.250   -9.717  -22.489 1.00 43.51 ?  353 VAL A HB   3  
ATOM 3265  H HG11 . VAL A 1 64 ? 1.378   -12.573 -21.693 1.00 53.43 ?  353 VAL A HG11 3  
ATOM 3266  H HG12 . VAL A 1 64 ? 0.804   -11.839 -23.190 1.00 62.32 ?  353 VAL A HG12 3  
ATOM 3267  H HG13 . VAL A 1 64 ? 2.535   -12.000 -22.894 1.00 33.34 ?  353 VAL A HG13 3  
ATOM 3268  H HG21 . VAL A 1 64 ? -0.349  -10.146 -20.914 1.00 50.43 ?  353 VAL A HG21 3  
ATOM 3269  H HG22 . VAL A 1 64 ? 0.611   -11.391 -20.116 1.00 74.22 ?  353 VAL A HG22 3  
ATOM 3270  H HG23 . VAL A 1 64 ? 0.989   -9.687  -19.861 1.00 3.50  ?  353 VAL A HG23 3  
ATOM 3271  N N    . GLU A 1 65 ? 4.259   -12.139 -21.097 1.00 55.21 ?  354 GLU A N    3  
ATOM 3272  C CA   . GLU A 1 65 ? 4.849   -13.265 -20.381 1.00 71.01 ?  354 GLU A CA   3  
ATOM 3273  C C    . GLU A 1 65 ? 6.201   -12.882 -19.785 1.00 2.34  ?  354 GLU A C    3  
ATOM 3274  O O    . GLU A 1 65 ? 6.487   -13.179 -18.625 1.00 13.43 ?  354 GLU A O    3  
ATOM 3275  C CB   . GLU A 1 65 ? 5.015   -14.464 -21.318 1.00 12.52 ?  354 GLU A CB   3  
ATOM 3276  C CG   . GLU A 1 65 ? 3.803   -14.720 -22.198 1.00 30.32 ?  354 GLU A CG   3  
ATOM 3277  C CD   . GLU A 1 65 ? 3.358   -16.169 -22.169 1.00 13.55 ?  354 GLU A CD   3  
ATOM 3278  O OE1  . GLU A 1 65 ? 2.280   -16.447 -21.602 1.00 51.10 ?  354 GLU A OE1  3  
ATOM 3279  O OE2  . GLU A 1 65 ? 4.084   -17.025 -22.715 1.00 4.33  -1 354 GLU A OE2  3  
ATOM 3280  H H    . GLU A 1 65 ? 4.367   -12.083 -22.070 1.00 5.32  ?  354 GLU A H    3  
ATOM 3281  H HA   . GLU A 1 65 ? 4.179   -13.536 -19.580 1.00 24.35 ?  354 GLU A HA   3  
ATOM 3282  H HB2  . GLU A 1 65 ? 5.869   -14.292 -21.956 1.00 64.33 ?  354 GLU A HB2  3  
ATOM 3283  H HB3  . GLU A 1 65 ? 5.194   -15.347 -20.723 1.00 71.24 ?  354 GLU A HB3  3  
ATOM 3284  H HG2  . GLU A 1 65 ? 2.987   -14.102 -21.855 1.00 1.53  ?  354 GLU A HG2  3  
ATOM 3285  H HG3  . GLU A 1 65 ? 4.050   -14.455 -23.216 1.00 73.55 ?  354 GLU A HG3  3  
ATOM 3286  N N    . LYS A 1 66 ? 7.029   -12.220 -20.586 1.00 10.52 ?  355 LYS A N    3  
ATOM 3287  C CA   . LYS A 1 66 ? 8.350   -11.794 -20.139 1.00 24.10 ?  355 LYS A CA   3  
ATOM 3288  C C    . LYS A 1 66 ? 8.351   -10.311 -19.781 1.00 51.34 ?  355 LYS A C    3  
ATOM 3289  O O    . LYS A 1 66 ? 9.180   -9.546  -20.274 1.00 40.03 ?  355 LYS A O    3  
ATOM 3290  C CB   . LYS A 1 66 ? 9.391   -12.068 -21.226 1.00 25.11 ?  355 LYS A CB   3  
ATOM 3291  C CG   . LYS A 1 66 ? 9.264   -13.444 -21.858 1.00 41.33 ?  355 LYS A CG   3  
ATOM 3292  C CD   . LYS A 1 66 ? 9.334   -14.546 -20.814 1.00 72.23 ?  355 LYS A CD   3  
ATOM 3293  C CE   . LYS A 1 66 ? 9.409   -15.921 -21.459 1.00 75.51 ?  355 LYS A CE   3  
ATOM 3294  N NZ   . LYS A 1 66 ? 10.725  -16.154 -22.116 1.00 55.34 1  355 LYS A NZ   3  
ATOM 3295  H H    . LYS A 1 66 ? 6.743   -12.010 -21.501 1.00 52.30 ?  355 LYS A H    3  
ATOM 3296  H HA   . LYS A 1 66 ? 8.602   -12.365 -19.258 1.00 12.41 ?  355 LYS A HA   3  
ATOM 3297  H HB2  . LYS A 1 66 ? 9.286   -11.328 -22.004 1.00 31.52 ?  355 LYS A HB2  3  
ATOM 3298  H HB3  . LYS A 1 66 ? 10.377  -11.985 -20.792 1.00 23.20 ?  355 LYS A HB3  3  
ATOM 3299  H HG2  . LYS A 1 66 ? 8.315   -13.510 -22.370 1.00 0.42  ?  355 LYS A HG2  3  
ATOM 3300  H HG3  . LYS A 1 66 ? 10.067  -13.580 -22.567 1.00 44.51 ?  355 LYS A HG3  3  
ATOM 3301  H HD2  . LYS A 1 66 ? 10.214  -14.397 -20.205 1.00 42.10 ?  355 LYS A HD2  3  
ATOM 3302  H HD3  . LYS A 1 66 ? 8.452   -14.498 -20.192 1.00 15.42 ?  355 LYS A HD3  3  
ATOM 3303  H HE2  . LYS A 1 66 ? 9.259   -16.670 -20.697 1.00 60.13 ?  355 LYS A HE2  3  
ATOM 3304  H HE3  . LYS A 1 66 ? 8.627   -16.000 -22.200 1.00 70.10 ?  355 LYS A HE3  3  
ATOM 3305  H HZ1  . LYS A 1 66 ? 11.440  -15.507 -21.725 1.00 2.32  ?  355 LYS A HZ1  3  
ATOM 3306  H HZ2  . LYS A 1 66 ? 11.036  -17.134 -21.957 1.00 32.34 ?  355 LYS A HZ2  3  
ATOM 3307  H HZ3  . LYS A 1 66 ? 10.648  -15.989 -23.140 1.00 21.21 ?  355 LYS A HZ3  3  
ATOM 3308  N N    . ASP A 1 67 ? 7.421   -9.914  -18.920 1.00 35.24 ?  356 ASP A N    3  
ATOM 3309  C CA   . ASP A 1 67 ? 7.318   -8.523  -18.493 1.00 31.04 ?  356 ASP A CA   3  
ATOM 3310  C C    . ASP A 1 67 ? 7.332   -8.419  -16.972 1.00 13.20 ?  356 ASP A C    3  
ATOM 3311  O O    . ASP A 1 67 ? 7.882   -7.472  -16.410 1.00 52.43 ?  356 ASP A O    3  
ATOM 3312  C CB   . ASP A 1 67 ? 6.039   -7.892  -19.049 1.00 64.14 ?  356 ASP A CB   3  
ATOM 3313  C CG   . ASP A 1 67 ? 5.600   -6.680  -18.251 1.00 22.34 ?  356 ASP A CG   3  
ATOM 3314  O OD1  . ASP A 1 67 ? 4.669   -6.816  -17.430 1.00 14.25 ?  356 ASP A OD1  3  
ATOM 3315  O OD2  . ASP A 1 67 ? 6.187   -5.596  -18.448 1.00 24.22 -1 356 ASP A OD2  3  
ATOM 3316  H H    . ASP A 1 67 ? 6.789   -10.573 -18.561 1.00 13.21 ?  356 ASP A H    3  
ATOM 3317  H HA   . ASP A 1 67 ? 8.170   -7.992  -18.887 1.00 53.44 ?  356 ASP A HA   3  
ATOM 3318  H HB2  . ASP A 1 67 ? 6.212   -7.584  -20.070 1.00 33.42 ?  356 ASP A HB2  3  
ATOM 3319  H HB3  . ASP A 1 67 ? 5.246   -8.624  -19.026 1.00 55.24 ?  356 ASP A HB3  3  
ATOM 3320  N N    . ASN A 1 68 ? 6.723   -9.398  -16.311 1.00 11.25 ?  357 ASN A N    3  
ATOM 3321  C CA   . ASN A 1 68 ? 6.665   -9.415  -14.853 1.00 73.22 ?  357 ASN A CA   3  
ATOM 3322  C C    . ASN A 1 68 ? 8.066   -9.488  -14.254 1.00 0.50  ?  357 ASN A C    3  
ATOM 3323  O O    . ASN A 1 68 ? 8.327   -8.920  -13.194 1.00 45.30 ?  357 ASN A O    3  
ATOM 3324  C CB   . ASN A 1 68 ? 5.828   -10.601 -14.370 1.00 63.43 ?  357 ASN A CB   3  
ATOM 3325  C CG   . ASN A 1 68 ? 5.337   -10.420 -12.947 1.00 13.33 ?  357 ASN A CG   3  
ATOM 3326  O OD1  . ASN A 1 68 ? 6.130   -10.345 -12.008 1.00 65.33 ?  357 ASN A OD1  3  
ATOM 3327  N ND2  . ASN A 1 68 ? 4.021   -10.348 -12.780 1.00 43.05 ?  357 ASN A ND2  3  
ATOM 3328  H H    . ASN A 1 68 ? 6.302   -10.126 -16.814 1.00 22.54 ?  357 ASN A H    3  
ATOM 3329  H HA   . ASN A 1 68 ? 6.194   -8.498  -14.530 1.00 73.42 ?  357 ASN A HA   3  
ATOM 3330  H HB2  . ASN A 1 68 ? 4.969   -10.715 -15.015 1.00 33.33 ?  357 ASN A HB2  3  
ATOM 3331  H HB3  . ASN A 1 68 ? 6.427   -11.498 -14.413 1.00 14.10 ?  357 ASN A HB3  3  
ATOM 3332  H HD21 . ASN A 1 68 ? 3.449   -10.416 -13.573 1.00 13.34 ?  357 ASN A HD21 3  
ATOM 3333  H HD22 . ASN A 1 68 ? 3.676   -10.231 -11.870 1.00 4.40  ?  357 ASN A HD22 3  
ATOM 3334  N N    . GLU A 1 69 ? 8.961   -10.191 -14.940 1.00 74.44 ?  358 GLU A N    3  
ATOM 3335  C CA   . GLU A 1 69 ? 10.336  -10.338 -14.475 1.00 64.53 ?  358 GLU A CA   3  
ATOM 3336  C C    . GLU A 1 69 ? 11.268  -9.392  -15.225 1.00 70.23 ?  358 GLU A C    3  
ATOM 3337  O O    . GLU A 1 69 ? 12.249  -8.897  -14.668 1.00 44.10 ?  358 GLU A O    3  
ATOM 3338  C CB   . GLU A 1 69 ? 10.806  -11.783 -14.652 1.00 31.52 ?  358 GLU A CB   3  
ATOM 3339  C CG   . GLU A 1 69 ? 10.141  -12.761 -13.699 1.00 62.31 ?  358 GLU A CG   3  
ATOM 3340  C CD   . GLU A 1 69 ? 10.700  -14.165 -13.819 1.00 34.34 ?  358 GLU A CD   3  
ATOM 3341  O OE1  . GLU A 1 69 ? 11.195  -14.696 -12.803 1.00 71.42 ?  358 GLU A OE1  3  
ATOM 3342  O OE2  . GLU A 1 69 ? 10.643  -14.734 -14.930 1.00 11.42 -1 358 GLU A OE2  3  
ATOM 3343  H H    . GLU A 1 69 ? 8.692   -10.620 -15.778 1.00 10.41 ?  358 GLU A H    3  
ATOM 3344  H HA   . GLU A 1 69 ? 10.358  -10.088 -13.425 1.00 41.15 ?  358 GLU A HA   3  
ATOM 3345  H HB2  . GLU A 1 69 ? 10.593  -12.096 -15.664 1.00 13.24 ?  358 GLU A HB2  3  
ATOM 3346  H HB3  . GLU A 1 69 ? 11.873  -11.824 -14.490 1.00 13.34 ?  358 GLU A HB3  3  
ATOM 3347  H HG2  . GLU A 1 69 ? 10.290  -12.416 -12.686 1.00 55.23 ?  358 GLU A HG2  3  
ATOM 3348  H HG3  . GLU A 1 69 ? 9.083   -12.792 -13.914 1.00 52.35 ?  358 GLU A HG3  3  
ATOM 3349  N N    . TYR A 1 70 ? 10.956  -9.145  -16.493 1.00 60.44 ?  359 TYR A N    3  
ATOM 3350  C CA   . TYR A 1 70 ? 11.768  -8.262  -17.321 1.00 35.43 ?  359 TYR A CA   3  
ATOM 3351  C C    . TYR A 1 70 ? 11.589  -6.805  -16.901 1.00 31.41 ?  359 TYR A C    3  
ATOM 3352  O O    . TYR A 1 70 ? 12.562  -6.101  -16.628 1.00 21.34 ?  359 TYR A O    3  
ATOM 3353  C CB   . TYR A 1 70 ? 11.397  -8.427  -18.796 1.00 44.35 ?  359 TYR A CB   3  
ATOM 3354  C CG   . TYR A 1 70 ? 12.296  -7.658  -19.737 1.00 21.12 ?  359 TYR A CG   3  
ATOM 3355  C CD1  . TYR A 1 70 ? 13.586  -8.097  -20.011 1.00 4.44  ?  359 TYR A CD1  3  
ATOM 3356  C CD2  . TYR A 1 70 ? 11.856  -6.492  -20.350 1.00 51.23 ?  359 TYR A CD2  3  
ATOM 3357  C CE1  . TYR A 1 70 ? 14.411  -7.397  -20.869 1.00 71.55 ?  359 TYR A CE1  3  
ATOM 3358  C CE2  . TYR A 1 70 ? 12.674  -5.786  -21.211 1.00 35.34 ?  359 TYR A CE2  3  
ATOM 3359  C CZ   . TYR A 1 70 ? 13.950  -6.242  -21.468 1.00 73.42 ?  359 TYR A CZ   3  
ATOM 3360  O OH   . TYR A 1 70 ? 14.768  -5.541  -22.324 1.00 21.12 ?  359 TYR A OH   3  
ATOM 3361  H H    . TYR A 1 70 ? 10.163  -9.568  -16.881 1.00 43.01 ?  359 TYR A H    3  
ATOM 3362  H HA   . TYR A 1 70 ? 12.802  -8.538  -17.187 1.00 22.24 ?  359 TYR A HA   3  
ATOM 3363  H HB2  . TYR A 1 70 ? 11.459  -9.472  -19.059 1.00 41.21 ?  359 TYR A HB2  3  
ATOM 3364  H HB3  . TYR A 1 70 ? 10.385  -8.082  -18.946 1.00 13.41 ?  359 TYR A HB3  3  
ATOM 3365  H HD1  . TYR A 1 70 ? 13.943  -9.001  -19.540 1.00 30.35 ?  359 TYR A HD1  3  
ATOM 3366  H HD2  . TYR A 1 70 ? 10.856  -6.137  -20.148 1.00 72.01 ?  359 TYR A HD2  3  
ATOM 3367  H HE1  . TYR A 1 70 ? 15.410  -7.753  -21.069 1.00 51.31 ?  359 TYR A HE1  3  
ATOM 3368  H HE2  . TYR A 1 70 ? 12.314  -4.882  -21.680 1.00 71.01 ?  359 TYR A HE2  3  
ATOM 3369  H HH   . TYR A 1 70 ? 14.590  -5.810  -23.228 1.00 10.12 ?  359 TYR A HH   3  
ATOM 3370  N N    . CYS A 1 71 ? 10.338  -6.359  -16.852 1.00 3.01  ?  360 CYS A N    3  
ATOM 3371  C CA   . CYS A 1 71 ? 10.028  -4.988  -16.466 1.00 11.13 ?  360 CYS A CA   3  
ATOM 3372  C C    . CYS A 1 71 ? 9.548   -4.926  -15.019 1.00 10.42 ?  360 CYS A C    3  
ATOM 3373  O O    . CYS A 1 71 ? 8.750   -4.063  -14.655 1.00 44.22 ?  360 CYS A O    3  
ATOM 3374  C CB   . CYS A 1 71 ? 8.962   -4.403  -17.395 1.00 65.35 ?  360 CYS A CB   3  
ATOM 3375  S SG   . CYS A 1 71 ? 8.870   -2.584  -17.366 1.00 72.02 ?  360 CYS A SG   3  
ATOM 3376  H H    . CYS A 1 71 ? 9.604   -6.969  -17.081 1.00 30.13 ?  360 CYS A H    3  
ATOM 3377  H HA   . CYS A 1 71 ? 10.933  -4.406  -16.557 1.00 42.02 ?  360 CYS A HA   3  
ATOM 3378  H HB2  . CYS A 1 71 ? 9.176   -4.704  -18.410 1.00 50.04 ?  360 CYS A HB2  3  
ATOM 3379  H HB3  . CYS A 1 71 ? 7.995   -4.787  -17.106 1.00 23.01 ?  360 CYS A HB3  3  
ATOM 3380  N N    . VAL A 1 72 ? 10.040  -5.848  -14.198 1.00 13.44 ?  361 VAL A N    3  
ATOM 3381  C CA   . VAL A 1 72 ? 9.662   -5.898  -12.790 1.00 13.10 ?  361 VAL A CA   3  
ATOM 3382  C C    . VAL A 1 72 ? 9.840   -4.537  -12.125 1.00 71.23 ?  361 VAL A C    3  
ATOM 3383  O O    . VAL A 1 72 ? 10.960  -4.046  -11.979 1.00 12.24 ?  361 VAL A O    3  
ATOM 3384  C CB   . VAL A 1 72 ? 10.494  -6.944  -12.022 1.00 24.13 ?  361 VAL A CB   3  
ATOM 3385  C CG1  . VAL A 1 72 ? 11.980  -6.719  -12.254 1.00 24.21 ?  361 VAL A CG1  3  
ATOM 3386  C CG2  . VAL A 1 72 ? 10.164  -6.900  -10.538 1.00 42.04 ?  361 VAL A CG2  3  
ATOM 3387  H H    . VAL A 1 72 ? 10.672  -6.511  -14.546 1.00 61.24 ?  361 VAL A H    3  
ATOM 3388  H HA   . VAL A 1 72 ? 8.623   -6.183  -12.733 1.00 21.12 ?  361 VAL A HA   3  
ATOM 3389  H HB   . VAL A 1 72 ? 10.237  -7.923  -12.398 1.00 53.43 ?  361 VAL A HB   3  
ATOM 3390  H HG11 . VAL A 1 72 ? 12.405  -7.589  -12.734 1.00 21.12 ?  361 VAL A HG11 3  
ATOM 3391  H HG12 . VAL A 1 72 ? 12.119  -5.856  -12.887 1.00 64.10 ?  361 VAL A HG12 3  
ATOM 3392  H HG13 . VAL A 1 72 ? 12.472  -6.555  -11.306 1.00 72.14 ?  361 VAL A HG13 3  
ATOM 3393  H HG21 . VAL A 1 72 ? 9.115   -6.678  -10.409 1.00 53.45 ?  361 VAL A HG21 3  
ATOM 3394  H HG22 . VAL A 1 72 ? 10.387  -7.858  -10.092 1.00 4.02  ?  361 VAL A HG22 3  
ATOM 3395  H HG23 . VAL A 1 72 ? 10.756  -6.134  -10.060 1.00 15.10 ?  361 VAL A HG23 3  
ATOM 3396  N N    . CYS A 1 73 ? 8.728   -3.932  -11.723 1.00 34.51 ?  362 CYS A N    3  
ATOM 3397  C CA   . CYS A 1 73 ? 8.759   -2.627  -11.073 1.00 13.45 ?  362 CYS A CA   3  
ATOM 3398  C C    . CYS A 1 73 ? 8.271   -2.727  -9.630  1.00 63.24 ?  362 CYS A C    3  
ATOM 3399  O O    . CYS A 1 73 ? 7.307   -3.432  -9.338  1.00 51.11 ?  362 CYS A O    3  
ATOM 3400  C CB   . CYS A 1 73 ? 7.896   -1.629  -11.846 1.00 20.55 ?  362 CYS A CB   3  
ATOM 3401  S SG   . CYS A 1 73 ? 8.637   0.028   -12.004 1.00 32.31 ?  362 CYS A SG   3  
ATOM 3402  H H    . CYS A 1 73 ? 7.863   -4.374  -11.866 1.00 61.35 ?  362 CYS A H    3  
ATOM 3403  H HA   . CYS A 1 73 ? 9.781   -2.281  -11.072 1.00 41.04 ?  362 CYS A HA   3  
ATOM 3404  H HB2  . CYS A 1 73 ? 7.725   -2.008  -12.843 1.00 73.23 ?  362 CYS A HB2  3  
ATOM 3405  H HB3  . CYS A 1 73 ? 6.947   -1.518  -11.342 1.00 42.34 ?  362 CYS A HB3  3  
ATOM 3406  N N    . GLU A 1 74 ? 8.948   -2.016  -8.733  1.00 72.45 ?  363 GLU A N    3  
ATOM 3407  C CA   . GLU A 1 74 ? 8.584   -2.025  -7.321  1.00 4.22  ?  363 GLU A CA   3  
ATOM 3408  C C    . GLU A 1 74 ? 7.712   -0.821  -6.976  1.00 64.13 ?  363 GLU A C    3  
ATOM 3409  O O    . GLU A 1 74 ? 7.673   0.162   -7.714  1.00 25.42 ?  363 GLU A O    3  
ATOM 3410  C CB   . GLU A 1 74 ? 9.841   -2.025  -6.448  1.00 23.54 ?  363 GLU A CB   3  
ATOM 3411  C CG   . GLU A 1 74 ? 10.565  -3.361  -6.422  1.00 43.54 ?  363 GLU A CG   3  
ATOM 3412  C CD   . GLU A 1 74 ? 11.954  -3.260  -5.824  1.00 71.22 ?  363 GLU A CD   3  
ATOM 3413  O OE1  . GLU A 1 74 ? 12.106  -3.573  -4.624  1.00 61.54 ?  363 GLU A OE1  3  
ATOM 3414  O OE2  . GLU A 1 74 ? 12.889  -2.868  -6.553  1.00 32.52 -1 363 GLU A OE2  3  
ATOM 3415  H H    . GLU A 1 74 ? 9.709   -1.473  -9.027  1.00 40.35 ?  363 GLU A H    3  
ATOM 3416  H HA   . GLU A 1 74 ? 8.023   -2.927  -7.128  1.00 4.43  ?  363 GLU A HA   3  
ATOM 3417  H HB2  . GLU A 1 74 ? 10.524  -1.275  -6.820  1.00 12.53 ?  363 GLU A HB2  3  
ATOM 3418  H HB3  . GLU A 1 74 ? 9.561   -1.771  -5.435  1.00 34.32 ?  363 GLU A HB3  3  
ATOM 3419  H HG2  . GLU A 1 74 ? 9.987   -4.057  -5.835  1.00 50.04 ?  363 GLU A HG2  3  
ATOM 3420  H HG3  . GLU A 1 74 ? 10.650  -3.729  -7.434  1.00 75.34 ?  363 GLU A HG3  3  
ATOM 3421  N N    . MET A 1 75 ? 7.013   -0.908  -5.848  1.00 71.40 ?  364 MET A N    3  
ATOM 3422  C CA   . MET A 1 75 ? 6.142   0.174   -5.405  1.00 35.43 ?  364 MET A CA   3  
ATOM 3423  C C    . MET A 1 75 ? 6.891   1.502   -5.386  1.00 20.02 ?  364 MET A C    3  
ATOM 3424  O O    . MET A 1 75 ? 8.117   1.550   -5.295  1.00 71.11 ?  364 MET A O    3  
ATOM 3425  C CB   . MET A 1 75 ? 5.584   -0.130  -4.014  1.00 54.24 ?  364 MET A CB   3  
ATOM 3426  C CG   . MET A 1 75 ? 6.628   -0.654  -3.040  1.00 74.41 ?  364 MET A CG   3  
ATOM 3427  S SD   . MET A 1 75 ? 6.178   -0.368  -1.318  1.00 43.25 ?  364 MET A SD   3  
ATOM 3428  C CE   . MET A 1 75 ? 6.286   1.418   -1.233  1.00 30.31 ?  364 MET A CE   3  
ATOM 3429  H H    . MET A 1 75 ? 7.086   -1.718  -5.301  1.00 52.14 ?  364 MET A H    3  
ATOM 3430  H HA   . MET A 1 75 ? 5.322   0.247   -6.104  1.00 55.50 ?  364 MET A HA   3  
ATOM 3431  H HB2  . MET A 1 75 ? 5.162   0.775   -3.602  1.00 22.43 ?  364 MET A HB2  3  
ATOM 3432  H HB3  . MET A 1 75 ? 4.805   -0.872  -4.105  1.00 2.24  ?  364 MET A HB3  3  
ATOM 3433  H HG2  . MET A 1 75 ? 6.744   -1.716  -3.195  1.00 43.42 ?  364 MET A HG2  3  
ATOM 3434  H HG3  . MET A 1 75 ? 7.566   -0.158  -3.242  1.00 61.04 ?  364 MET A HG3  3  
ATOM 3435  H HE1  . MET A 1 75 ? 7.245   1.740   -1.611  1.00 13.32 ?  364 MET A HE1  3  
ATOM 3436  H HE2  . MET A 1 75 ? 5.499   1.855   -1.829  1.00 61.34 ?  364 MET A HE2  3  
ATOM 3437  H HE3  . MET A 1 75 ? 6.178   1.738   -0.206  1.00 5.35  ?  364 MET A HE3  3  
ATOM 3438  N N    . PRO A 1 76 ? 6.137   2.609   -5.473  1.00 4.33  ?  365 PRO A N    3  
ATOM 3439  C CA   . PRO A 1 76 ? 6.710   3.959   -5.468  1.00 64.45 ?  365 PRO A CA   3  
ATOM 3440  C C    . PRO A 1 76 ? 7.286   4.339   -4.107  1.00 64.05 ?  365 PRO A C    3  
ATOM 3441  O O    . PRO A 1 76 ? 7.019   3.678   -3.103  1.00 4.33  ?  365 PRO A O    3  
ATOM 3442  C CB   . PRO A 1 76 ? 5.516   4.852   -5.812  1.00 34.22 ?  365 PRO A CB   3  
ATOM 3443  C CG   . PRO A 1 76 ? 4.323   4.075   -5.372  1.00 52.34 ?  365 PRO A CG   3  
ATOM 3444  C CD   . PRO A 1 76 ? 4.669   2.628   -5.583  1.00 53.31 ?  365 PRO A CD   3  
ATOM 3445  H HA   . PRO A 1 76 ? 7.473   4.068   -6.224  1.00 21.22 ?  365 PRO A HA   3  
ATOM 3446  H HB2  . PRO A 1 76 ? 5.598   5.788   -5.279  1.00 21.54 ?  365 PRO A HB2  3  
ATOM 3447  H HB3  . PRO A 1 76 ? 5.495   5.037   -6.875  1.00 63.15 ?  365 PRO A HB3  3  
ATOM 3448  H HG2  . PRO A 1 76 ? 4.126   4.265   -4.327  1.00 72.22 ?  365 PRO A HG2  3  
ATOM 3449  H HG3  . PRO A 1 76 ? 3.466   4.347   -5.971  1.00 11.13 ?  365 PRO A HG3  3  
ATOM 3450  H HD2  . PRO A 1 76 ? 4.217   2.016   -4.817  1.00 13.41 ?  365 PRO A HD2  3  
ATOM 3451  H HD3  . PRO A 1 76 ? 4.352   2.303   -6.563  1.00 4.35  ?  365 PRO A HD3  3  
ATOM 3452  N N    . CYS A 1 77 ? 8.073   5.408   -4.082  1.00 21.32 ?  366 CYS A N    3  
ATOM 3453  C CA   . CYS A 1 77 ? 8.686   5.877   -2.845  1.00 74.15 ?  366 CYS A CA   3  
ATOM 3454  C C    . CYS A 1 77 ? 7.634   6.454   -1.902  1.00 62.22 ?  366 CYS A C    3  
ATOM 3455  O O    . CYS A 1 77 ? 6.604   6.962   -2.341  1.00 73.53 ?  366 CYS A O    3  
ATOM 3456  C CB   . CYS A 1 77 ? 9.750   6.934   -3.148  1.00 41.21 ?  366 CYS A CB   3  
ATOM 3457  S SG   . CYS A 1 77 ? 10.939  6.444   -4.438  1.00 41.00 ?  366 CYS A SG   3  
ATOM 3458  H H    . CYS A 1 77 ? 8.247   5.895   -4.916  1.00 61.21 ?  366 CYS A H    3  
ATOM 3459  H HA   . CYS A 1 77 ? 9.156   5.032   -2.366  1.00 53.01 ?  366 CYS A HA   3  
ATOM 3460  H HB2  . CYS A 1 77 ? 9.264   7.840   -3.478  1.00 63.02 ?  366 CYS A HB2  3  
ATOM 3461  H HB3  . CYS A 1 77 ? 10.308  7.140   -2.247  1.00 43.52 ?  366 CYS A HB3  3  
ATOM 3462  N N    . ASN A 1 78 ? 7.904   6.373   -0.602  1.00 63.40 ?  367 ASN A N    3  
ATOM 3463  C CA   . ASN A 1 78 ? 6.982   6.887   0.403   1.00 14.54 ?  367 ASN A CA   3  
ATOM 3464  C C    . ASN A 1 78 ? 6.973   8.413   0.405   1.00 33.43 ?  367 ASN A C    3  
ATOM 3465  O O    . ASN A 1 78 ? 5.915   9.036   0.482   1.00 33.24 ?  367 ASN A O    3  
ATOM 3466  C CB   . ASN A 1 78 ? 7.366   6.366   1.790   1.00 35.44 ?  367 ASN A CB   3  
ATOM 3467  C CG   . ASN A 1 78 ? 6.182   6.320   2.738   1.00 25.02 ?  367 ASN A CG   3  
ATOM 3468  O OD1  . ASN A 1 78 ? 5.029   6.361   2.310   1.00 63.25 ?  367 ASN A OD1  3  
ATOM 3469  N ND2  . ASN A 1 78 ? 6.466   6.234   4.033   1.00 21.25 ?  367 ASN A ND2  3  
ATOM 3470  H H    . ASN A 1 78 ? 8.744   5.958   -0.314  1.00 21.52 ?  367 ASN A H    3  
ATOM 3471  H HA   . ASN A 1 78 ? 5.992   6.532   0.157   1.00 25.53 ?  367 ASN A HA   3  
ATOM 3472  H HB2  . ASN A 1 78 ? 7.765   5.367   1.695   1.00 13.23 ?  367 ASN A HB2  3  
ATOM 3473  H HB3  . ASN A 1 78 ? 8.120   7.012   2.215   1.00 41.00 ?  367 ASN A HB3  3  
ATOM 3474  H HD21 . ASN A 1 78 ? 7.408   6.207   4.300   1.00 71.34 ?  367 ASN A HD21 3  
ATOM 3475  N N    . SER A 1 1  ? 16.056  9.965   -2.858  1.00 41.30 ?  290 SER A N    4  
ATOM 3476  C CA   . SER A 1 1  ? 15.910  10.202  -4.289  1.00 12.42 ?  290 SER A CA   4  
ATOM 3477  C C    . SER A 1 1  ? 14.576  9.662   -4.796  1.00 40.03 ?  290 SER A C    4  
ATOM 3478  O O    . SER A 1 1  ? 14.505  9.054   -5.864  1.00 73.13 ?  290 SER A O    4  
ATOM 3479  C CB   . SER A 1 1  ? 17.062  9.550   -5.055  1.00 53.35 ?  290 SER A CB   4  
ATOM 3480  O OG   . SER A 1 1  ? 17.167  8.172   -4.742  1.00 53.34 ?  290 SER A OG   4  
ATOM 3481  H H1   . SER A 1 1  ? 15.855  9.075   -2.497  1.00 33.04 ?  290 SER A H1   4  
ATOM 3482  H HA   . SER A 1 1  ? 15.938  11.269  -4.452  1.00 43.52 ?  290 SER A HA   4  
ATOM 3483  H HB2  . SER A 1 1  ? 16.889  9.654   -6.116  1.00 3.53  ?  290 SER A HB2  4  
ATOM 3484  H HB3  . SER A 1 1  ? 17.989  10.039  -4.791  1.00 44.42 ?  290 SER A HB3  4  
ATOM 3485  H HG   . SER A 1 1  ? 17.879  7.780   -5.254  1.00 42.34 ?  290 SER A HG   4  
ATOM 3486  N N    . CYS A 1 2  ? 13.520  9.888   -4.021  1.00 60.30 ?  291 CYS A N    4  
ATOM 3487  C CA   . CYS A 1 2  ? 12.188  9.426   -4.390  1.00 45.32 ?  291 CYS A CA   4  
ATOM 3488  C C    . CYS A 1 2  ? 11.210  10.594  -4.477  1.00 10.35 ?  291 CYS A C    4  
ATOM 3489  O O    . CYS A 1 2  ? 10.368  10.780  -3.598  1.00 55.33 ?  291 CYS A O    4  
ATOM 3490  C CB   . CYS A 1 2  ? 11.683  8.398   -3.374  1.00 63.12 ?  291 CYS A CB   4  
ATOM 3491  S SG   . CYS A 1 2  ? 12.893  7.098   -2.969  1.00 11.34 ?  291 CYS A SG   4  
ATOM 3492  H H    . CYS A 1 2  ? 13.640  10.379  -3.180  1.00 34.20 ?  291 CYS A H    4  
ATOM 3493  H HA   . CYS A 1 2  ? 12.256  8.956   -5.359  1.00 73.30 ?  291 CYS A HA   4  
ATOM 3494  H HB2  . CYS A 1 2  ? 11.429  8.907   -2.455  1.00 60.52 ?  291 CYS A HB2  4  
ATOM 3495  H HB3  . CYS A 1 2  ? 10.801  7.917   -3.769  1.00 61.15 ?  291 CYS A HB3  4  
ATOM 3496  N N    . LYS A 1 3  ? 11.329  11.379  -5.541  1.00 32.25 ?  292 LYS A N    4  
ATOM 3497  C CA   . LYS A 1 3  ? 10.456  12.530  -5.745  1.00 33.12 ?  292 LYS A CA   4  
ATOM 3498  C C    . LYS A 1 3  ? 9.393   12.226  -6.796  1.00 33.34 ?  292 LYS A C    4  
ATOM 3499  O O    . LYS A 1 3  ? 9.711   11.949  -7.952  1.00 24.25 ?  292 LYS A O    4  
ATOM 3500  C CB   . LYS A 1 3  ? 11.277  13.749  -6.171  1.00 44.43 ?  292 LYS A CB   4  
ATOM 3501  C CG   . LYS A 1 3  ? 12.481  14.012  -5.284  1.00 5.12  ?  292 LYS A CG   4  
ATOM 3502  C CD   . LYS A 1 3  ? 12.063  14.356  -3.864  1.00 14.12 ?  292 LYS A CD   4  
ATOM 3503  C CE   . LYS A 1 3  ? 11.596  15.799  -3.755  1.00 63.13 ?  292 LYS A CE   4  
ATOM 3504  N NZ   . LYS A 1 3  ? 12.680  16.761  -4.098  1.00 60.12 1  292 LYS A NZ   4  
ATOM 3505  H H    . LYS A 1 3  ? 12.021  11.180  -6.208  1.00 61.33 ?  292 LYS A H    4  
ATOM 3506  H HA   . LYS A 1 3  ? 9.966   12.745  -4.807  1.00 63.11 ?  292 LYS A HA   4  
ATOM 3507  H HB2  . LYS A 1 3  ? 11.626  13.597  -7.182  1.00 73.32 ?  292 LYS A HB2  4  
ATOM 3508  H HB3  . LYS A 1 3  ? 10.640  14.622  -6.146  1.00 62.43 ?  292 LYS A HB3  4  
ATOM 3509  H HG2  . LYS A 1 3  ? 13.100  13.127  -5.262  1.00 15.15 ?  292 LYS A HG2  4  
ATOM 3510  H HG3  . LYS A 1 3  ? 13.045  14.838  -5.693  1.00 63.33 ?  292 LYS A HG3  4  
ATOM 3511  H HD2  . LYS A 1 3  ? 11.255  13.705  -3.568  1.00 41.43 ?  292 LYS A HD2  4  
ATOM 3512  H HD3  . LYS A 1 3  ? 12.907  14.209  -3.204  1.00 12.54 ?  292 LYS A HD3  4  
ATOM 3513  H HE2  . LYS A 1 3  ? 10.767  15.948  -4.430  1.00 23.35 ?  292 LYS A HE2  4  
ATOM 3514  H HE3  . LYS A 1 3  ? 11.271  15.983  -2.740  1.00 74.14 ?  292 LYS A HE3  4  
ATOM 3515  H HZ1  . LYS A 1 3  ? 12.616  17.028  -5.101  1.00 72.21 ?  292 LYS A HZ1  4  
ATOM 3516  H HZ2  . LYS A 1 3  ? 12.595  17.618  -3.516  1.00 23.34 ?  292 LYS A HZ2  4  
ATOM 3517  H HZ3  . LYS A 1 3  ? 13.610  16.328  -3.925  1.00 74.43 ?  292 LYS A HZ3  4  
ATOM 3518  N N    . ALA A 1 4  ? 8.130   12.282  -6.388  1.00 23.11 ?  293 ALA A N    4  
ATOM 3519  C CA   . ALA A 1 4  ? 7.020   12.017  -7.295  1.00 74.34 ?  293 ALA A CA   4  
ATOM 3520  C C    . ALA A 1 4  ? 5.681   12.286  -6.618  1.00 4.22  ?  293 ALA A C    4  
ATOM 3521  O O    . ALA A 1 4  ? 5.301   11.594  -5.672  1.00 53.23 ?  293 ALA A O    4  
ATOM 3522  C CB   . ALA A 1 4  ? 7.082   10.583  -7.798  1.00 72.35 ?  293 ALA A CB   4  
ATOM 3523  H H    . ALA A 1 4  ? 7.940   12.509  -5.453  1.00 30.13 ?  293 ALA A H    4  
ATOM 3524  H HA   . ALA A 1 4  ? 7.121   12.676  -8.146  1.00 45.52 ?  293 ALA A HA   4  
ATOM 3525  H HB1  . ALA A 1 4  ? 6.136   10.319  -8.250  1.00 62.04 ?  293 ALA A HB1  4  
ATOM 3526  H HB2  . ALA A 1 4  ? 7.869   10.491  -8.531  1.00 5.50  ?  293 ALA A HB2  4  
ATOM 3527  H HB3  . ALA A 1 4  ? 7.282   9.919   -6.970  1.00 64.04 ?  293 ALA A HB3  4  
ATOM 3528  N N    . THR A 1 5  ? 4.968   13.296  -7.106  1.00 55.34 ?  294 THR A N    4  
ATOM 3529  C CA   . THR A 1 5  ? 3.671   13.656  -6.547  1.00 23.14 ?  294 THR A CA   4  
ATOM 3530  C C    . THR A 1 5  ? 3.006   14.756  -7.367  1.00 32.51 ?  294 THR A C    4  
ATOM 3531  O O    . THR A 1 5  ? 3.431   15.912  -7.336  1.00 34.30 ?  294 THR A O    4  
ATOM 3532  C CB   . THR A 1 5  ? 3.801   14.128  -5.087  1.00 33.34 ?  294 THR A CB   4  
ATOM 3533  O OG1  . THR A 1 5  ? 2.563   14.694  -4.643  1.00 12.42 ?  294 THR A OG1  4  
ATOM 3534  C CG2  . THR A 1 5  ? 4.913   15.156  -4.947  1.00 65.21 ?  294 THR A CG2  4  
ATOM 3535  H H    . THR A 1 5  ? 5.324   13.810  -7.860  1.00 62.51 ?  294 THR A H    4  
ATOM 3536  H HA   . THR A 1 5  ? 3.044   12.777  -6.565  1.00 32.43 ?  294 THR A HA   4  
ATOM 3537  H HB   . THR A 1 5  ? 4.040   13.274  -4.469  1.00 12.54 ?  294 THR A HB   4  
ATOM 3538  H HG1  . THR A 1 5  ? 2.055   14.026  -4.175  1.00 50.45 ?  294 THR A HG1  4  
ATOM 3539  H HG21 . THR A 1 5  ? 4.538   16.024  -4.427  1.00 1.23  ?  294 THR A HG21 4  
ATOM 3540  H HG22 . THR A 1 5  ? 5.731   14.728  -4.387  1.00 34.23 ?  294 THR A HG22 4  
ATOM 3541  H HG23 . THR A 1 5  ? 5.261   15.446  -5.928  1.00 71.54 ?  294 THR A HG23 4  
ATOM 3542  N N    . THR A 1 6  ? 1.959   14.390  -8.101  1.00 15.01 ?  295 THR A N    4  
ATOM 3543  C CA   . THR A 1 6  ? 1.235   15.346  -8.929  1.00 10.15 ?  295 THR A CA   4  
ATOM 3544  C C    . THR A 1 6  ? -0.084  15.748  -8.280  1.00 44.02 ?  295 THR A C    4  
ATOM 3545  O O    . THR A 1 6  ? -0.213  16.847  -7.742  1.00 0.11  ?  295 THR A O    4  
ATOM 3546  C CB   . THR A 1 6  ? 0.951   14.772  -10.330 1.00 15.13 ?  295 THR A CB   4  
ATOM 3547  O OG1  . THR A 1 6  ? 0.617   13.384  -10.233 1.00 30.32 ?  295 THR A OG1  4  
ATOM 3548  C CG2  . THR A 1 6  ? 2.157   14.947  -11.241 1.00 62.01 ?  295 THR A CG2  4  
ATOM 3549  H H    . THR A 1 6  ? 1.669   13.455  -8.083  1.00 51.40 ?  295 THR A H    4  
ATOM 3550  H HA   . THR A 1 6  ? 1.853   16.225  -9.041  1.00 21.04 ?  295 THR A HA   4  
ATOM 3551  H HB   . THR A 1 6  ? 0.114   15.306  -10.758 1.00 13.43 ?  295 THR A HB   4  
ATOM 3552  H HG1  . THR A 1 6  ? 1.406   12.879  -10.020 1.00 23.42 ?  295 THR A HG1  4  
ATOM 3553  H HG21 . THR A 1 6  ? 2.007   14.380  -12.148 1.00 41.53 ?  295 THR A HG21 4  
ATOM 3554  H HG22 . THR A 1 6  ? 2.275   15.992  -11.485 1.00 12.10 ?  295 THR A HG22 4  
ATOM 3555  H HG23 . THR A 1 6  ? 3.043   14.593  -10.737 1.00 12.53 ?  295 THR A HG23 4  
ATOM 3556  N N    . GLY A 1 7  ? -1.063  14.850  -8.332  1.00 1.14  ?  296 GLY A N    4  
ATOM 3557  C CA   . GLY A 1 7  ? -2.360  15.129  -7.745  1.00 71.21 ?  296 GLY A CA   4  
ATOM 3558  C C    . GLY A 1 7  ? -3.276  13.922  -7.759  1.00 5.24  ?  296 GLY A C    4  
ATOM 3559  O O    . GLY A 1 7  ? -3.964  13.644  -6.776  1.00 23.13 ?  296 GLY A O    4  
ATOM 3560  H H    . GLY A 1 7  ? -0.903  13.989  -8.774  1.00 13.02 ?  296 GLY A H    4  
ATOM 3561  H HA2  . GLY A 1 7  ? -2.219  15.449  -6.723  1.00 1.31  ?  296 GLY A HA2  4  
ATOM 3562  H HA3  . GLY A 1 7  ? -2.829  15.929  -8.300  1.00 62.41 ?  296 GLY A HA3  4  
ATOM 3563  N N    . ASP A 1 8  ? -3.287  13.203  -8.876  1.00 44.10 ?  297 ASP A N    4  
ATOM 3564  C CA   . ASP A 1 8  ? -4.127  12.018  -9.015  1.00 71.14 ?  297 ASP A CA   4  
ATOM 3565  C C    . ASP A 1 8  ? -3.907  11.058  -7.850  1.00 44.21 ?  297 ASP A C    4  
ATOM 3566  O O    . ASP A 1 8  ? -4.844  10.412  -7.381  1.00 35.52 ?  297 ASP A O    4  
ATOM 3567  C CB   . ASP A 1 8  ? -3.832  11.310  -10.338 1.00 61.33 ?  297 ASP A CB   4  
ATOM 3568  C CG   . ASP A 1 8  ? -4.480  12.001  -11.522 1.00 23.03 ?  297 ASP A CG   4  
ATOM 3569  O OD1  . ASP A 1 8  ? -3.744  12.437  -12.431 1.00 55.34 ?  297 ASP A OD1  4  
ATOM 3570  O OD2  . ASP A 1 8  ? -5.724  12.107  -11.537 1.00 2.34  -1 297 ASP A OD2  4  
ATOM 3571  H H    . ASP A 1 8  ? -2.716  13.475  -9.626  1.00 75.45 ?  297 ASP A H    4  
ATOM 3572  H HA   . ASP A 1 8  ? -5.157  12.340  -9.010  1.00 15.05 ?  297 ASP A HA   4  
ATOM 3573  H HB2  . ASP A 1 8  ? -2.763  11.291  -10.498 1.00 21.41 ?  297 ASP A HB2  4  
ATOM 3574  H HB3  . ASP A 1 8  ? -4.202  10.298  -10.287 1.00 43.23 ?  297 ASP A HB3  4  
ATOM 3575  N N    . SER A 1 9  ? -2.664  10.968  -7.389  1.00 12.41 ?  298 SER A N    4  
ATOM 3576  C CA   . SER A 1 9  ? -2.321  10.083  -6.282  1.00 71.14 ?  298 SER A CA   4  
ATOM 3577  C C    . SER A 1 9  ? -3.104  10.455  -5.026  1.00 24.35 ?  298 SER A C    4  
ATOM 3578  O O    . SER A 1 9  ? -3.160  11.622  -4.640  1.00 4.00  ?  298 SER A O    4  
ATOM 3579  C CB   . SER A 1 9  ? -0.819  10.146  -5.997  1.00 65.15 ?  298 SER A CB   4  
ATOM 3580  O OG   . SER A 1 9  ? -0.429  11.450  -5.601  1.00 5.45  ?  298 SER A OG   4  
ATOM 3581  H H    . SER A 1 9  ? -1.960  11.511  -7.804  1.00 23.22 ?  298 SER A H    4  
ATOM 3582  H HA   . SER A 1 9  ? -2.582  9.076   -6.570  1.00 33.34 ?  298 SER A HA   4  
ATOM 3583  H HB2  . SER A 1 9  ? -0.576  9.455   -5.204  1.00 23.54 ?  298 SER A HB2  4  
ATOM 3584  H HB3  . SER A 1 9  ? -0.275  9.876   -6.890  1.00 54.13 ?  298 SER A HB3  4  
ATOM 3585  H HG   . SER A 1 9  ? 0.528   11.519  -5.626  1.00 24.11 ?  298 SER A HG   4  
ATOM 3586  N N    . GLU A 1 10 ? -3.707  9.453   -4.393  1.00 23.43 ?  299 GLU A N    4  
ATOM 3587  C CA   . GLU A 1 10 ? -4.488  9.675   -3.183  1.00 10.22 ?  299 GLU A CA   4  
ATOM 3588  C C    . GLU A 1 10 ? -4.005  8.772   -2.051  1.00 0.04  ?  299 GLU A C    4  
ATOM 3589  O O    . GLU A 1 10 ? -3.609  9.248   -0.987  1.00 52.31 ?  299 GLU A O    4  
ATOM 3590  C CB   . GLU A 1 10 ? -5.973  9.422   -3.452  1.00 1.33  ?  299 GLU A CB   4  
ATOM 3591  C CG   . GLU A 1 10 ? -6.495  10.129  -4.693  1.00 62.41 ?  299 GLU A CG   4  
ATOM 3592  C CD   . GLU A 1 10 ? -8.002  10.290  -4.681  1.00 64.52 ?  299 GLU A CD   4  
ATOM 3593  O OE1  . GLU A 1 10 ? -8.687  9.433   -4.084  1.00 62.30 ?  299 GLU A OE1  4  
ATOM 3594  O OE2  . GLU A 1 10 ? -8.497  11.276  -5.269  1.00 43.01 -1 299 GLU A OE2  4  
ATOM 3595  H H    . GLU A 1 10 ? -3.626  8.545   -4.751  1.00 62.41 ?  299 GLU A H    4  
ATOM 3596  H HA   . GLU A 1 10 ? -4.355  10.705  -2.886  1.00 2.12  ?  299 GLU A HA   4  
ATOM 3597  H HB2  . GLU A 1 10 ? -6.129  8.361   -3.575  1.00 55.11 ?  299 GLU A HB2  4  
ATOM 3598  H HB3  . GLU A 1 10 ? -6.544  9.765   -2.602  1.00 74.34 ?  299 GLU A HB3  4  
ATOM 3599  H HG2  . GLU A 1 10 ? -6.043  11.108  -4.750  1.00 14.23 ?  299 GLU A HG2  4  
ATOM 3600  H HG3  . GLU A 1 10 ? -6.215  9.554   -5.563  1.00 51.11 ?  299 GLU A HG3  4  
ATOM 3601  N N    . PHE A 1 11 ? -4.040  7.465   -2.289  1.00 70.54 ?  300 PHE A N    4  
ATOM 3602  C CA   . PHE A 1 11 ? -3.608  6.494   -1.291  1.00 74.31 ?  300 PHE A CA   4  
ATOM 3603  C C    . PHE A 1 11 ? -2.402  5.703   -1.788  1.00 15.22 ?  300 PHE A C    4  
ATOM 3604  O O    . PHE A 1 11 ? -1.359  5.664   -1.134  1.00 71.21 ?  300 PHE A O    4  
ATOM 3605  C CB   . PHE A 1 11 ? -4.753  5.538   -0.949  1.00 12.01 ?  300 PHE A CB   4  
ATOM 3606  C CG   . PHE A 1 11 ? -5.704  6.085   0.078   1.00 3.30  ?  300 PHE A CG   4  
ATOM 3607  C CD1  . PHE A 1 11 ? -7.020  6.361   -0.256  1.00 52.23 ?  300 PHE A CD1  4  
ATOM 3608  C CD2  . PHE A 1 11 ? -5.282  6.322   1.375   1.00 75.31 ?  300 PHE A CD2  4  
ATOM 3609  C CE1  . PHE A 1 11 ? -7.897  6.863   0.686   1.00 60.54 ?  300 PHE A CE1  4  
ATOM 3610  C CE2  . PHE A 1 11 ? -6.154  6.825   2.321   1.00 63.32 ?  300 PHE A CE2  4  
ATOM 3611  C CZ   . PHE A 1 11 ? -7.464  7.097   1.976   1.00 24.23 ?  300 PHE A CZ   4  
ATOM 3612  H H    . PHE A 1 11 ? -4.365  7.146   -3.157  1.00 63.20 ?  300 PHE A H    4  
ATOM 3613  H HA   . PHE A 1 11 ? -3.326  7.037   -0.402  1.00 23.45 ?  300 PHE A HA   4  
ATOM 3614  H HB2  . PHE A 1 11 ? -5.317  5.328   -1.845  1.00 31.42 ?  300 PHE A HB2  4  
ATOM 3615  H HB3  . PHE A 1 11 ? -4.341  4.617   -0.564  1.00 1.43  ?  300 PHE A HB3  4  
ATOM 3616  H HD1  . PHE A 1 11 ? -7.360  6.179   -1.266  1.00 74.05 ?  300 PHE A HD1  4  
ATOM 3617  H HD2  . PHE A 1 11 ? -4.257  6.112   1.647   1.00 74.33 ?  300 PHE A HD2  4  
ATOM 3618  H HE1  . PHE A 1 11 ? -8.921  7.075   0.412   1.00 13.41 ?  300 PHE A HE1  4  
ATOM 3619  H HE2  . PHE A 1 11 ? -5.813  7.006   3.330   1.00 54.31 ?  300 PHE A HE2  4  
ATOM 3620  H HZ   . PHE A 1 11 ? -8.148  7.489   2.714   1.00 41.13 ?  300 PHE A HZ   4  
ATOM 3621  N N    . TYR A 1 12 ? -2.552  5.073   -2.948  1.00 44.20 ?  301 TYR A N    4  
ATOM 3622  C CA   . TYR A 1 12 ? -1.477  4.281   -3.532  1.00 62.04 ?  301 TYR A CA   4  
ATOM 3623  C C    . TYR A 1 12 ? -0.747  5.068   -4.618  1.00 31.51 ?  301 TYR A C    4  
ATOM 3624  O O    . TYR A 1 12 ? -1.325  5.945   -5.258  1.00 30.54 ?  301 TYR A O    4  
ATOM 3625  C CB   . TYR A 1 12 ? -2.033  2.981   -4.115  1.00 31.02 ?  301 TYR A CB   4  
ATOM 3626  C CG   . TYR A 1 12 ? -1.047  1.833   -4.084  1.00 21.33 ?  301 TYR A CG   4  
ATOM 3627  C CD1  . TYR A 1 12 ? -0.264  1.534   -5.193  1.00 42.21 ?  301 TYR A CD1  4  
ATOM 3628  C CD2  . TYR A 1 12 ? -0.902  1.048   -2.947  1.00 33.40 ?  301 TYR A CD2  4  
ATOM 3629  C CE1  . TYR A 1 12 ? 0.635   0.486   -5.170  1.00 2.14  ?  301 TYR A CE1  4  
ATOM 3630  C CE2  . TYR A 1 12 ? -0.003  -0.000  -2.915  1.00 13.23 ?  301 TYR A CE2  4  
ATOM 3631  C CZ   . TYR A 1 12 ? 0.764   -0.278  -4.028  1.00 21.51 ?  301 TYR A CZ   4  
ATOM 3632  O OH   . TYR A 1 12 ? 1.659   -1.322  -3.999  1.00 71.23 ?  301 TYR A OH   4  
ATOM 3633  H H    . TYR A 1 12 ? -3.406  5.143   -3.422  1.00 42.40 ?  301 TYR A H    4  
ATOM 3634  H HA   . TYR A 1 12 ? -0.776  4.041   -2.746  1.00 14.12 ?  301 TYR A HA   4  
ATOM 3635  H HB2  . TYR A 1 12 ? -2.903  2.684   -3.553  1.00 73.11 ?  301 TYR A HB2  4  
ATOM 3636  H HB3  . TYR A 1 12 ? -2.315  3.148   -5.145  1.00 73.25 ?  301 TYR A HB3  4  
ATOM 3637  H HD1  . TYR A 1 12 ? -0.367  2.134   -6.086  1.00 3.21  ?  301 TYR A HD1  4  
ATOM 3638  H HD2  . TYR A 1 12 ? -1.504  1.267   -2.078  1.00 74.03 ?  301 TYR A HD2  4  
ATOM 3639  H HE1  . TYR A 1 12 ? 1.236   0.269   -6.041  1.00 61.02 ?  301 TYR A HE1  4  
ATOM 3640  H HE2  . TYR A 1 12 ? 0.097   -0.599  -2.021  1.00 54.02 ?  301 TYR A HE2  4  
ATOM 3641  H HH   . TYR A 1 12 ? 1.184   -2.152  -4.091  1.00 43.55 ?  301 TYR A HH   4  
ATOM 3642  N N    . ASP A 1 13 ? 0.526   4.746   -4.817  1.00 22.01 ?  302 ASP A N    4  
ATOM 3643  C CA   . ASP A 1 13 ? 1.335   5.421   -5.825  1.00 14.10 ?  302 ASP A CA   4  
ATOM 3644  C C    . ASP A 1 13 ? 1.446   4.573   -7.089  1.00 14.12 ?  302 ASP A C    4  
ATOM 3645  O O    . ASP A 1 13 ? 2.539   4.365   -7.617  1.00 50.02 ?  302 ASP A O    4  
ATOM 3646  C CB   . ASP A 1 13 ? 2.730   5.720   -5.273  1.00 22.33 ?  302 ASP A CB   4  
ATOM 3647  C CG   . ASP A 1 13 ? 2.716   6.819   -4.231  1.00 22.10 ?  302 ASP A CG   4  
ATOM 3648  O OD1  . ASP A 1 13 ? 2.313   6.542   -3.081  1.00 23.21 ?  302 ASP A OD1  4  
ATOM 3649  O OD2  . ASP A 1 13 ? 3.110   7.957   -4.562  1.00 73.54 -1 302 ASP A OD2  4  
ATOM 3650  H H    . ASP A 1 13 ? 0.931   4.038   -4.273  1.00 72.14 ?  302 ASP A H    4  
ATOM 3651  H HA   . ASP A 1 13 ? 0.849   6.351   -6.073  1.00 43.14 ?  302 ASP A HA   4  
ATOM 3652  H HB2  . ASP A 1 13 ? 3.131   4.824   -4.820  1.00 14.25 ?  302 ASP A HB2  4  
ATOM 3653  H HB3  . ASP A 1 13 ? 3.374   6.026   -6.085  1.00 1.25  ?  302 ASP A HB3  4  
ATOM 3654  N N    . THR A 1 14 ? 0.307   4.084   -7.569  1.00 44.44 ?  303 THR A N    4  
ATOM 3655  C CA   . THR A 1 14 ? 0.276   3.258   -8.769  1.00 22.41 ?  303 THR A CA   4  
ATOM 3656  C C    . THR A 1 14 ? 0.592   4.081   -10.012 1.00 1.55  ?  303 THR A C    4  
ATOM 3657  O O    . THR A 1 14 ? 1.177   3.576   -10.971 1.00 63.15 ?  303 THR A O    4  
ATOM 3658  C CB   . THR A 1 14 ? -1.096  2.581   -8.951  1.00 62.24 ?  303 THR A CB   4  
ATOM 3659  O OG1  . THR A 1 14 ? -1.054  1.675   -10.057 1.00 22.21 ?  303 THR A OG1  4  
ATOM 3660  C CG2  . THR A 1 14 ? -2.184  3.620   -9.182  1.00 40.25 ?  303 THR A CG2  4  
ATOM 3661  H H    . THR A 1 14 ? -0.532  4.284   -7.104  1.00 61.54 ?  303 THR A H    4  
ATOM 3662  H HA   . THR A 1 14 ? 1.023   2.484   -8.662  1.00 61.14 ?  303 THR A HA   4  
ATOM 3663  H HB   . THR A 1 14 ? -1.331  2.030   -8.051  1.00 52.14 ?  303 THR A HB   4  
ATOM 3664  H HG1  . THR A 1 14 ? -1.566  0.890   -9.848  1.00 63.30 ?  303 THR A HG1  4  
ATOM 3665  H HG21 . THR A 1 14 ? -3.152  3.141   -9.149  1.00 2.31  ?  303 THR A HG21 4  
ATOM 3666  H HG22 . THR A 1 14 ? -2.130  4.375   -8.411  1.00 43.12 ?  303 THR A HG22 4  
ATOM 3667  H HG23 . THR A 1 14 ? -2.043  4.080   -10.148 1.00 23.41 ?  303 THR A HG23 4  
ATOM 3668  N N    . TYR A 1 15 ? 0.202   5.351   -9.990  1.00 10.35 ?  304 TYR A N    4  
ATOM 3669  C CA   . TYR A 1 15 ? 0.443   6.244   -11.117 1.00 13.12 ?  304 TYR A CA   4  
ATOM 3670  C C    . TYR A 1 15 ? 1.906   6.194   -11.549 1.00 15.20 ?  304 TYR A C    4  
ATOM 3671  O O    . TYR A 1 15 ? 2.221   6.338   -12.730 1.00 51.00 ?  304 TYR A O    4  
ATOM 3672  C CB   . TYR A 1 15 ? 0.057   7.678   -10.750 1.00 3.40  ?  304 TYR A CB   4  
ATOM 3673  C CG   . TYR A 1 15 ? 1.061   8.365   -9.853  1.00 21.34 ?  304 TYR A CG   4  
ATOM 3674  C CD1  . TYR A 1 15 ? 1.741   9.499   -10.279 1.00 74.24 ?  304 TYR A CD1  4  
ATOM 3675  C CD2  . TYR A 1 15 ? 1.329   7.881   -8.579  1.00 73.23 ?  304 TYR A CD2  4  
ATOM 3676  C CE1  . TYR A 1 15 ? 2.661   10.129  -9.463  1.00 33.15 ?  304 TYR A CE1  4  
ATOM 3677  C CE2  . TYR A 1 15 ? 2.246   8.506   -7.755  1.00 64.33 ?  304 TYR A CE2  4  
ATOM 3678  C CZ   . TYR A 1 15 ? 2.910   9.629   -8.202  1.00 44.54 ?  304 TYR A CZ   4  
ATOM 3679  O OH   . TYR A 1 15 ? 3.823   10.255  -7.386  1.00 63.13 ?  304 TYR A OH   4  
ATOM 3680  H H    . TYR A 1 15 ? -0.259  5.696   -9.198  1.00 4.21  ?  304 TYR A H    4  
ATOM 3681  H HA   . TYR A 1 15 ? -0.174  5.914   -11.940 1.00 45.25 ?  304 TYR A HA   4  
ATOM 3682  H HB2  . TYR A 1 15 ? -0.034  8.261   -11.653 1.00 23.14 ?  304 TYR A HB2  4  
ATOM 3683  H HB3  . TYR A 1 15 ? -0.894  7.667   -10.238 1.00 52.31 ?  304 TYR A HB3  4  
ATOM 3684  H HD1  . TYR A 1 15 ? 1.544   9.888   -11.267 1.00 72.42 ?  304 TYR A HD1  4  
ATOM 3685  H HD2  . TYR A 1 15 ? 0.808   7.001   -8.231  1.00 41.52 ?  304 TYR A HD2  4  
ATOM 3686  H HE1  . TYR A 1 15 ? 3.180   11.010  -9.813  1.00 21.12 ?  304 TYR A HE1  4  
ATOM 3687  H HE2  . TYR A 1 15 ? 2.441   8.115   -6.767  1.00 11.41 ?  304 TYR A HE2  4  
ATOM 3688  H HH   . TYR A 1 15 ? 3.925   9.752   -6.575  1.00 12.40 ?  304 TYR A HH   4  
ATOM 3689  N N    . SER A 1 16 ? 2.795   5.989   -10.582 1.00 4.52  ?  305 SER A N    4  
ATOM 3690  C CA   . SER A 1 16 ? 4.225   5.924   -10.860 1.00 41.44 ?  305 SER A CA   4  
ATOM 3691  C C    . SER A 1 16 ? 4.570   4.655   -11.633 1.00 63.42 ?  305 SER A C    4  
ATOM 3692  O O    . SER A 1 16 ? 5.419   4.670   -12.524 1.00 60.12 ?  305 SER A O    4  
ATOM 3693  C CB   . SER A 1 16 ? 5.022   5.972   -9.555  1.00 10.43 ?  305 SER A CB   4  
ATOM 3694  O OG   . SER A 1 16 ? 6.355   5.535   -9.755  1.00 21.21 ?  305 SER A OG   4  
ATOM 3695  H H    . SER A 1 16 ? 2.481   5.883   -9.660  1.00 60.31 ?  305 SER A H    4  
ATOM 3696  H HA   . SER A 1 16 ? 4.485   6.780   -11.462 1.00 13.22 ?  305 SER A HA   4  
ATOM 3697  H HB2  . SER A 1 16 ? 5.040   6.985   -9.184  1.00 41.22 ?  305 SER A HB2  4  
ATOM 3698  H HB3  . SER A 1 16 ? 4.551   5.329   -8.825  1.00 1.33  ?  305 SER A HB3  4  
ATOM 3699  H HG   . SER A 1 16 ? 6.924   6.296   -9.895  1.00 11.21 ?  305 SER A HG   4  
ATOM 3700  N N    . ILE A 1 17 ? 3.905   3.558   -11.285 1.00 11.14 ?  306 ILE A N    4  
ATOM 3701  C CA   . ILE A 1 17 ? 4.140   2.281   -11.947 1.00 10.32 ?  306 ILE A CA   4  
ATOM 3702  C C    . ILE A 1 17 ? 3.440   2.225   -13.300 1.00 1.31  ?  306 ILE A C    4  
ATOM 3703  O O    . ILE A 1 17 ? 3.946   1.628   -14.251 1.00 20.35 ?  306 ILE A O    4  
ATOM 3704  C CB   . ILE A 1 17 ? 3.657   1.102   -11.082 1.00 44.31 ?  306 ILE A CB   4  
ATOM 3705  C CG1  . ILE A 1 17 ? 4.167   1.250   -9.648  1.00 24.12 ?  306 ILE A CG1  4  
ATOM 3706  C CG2  . ILE A 1 17 ? 4.119   -0.219  -11.681 1.00 50.43 ?  306 ILE A CG2  4  
ATOM 3707  C CD1  . ILE A 1 17 ? 3.719   0.136   -8.728  1.00 1.45  ?  306 ILE A CD1  4  
ATOM 3708  H H    . ILE A 1 17 ? 3.240   3.609   -10.567 1.00 71.14 ?  306 ILE A H    4  
ATOM 3709  H HA   . ILE A 1 17 ? 5.205   2.176   -12.101 1.00 25.12 ?  306 ILE A HA   4  
ATOM 3710  H HB   . ILE A 1 17 ? 2.578   1.108   -11.076 1.00 24.11 ?  306 ILE A HB   4  
ATOM 3711  H HG12 . ILE A 1 17 ? 5.246   1.259   -9.655  1.00 53.12 ?  306 ILE A HG12 4  
ATOM 3712  H HG13 . ILE A 1 17 ? 3.806   2.183   -9.240  1.00 12.23 ?  306 ILE A HG13 4  
ATOM 3713  H HG21 . ILE A 1 17 ? 5.015   -0.550  -11.175 1.00 73.13 ?  306 ILE A HG21 4  
ATOM 3714  H HG22 . ILE A 1 17 ? 3.343   -0.960  -11.562 1.00 13.45 ?  306 ILE A HG22 4  
ATOM 3715  H HG23 . ILE A 1 17 ? 4.330   -0.083  -12.732 1.00 13.14 ?  306 ILE A HG23 4  
ATOM 3716  H HD11 . ILE A 1 17 ? 2.831   -0.328  -9.132  1.00 42.33 ?  306 ILE A HD11 4  
ATOM 3717  H HD12 . ILE A 1 17 ? 4.504   -0.601  -8.646  1.00 25.32 ?  306 ILE A HD12 4  
ATOM 3718  H HD13 . ILE A 1 17 ? 3.501   0.541   -7.751  1.00 24.01 ?  306 ILE A HD13 4  
ATOM 3719  N N    . THR A 1 18 ? 2.271   2.853   -13.382 1.00 33.50 ?  307 THR A N    4  
ATOM 3720  C CA   . THR A 1 18 ? 1.500   2.877   -14.618 1.00 11.01 ?  307 THR A CA   4  
ATOM 3721  C C    . THR A 1 18 ? 2.358   3.331   -15.794 1.00 23.32 ?  307 THR A C    4  
ATOM 3722  O O    . THR A 1 18 ? 2.178   2.870   -16.919 1.00 23.04 ?  307 THR A O    4  
ATOM 3723  C CB   . THR A 1 18 ? 0.278   3.807   -14.501 1.00 42.02 ?  307 THR A CB   4  
ATOM 3724  O OG1  . THR A 1 18 ? -0.542  3.401   -13.399 1.00 73.11 ?  307 THR A OG1  4  
ATOM 3725  C CG2  . THR A 1 18 ? -0.541  3.790   -15.783 1.00 62.34 ?  307 THR A CG2  4  
ATOM 3726  H H    . THR A 1 18 ? 1.920   3.311   -12.589 1.00 23.13 ?  307 THR A H    4  
ATOM 3727  H HA   . THR A 1 18 ? 1.146   1.874   -14.810 1.00 12.14 ?  307 THR A HA   4  
ATOM 3728  H HB   . THR A 1 18 ? 0.627   4.815   -14.328 1.00 10.44 ?  307 THR A HB   4  
ATOM 3729  H HG1  . THR A 1 18 ? -0.070  3.548   -12.577 1.00 25.14 ?  307 THR A HG1  4  
ATOM 3730  H HG21 . THR A 1 18 ? 0.020   4.262   -16.575 1.00 23.32 ?  307 THR A HG21 4  
ATOM 3731  H HG22 . THR A 1 18 ? -0.760  2.768   -16.056 1.00 15.05 ?  307 THR A HG22 4  
ATOM 3732  H HG23 . THR A 1 18 ? -1.465  4.326   -15.627 1.00 1.34  ?  307 THR A HG23 4  
ATOM 3733  N N    . ALA A 1 19 ? 3.294   4.236   -15.522 1.00 30.01 ?  308 ALA A N    4  
ATOM 3734  C CA   . ALA A 1 19 ? 4.181   4.750   -16.557 1.00 64.21 ?  308 ALA A CA   4  
ATOM 3735  C C    . ALA A 1 19 ? 5.337   3.788   -16.815 1.00 64.43 ?  308 ALA A C    4  
ATOM 3736  O O    . ALA A 1 19 ? 5.804   3.653   -17.947 1.00 73.13 ?  308 ALA A O    4  
ATOM 3737  C CB   . ALA A 1 19 ? 4.711   6.121   -16.164 1.00 62.24 ?  308 ALA A CB   4  
ATOM 3738  H H    . ALA A 1 19 ? 3.387   4.565   -14.604 1.00 4.43  ?  308 ALA A H    4  
ATOM 3739  H HA   . ALA A 1 19 ? 3.607   4.859   -17.466 1.00 1.51  ?  308 ALA A HA   4  
ATOM 3740  H HB1  . ALA A 1 19 ? 4.666   6.232   -15.091 1.00 71.32 ?  308 ALA A HB1  4  
ATOM 3741  H HB2  . ALA A 1 19 ? 5.735   6.219   -16.493 1.00 75.42 ?  308 ALA A HB2  4  
ATOM 3742  H HB3  . ALA A 1 19 ? 4.108   6.887   -16.631 1.00 41.31 ?  308 ALA A HB3  4  
ATOM 3743  N N    . CYS A 1 20 ? 5.795   3.123   -15.760 1.00 1.33  ?  309 CYS A N    4  
ATOM 3744  C CA   . CYS A 1 20 ? 6.897   2.176   -15.871 1.00 51.50 ?  309 CYS A CA   4  
ATOM 3745  C C    . CYS A 1 20 ? 6.589   1.106   -16.915 1.00 60.34 ?  309 CYS A C    4  
ATOM 3746  O O    . CYS A 1 20 ? 7.340   0.925   -17.874 1.00 74.42 ?  309 CYS A O    4  
ATOM 3747  C CB   . CYS A 1 20 ? 7.171   1.519   -14.517 1.00 71.01 ?  309 CYS A CB   4  
ATOM 3748  S SG   . CYS A 1 20 ? 8.422   2.382   -13.513 1.00 31.32 ?  309 CYS A SG   4  
ATOM 3749  H H    . CYS A 1 20 ? 5.381   3.275   -14.883 1.00 74.25 ?  309 CYS A H    4  
ATOM 3750  H HA   . CYS A 1 20 ? 7.773   2.721   -16.182 1.00 11.53 ?  309 CYS A HA   4  
ATOM 3751  H HB2  . CYS A 1 20 ? 6.254   1.491   -13.947 1.00 30.32 ?  309 CYS A HB2  4  
ATOM 3752  H HB3  . CYS A 1 20 ? 7.518   0.509   -14.680 1.00 74.24 ?  309 CYS A HB3  4  
ATOM 3753  N N    . ARG A 1 21 ? 5.480   0.398   -16.721 1.00 30.22 ?  310 ARG A N    4  
ATOM 3754  C CA   . ARG A 1 21 ? 5.073   -0.654  -17.644 1.00 31.33 ?  310 ARG A CA   4  
ATOM 3755  C C    . ARG A 1 21 ? 5.063   -0.142  -19.082 1.00 22.11 ?  310 ARG A C    4  
ATOM 3756  O O    . ARG A 1 21 ? 5.375   -0.880  -20.016 1.00 42.21 ?  310 ARG A O    4  
ATOM 3757  C CB   . ARG A 1 21 ? 3.689   -1.184  -17.269 1.00 54.21 ?  310 ARG A CB   4  
ATOM 3758  C CG   . ARG A 1 21 ? 2.568   -0.189  -17.518 1.00 24.40 ?  310 ARG A CG   4  
ATOM 3759  C CD   . ARG A 1 21 ? 1.872   -0.454  -18.845 1.00 44.14 ?  310 ARG A CD   4  
ATOM 3760  N NE   . ARG A 1 21 ? 0.736   -1.359  -18.696 1.00 51.55 ?  310 ARG A NE   4  
ATOM 3761  C CZ   . ARG A 1 21 ? 0.148   -1.975  -19.716 1.00 51.13 ?  310 ARG A CZ   4  
ATOM 3762  N NH1  . ARG A 1 21 ? 0.588   -1.784  -20.951 1.00 13.24 1  310 ARG A NH1  4  
ATOM 3763  N NH2  . ARG A 1 21 ? -0.881  -2.784  -19.500 1.00 2.44  ?  310 ARG A NH2  4  
ATOM 3764  H H    . ARG A 1 21 ? 4.922   0.590   -15.938 1.00 32.52 ?  310 ARG A H    4  
ATOM 3765  H HA   . ARG A 1 21 ? 5.790   -1.458  -17.567 1.00 12.33 ?  310 ARG A HA   4  
ATOM 3766  H HB2  . ARG A 1 21 ? 3.487   -2.073  -17.849 1.00 61.31 ?  310 ARG A HB2  4  
ATOM 3767  H HB3  . ARG A 1 21 ? 3.687   -1.440  -16.221 1.00 34.32 ?  310 ARG A HB3  4  
ATOM 3768  H HG2  . ARG A 1 21 ? 1.843   -0.271  -16.723 1.00 33.23 ?  310 ARG A HG2  4  
ATOM 3769  H HG3  . ARG A 1 21 ? 2.981   0.809   -17.532 1.00 23.50 ?  310 ARG A HG3  4  
ATOM 3770  H HD2  . ARG A 1 21 ? 1.522   0.486   -19.246 1.00 5.10  ?  310 ARG A HD2  4  
ATOM 3771  H HD3  . ARG A 1 21 ? 2.584   -0.893  -19.528 1.00 25.44 ?  310 ARG A HD3  4  
ATOM 3772  H HE   . ARG A 1 21 ? 0.395   -1.514  -17.790 1.00 63.13 ?  310 ARG A HE   4  
ATOM 3773  H HH11 . ARG A 1 21 ? 1.364   -1.176  -21.117 1.00 50.53 ?  310 ARG A HH11 4  
ATOM 3774  H HH12 . ARG A 1 21 ? 0.144   -2.249  -21.718 1.00 52.52 ?  310 ARG A HH12 4  
ATOM 3775  H HH21 . ARG A 1 21 ? -1.215  -2.930  -18.569 1.00 72.50 ?  310 ARG A HH21 4  
ATOM 3776  H HH22 . ARG A 1 21 ? -1.322  -3.246  -20.267 1.00 11.20 ?  310 ARG A HH22 4  
ATOM 3777  N N    . ILE A 1 22 ? 4.698   1.125   -19.250 1.00 12.03 ?  311 ILE A N    4  
ATOM 3778  C CA   . ILE A 1 22 ? 4.646   1.735   -20.573 1.00 63.41 ?  311 ILE A CA   4  
ATOM 3779  C C    . ILE A 1 22 ? 6.042   1.872   -21.170 1.00 41.42 ?  311 ILE A C    4  
ATOM 3780  O O    . ILE A 1 22 ? 6.301   1.411   -22.282 1.00 52.52 ?  311 ILE A O    4  
ATOM 3781  C CB   . ILE A 1 22 ? 3.982   3.124   -20.526 1.00 11.22 ?  311 ILE A CB   4  
ATOM 3782  C CG1  . ILE A 1 22 ? 2.560   3.014   -19.971 1.00 73.23 ?  311 ILE A CG1  4  
ATOM 3783  C CG2  . ILE A 1 22 ? 3.969   3.750   -21.913 1.00 10.44 ?  311 ILE A CG2  4  
ATOM 3784  C CD1  . ILE A 1 22 ? 1.986   4.338   -19.515 1.00 51.32 ?  311 ILE A CD1  4  
ATOM 3785  H H    . ILE A 1 22 ? 4.460   1.662   -18.466 1.00 22.43 ?  311 ILE A H    4  
ATOM 3786  H HA   . ILE A 1 22 ? 4.054   1.096   -21.211 1.00 72.10 ?  311 ILE A HA   4  
ATOM 3787  H HB   . ILE A 1 22 ? 4.567   3.756   -19.877 1.00 33.32 ?  311 ILE A HB   4  
ATOM 3788  H HG12 . ILE A 1 22 ? 1.911   2.618   -20.735 1.00 44.14 ?  311 ILE A HG12 4  
ATOM 3789  H HG13 . ILE A 1 22 ? 2.564   2.344   -19.124 1.00 15.25 ?  311 ILE A HG13 4  
ATOM 3790  H HG21 . ILE A 1 22 ? 2.962   4.056   -22.160 1.00 62.42 ?  311 ILE A HG21 4  
ATOM 3791  H HG22 . ILE A 1 22 ? 4.618   4.612   -21.925 1.00 52.31 ?  311 ILE A HG22 4  
ATOM 3792  H HG23 . ILE A 1 22 ? 4.314   3.028   -22.637 1.00 31.41 ?  311 ILE A HG23 4  
ATOM 3793  H HD11 . ILE A 1 22 ? 1.375   4.755   -20.302 1.00 43.51 ?  311 ILE A HD11 4  
ATOM 3794  H HD12 . ILE A 1 22 ? 1.383   4.184   -18.633 1.00 41.13 ?  311 ILE A HD12 4  
ATOM 3795  H HD13 . ILE A 1 22 ? 2.793   5.020   -19.285 1.00 64.31 ?  311 ILE A HD13 4  
ATOM 3796  N N    . ASP A 1 23 ? 6.940   2.505   -20.424 1.00 74.40 ?  312 ASP A N    4  
ATOM 3797  C CA   . ASP A 1 23 ? 8.312   2.701   -20.879 1.00 15.11 ?  312 ASP A CA   4  
ATOM 3798  C C    . ASP A 1 23 ? 8.930   1.379   -21.326 1.00 73.53 ?  312 ASP A C    4  
ATOM 3799  O O    . ASP A 1 23 ? 9.666   1.327   -22.310 1.00 22.00 ?  312 ASP A O    4  
ATOM 3800  C CB   . ASP A 1 23 ? 9.157   3.323   -19.766 1.00 61.10 ?  312 ASP A CB   4  
ATOM 3801  C CG   . ASP A 1 23 ? 10.616  3.457   -20.153 1.00 74.33 ?  312 ASP A CG   4  
ATOM 3802  O OD1  . ASP A 1 23 ? 10.900  3.588   -21.363 1.00 22.21 ?  312 ASP A OD1  4  
ATOM 3803  O OD2  . ASP A 1 23 ? 11.475  3.432   -19.247 1.00 1.33  -1 312 ASP A OD2  4  
ATOM 3804  H H    . ASP A 1 23 ? 6.674   2.850   -19.546 1.00 32.43 ?  312 ASP A H    4  
ATOM 3805  H HA   . ASP A 1 23 ? 8.290   3.375   -21.721 1.00 53.30 ?  312 ASP A HA   4  
ATOM 3806  H HB2  . ASP A 1 23 ? 8.772   4.306   -19.537 1.00 22.13 ?  312 ASP A HB2  4  
ATOM 3807  H HB3  . ASP A 1 23 ? 9.092   2.702   -18.884 1.00 35.23 ?  312 ASP A HB3  4  
ATOM 3808  N N    . CYS A 1 24 ? 8.626   0.313   -20.592 1.00 24.53 ?  313 CYS A N    4  
ATOM 3809  C CA   . CYS A 1 24 ? 9.152   -1.009  -20.911 1.00 22.11 ?  313 CYS A CA   4  
ATOM 3810  C C    . CYS A 1 24 ? 8.621   -1.496  -22.256 1.00 33.21 ?  313 CYS A C    4  
ATOM 3811  O O    . CYS A 1 24 ? 9.339   -2.135  -23.023 1.00 0.43  ?  313 CYS A O    4  
ATOM 3812  C CB   . CYS A 1 24 ? 8.781   -2.007  -19.812 1.00 74.32 ?  313 CYS A CB   4  
ATOM 3813  S SG   . CYS A 1 24 ? 9.767   -3.539  -19.834 1.00 0.24  ?  313 CYS A SG   4  
ATOM 3814  H H    . CYS A 1 24 ? 8.033   0.417   -19.817 1.00 41.33 ?  313 CYS A H    4  
ATOM 3815  H HA   . CYS A 1 24 ? 10.226  -0.934  -20.969 1.00 24.33 ?  313 CYS A HA   4  
ATOM 3816  H HB2  . CYS A 1 24 ? 8.923   -1.539  -18.849 1.00 5.02  ?  313 CYS A HB2  4  
ATOM 3817  H HB3  . CYS A 1 24 ? 7.742   -2.282  -19.922 1.00 41.11 ?  313 CYS A HB3  4  
ATOM 3818  N N    . GLU A 1 25 ? 7.357   -1.190  -22.533 1.00 4.44  ?  314 GLU A N    4  
ATOM 3819  C CA   . GLU A 1 25 ? 6.730   -1.597  -23.785 1.00 25.15 ?  314 GLU A CA   4  
ATOM 3820  C C    . GLU A 1 25 ? 7.226   -0.740  -24.946 1.00 0.32  ?  314 GLU A C    4  
ATOM 3821  O O    . GLU A 1 25 ? 7.516   -1.249  -26.030 1.00 34.34 ?  314 GLU A O    4  
ATOM 3822  C CB   . GLU A 1 25 ? 5.207   -1.494  -23.676 1.00 73.52 ?  314 GLU A CB   4  
ATOM 3823  C CG   . GLU A 1 25 ? 4.586   -2.563  -22.792 1.00 41.05 ?  314 GLU A CG   4  
ATOM 3824  C CD   . GLU A 1 25 ? 4.015   -3.719  -23.589 1.00 53.11 ?  314 GLU A CD   4  
ATOM 3825  O OE1  . GLU A 1 25 ? 4.150   -3.709  -24.830 1.00 53.51 ?  314 GLU A OE1  4  
ATOM 3826  O OE2  . GLU A 1 25 ? 3.432   -4.635  -22.971 1.00 22.51 -1 314 GLU A OE2  4  
ATOM 3827  H H    . GLU A 1 25 ? 6.834   -0.679  -21.880 1.00 61.11 ?  314 GLU A H    4  
ATOM 3828  H HA   . GLU A 1 25 ? 6.999   -2.626  -23.971 1.00 10.40 ?  314 GLU A HA   4  
ATOM 3829  H HB2  . GLU A 1 25 ? 4.952   -0.527  -23.269 1.00 32.02 ?  314 GLU A HB2  4  
ATOM 3830  H HB3  . GLU A 1 25 ? 4.781   -1.582  -24.664 1.00 62.21 ?  314 GLU A HB3  4  
ATOM 3831  H HG2  . GLU A 1 25 ? 5.345   -2.947  -22.125 1.00 62.25 ?  314 GLU A HG2  4  
ATOM 3832  H HG3  . GLU A 1 25 ? 3.792   -2.116  -22.212 1.00 71.00 ?  314 GLU A HG3  4  
ATOM 3833  N N    . THR A 1 26 ? 7.322   0.565   -24.712 1.00 42.23 ?  315 THR A N    4  
ATOM 3834  C CA   . THR A 1 26 ? 7.780   1.494   -25.737 1.00 0.44  ?  315 THR A CA   4  
ATOM 3835  C C    . THR A 1 26 ? 9.086   1.018   -26.364 1.00 4.32  ?  315 THR A C    4  
ATOM 3836  O O    . THR A 1 26 ? 9.307   1.189   -27.563 1.00 23.31 ?  315 THR A O    4  
ATOM 3837  C CB   . THR A 1 26 ? 7.985   2.908   -25.163 1.00 5.41  ?  315 THR A CB   4  
ATOM 3838  O OG1  . THR A 1 26 ? 9.136   2.931   -24.312 1.00 24.25 ?  315 THR A OG1  4  
ATOM 3839  C CG2  . THR A 1 26 ? 6.760   3.356   -24.379 1.00 23.43 ?  315 THR A CG2  4  
ATOM 3840  H H    . THR A 1 26 ? 7.076   0.910   -23.829 1.00 45.22 ?  315 THR A H    4  
ATOM 3841  H HA   . THR A 1 26 ? 7.021   1.545   -26.505 1.00 54.43 ?  315 THR A HA   4  
ATOM 3842  H HB   . THR A 1 26 ? 8.139   3.594   -25.984 1.00 1.40  ?  315 THR A HB   4  
ATOM 3843  H HG1  . THR A 1 26 ? 9.235   2.076   -23.887 1.00 74.32 ?  315 THR A HG1  4  
ATOM 3844  H HG21 . THR A 1 26 ? 6.388   4.283   -24.791 1.00 52.12 ?  315 THR A HG21 4  
ATOM 3845  H HG22 . THR A 1 26 ? 5.993   2.599   -24.446 1.00 70.31 ?  315 THR A HG22 4  
ATOM 3846  H HG23 . THR A 1 26 ? 7.030   3.505   -23.344 1.00 34.13 ?  315 THR A HG23 4  
ATOM 3847  N N    . ARG A 1 27 ? 9.947   0.423   -25.547 1.00 15.31 ?  316 ARG A N    4  
ATOM 3848  C CA   . ARG A 1 27 ? 11.232  -0.077  -26.022 1.00 65.44 ?  316 ARG A CA   4  
ATOM 3849  C C    . ARG A 1 27 ? 11.086  -1.474  -26.615 1.00 64.21 ?  316 ARG A C    4  
ATOM 3850  O O    . ARG A 1 27 ? 11.593  -1.755  -27.702 1.00 4.33  ?  316 ARG A O    4  
ATOM 3851  C CB   . ARG A 1 27 ? 12.249  -0.100  -24.879 1.00 72.03 ?  316 ARG A CB   4  
ATOM 3852  C CG   . ARG A 1 27 ? 13.674  0.185   -25.326 1.00 24.21 ?  316 ARG A CG   4  
ATOM 3853  C CD   . ARG A 1 27 ? 13.912  1.676   -25.509 1.00 11.12 ?  316 ARG A CD   4  
ATOM 3854  N NE   . ARG A 1 27 ? 14.179  2.348   -24.240 1.00 22.34 ?  316 ARG A NE   4  
ATOM 3855  C CZ   . ARG A 1 27 ? 14.496  3.634   -24.142 1.00 51.23 ?  316 ARG A CZ   4  
ATOM 3856  N NH1  . ARG A 1 27 ? 14.585  4.384   -25.232 1.00 64.11 1  316 ARG A NH1  4  
ATOM 3857  N NH2  . ARG A 1 27 ? 14.724  4.173   -22.951 1.00 33.13 ?  316 ARG A NH2  4  
ATOM 3858  H H    . ARG A 1 27 ? 9.714   0.317   -24.601 1.00 53.04 ?  316 ARG A H    4  
ATOM 3859  H HA   . ARG A 1 27 ? 11.584  0.594   -26.792 1.00 52.02 ?  316 ARG A HA   4
[truncated: 1,737,094 more chars]
